# Supplementary material for: Impaired primitive erythropoiesis and defective vascular development in Trim71-KO embryos
Source: Life Sci Alliance. 2025 Feb 5;8(4):e202402956. doi: 10.26508/lsa.202402956 (PMC11799773; doi:10.26508/lsa.202402956)
Supplement: Supplementary file 5 [file LSA-2024-02956_Supplemental_Data_1.xlsx]

## Sheet: EryP_up
gene	p_val	avg_log2FC	pct.1	pct.2	p_val_adj	FC
Egr1	3.14095e-26	2.7745	0.103	0.044	7.10798e-22	6.84238
Mt1	3.1053e-261	2.53807	0.844	0.721	7.02729e-257	5.80813
Hbb-bs	6.76645e-202	2.32693	0.9	0.81	1.53125e-197	5.01737
Mt2	3.83819e-141	1.90521	0.744	0.67	8.68583e-137	3.74563
Fermt3	7.3524e-21	1.8421	0.103	0.048	1.66385e-16	3.58533
Hbb-bt	2.28346e-56	1.74756	0.727	0.683	5.16747e-52	3.3579
Lmna	2.89477e-23	1.67506	0.288	0.227	6.55086e-19	3.19332
Cd24a	1.80596e-15	1.5224	0.312	0.285	4.08689e-11	2.87269
Grina	3.06971e-11	1.34845	0.312	0.307	6.94675e-07	2.54638
Cox6b2	1.54635e-107	1.29579	0.684	0.665	3.49939e-103	2.45512
Tuba4a	3.01618e-16	1.27797	0.387	0.395	6.82561e-12	2.42497
Xist	3.21714e-118	1.09642	0.691	0.426	7.28038e-114	2.13824
Ucp2	6.68452e-118	1.05885	0.785	0.828	1.51271e-113	2.08328
Hist1h4i	2.56042e-22	1.05479	0.518	0.553	5.79424e-18	2.07741
Pclaf	1.52538e-11	1.0192	0.378	0.384	3.45193e-07	2.0268
Ap2s1	1.84085e-24	0.952656	0.538	0.608	4.16585e-20	1.93543
Vamp8	7.54007e-28	0.897102	0.611	0.701	1.70632e-23	1.86232
Stmn1	1.76702e-49	0.886739	0.703	0.785	3.99877e-45	1.84899
Ncf4	7.86984e-07	0.685506	0.511	0.632	0.0178095	1.60827
H2afx	8.74636e-09	0.680535	0.54	0.639	0.00019793	1.60273
Cdkn2d	5.77356e-07	0.675283	0.075	0.127	0.0130656	1.59691
Ftl1	0	0.66458	0.998	0.999	0	1.58511
Scand1	5.78944e-07	0.641799	0.528	0.668	0.0131015	1.56027
Actb	2.06175e-98	0.637731	0.941	0.981	4.66574e-94	1.55588
Ppp1r37	1.69107e-06	0.625386	0.066	0.113	0.0382689	1.54262
Cdkn3	1.38225e-06	0.619693	0.205	0.318	0.0312804	1.53655
Flvcr1	2.85233e-07	0.615857	0.131	0.209	0.00645483	1.53247
Atox1	1.66438e-08	0.611635	0.608	0.764	0.00037665	1.52799
Fis1	1.05981e-10	0.600153	0.573	0.71	2.39835e-06	1.51588
Tssc4	1.29217e-06	0.592647	0.124	0.195	0.0292417	1.50801
H2afj	1.37759e-28	0.573934	0.731	0.843	3.11748e-24	1.48858
Cib1	6.43643e-08	0.566115	0.14	0.225	0.00145656	1.48053
Tubb4b	1.31226e-83	0.560366	0.92	0.935	2.96964e-79	1.47464
Rpa2	3.34156e-07	0.554843	0.211	0.329	0.00756195	1.46901
Atp6v0b	3.26458e-08	0.552055	0.619	0.777	0.000738775	1.46617
Dnajb2	1.49451e-07	0.54931	0.089	0.149	0.00338207	1.46339
Trim2	2.27503e-10	0.547943	0.062	0.121	5.14838e-06	1.462
Josd2	8.88724e-19	0.54734	0.679	0.806	2.01118e-14	1.46139
Peg3	4.9543e-10	0.54393	0.143	0.236	1.12116e-05	1.45794
Ccnd3	3.87099e-57	0.538143	0.87	0.953	8.76004e-53	1.4521
Gm2061	2.16543e-08	0.531329	0.117	0.193	0.000490036	1.44526
Hexb	5.46271e-09	0.530995	0.15	0.245	0.000123621	1.44493
Tpm1	1.8903e-06	0.528472	0.244	0.371	0.0427774	1.4424
Sec23a	1.13199e-07	0.527905	0.081	0.139	0.0025617	1.44183
Thop1	3.4025e-07	0.527757	0.175	0.275	0.00769985	1.44169
Fahd2a	5.96567e-07	0.518223	0.082	0.136	0.0135003	1.43219
R3hdm4	6.35192e-07	0.51613	0.113	0.18	0.0143744	1.43011
Nrtn	3.2372e-07	0.51465	0.185	0.289	0.00732578	1.42865
Slc16a6	3.10962e-07	0.509521	0.196	0.306	0.00703707	1.42358
Mvk	1.0972e-07	0.509194	0.07	0.123	0.00248296	1.42325
5033406O09Rik	4.18108e-07	0.504052	0.177	0.277	0.00946178	1.41819
Ldlr	3.82259e-08	0.502621	0.074	0.131	0.000865051	1.41678
Hras	2.90926e-09	0.492297	0.65	0.81	6.58366e-05	1.40668
Cox19	2.4896e-07	0.491799	0.222	0.35	0.00563395	1.4062
Ech1	9.90748e-08	0.489292	0.166	0.265	0.00224206	1.40376
Gm43154	1.51381e-09	0.488624	0.169	0.276	3.42574e-05	1.40311
Pcyt1b	1.51763e-07	0.486053	0.138	0.22	0.00343439	1.40061
Taldo1	3.67898e-22	0.479306	0.755	0.891	8.32552e-18	1.39407
Hint2	1.17977e-08	0.47799	0.139	0.228	0.000266983	1.3928
Derl1	3.2098e-11	0.476429	0.17	0.291	7.26377e-07	1.3913
Apip	1.52787e-08	0.473981	0.164	0.268	0.000345757	1.38894
Ankrd9	1.21048e-07	0.473236	0.123	0.199	0.00273932	1.38822
Itga2b	9.06231e-10	0.472713	0.108	0.186	2.0508e-05	1.38772
Hmgcr	3.03603e-09	0.469982	0.152	0.251	6.87054e-05	1.38509
Prkcsh	2.59435e-11	0.465975	0.123	0.217	5.87101e-07	1.38125
Slc25a39	2.48772e-24	0.465642	0.764	0.888	5.62971e-20	1.38093
Wdtc1	2.35793e-07	0.463843	0.077	0.131	0.00533599	1.37921
Ptp4a3	1.66547e-09	0.463615	0.661	0.808	3.76895e-05	1.37899
Inka1	1.49053e-07	0.459846	0.189	0.297	0.00337307	1.37539
D8Ertd738e	5.12734e-20	0.458393	0.77	0.906	1.16032e-15	1.37401
Rhog	2.90097e-08	0.456045	0.091	0.155	0.00065649	1.37178
Hbb-y	7.60082e-242	0.453241	0.994	0.999	1.72007e-237	1.36911
Cltb	2.69308e-07	0.452926	0.222	0.349	0.00609443	1.36881
Slc25a51	5.1781e-10	0.45271	0.124	0.214	1.1718e-05	1.36861
Sh3bgrl3	1.18814e-13	0.452488	0.181	0.316	2.68875e-09	1.3684
H3f3b	3.30744e-24	0.452377	0.851	0.952	7.48474e-20	1.36829
Med29	2.71708e-08	0.451838	0.251	0.4	0.000614876	1.36778
Stub1	2.04161e-06	0.451177	0.273	0.42	0.0462017	1.36715
Pnkp	8.26029e-08	0.449237	0.057	0.105	0.0018693	1.36532
Fam76a	2.42172e-08	0.448009	0.149	0.241	0.000548035	1.36416
Ubap1	5.87745e-11	0.44378	0.1	0.181	1.33007e-06	1.36016
E2f1	1.09362e-08	0.443575	0.138	0.228	0.000247485	1.35997
Myl6	6.26107e-10	0.441577	0.716	0.864	1.41688e-05	1.35809
Ranbp10	6.88985e-09	0.44149	0.201	0.324	0.000155917	1.35801
Brip1os	3.08439e-11	0.440805	0.17	0.289	6.97998e-07	1.35736
Trappc2l	2.83769e-09	0.440001	0.194	0.316	6.4217e-05	1.35661
Tmem131l	1.20956e-08	0.439788	0.093	0.16	0.000273724	1.35641
Syngr2	2.68949e-09	0.43815	0.07	0.13	6.08632e-05	1.35487
Wwp2	1.44405e-10	0.435561	0.162	0.273	3.26788e-06	1.35244
Ift27	2.96082e-10	0.433868	0.129	0.221	6.70034e-06	1.35085
Dhrs13	2.78414e-09	0.433558	0.191	0.31	6.30052e-05	1.35056
Borcs8	2.12131e-10	0.433089	0.178	0.297	4.80052e-06	1.35012
Tbc1d17	3.4924e-07	0.432994	0.056	0.101	0.00790329	1.35003
Pkig	7.47908e-07	0.428756	0.256	0.399	0.0169252	1.34607
Mettl26	2.24312e-08	0.428742	0.224	0.358	0.000507618	1.34606
Cirbp	4.13068e-08	0.428308	0.07	0.125	0.000934773	1.34565
Vps45	2.34042e-09	0.425546	0.082	0.148	5.29636e-05	1.34308
Tmcc2	7.37395e-11	0.424947	0.149	0.253	1.66873e-06	1.34252
Ppp1r11	1.27681e-10	0.420459	0.093	0.169	2.88943e-06	1.33835
Olfm1	7.10545e-09	0.419004	0.155	0.253	0.000160796	1.337
Lockd	9.69859e-07	0.418238	0.265	0.409	0.0219479	1.33629
Nenf	1.10241e-13	0.416433	0.142	0.258	2.49475e-09	1.33462
Ap2a1	2.30919e-10	0.41507	0.139	0.238	5.22569e-06	1.33336
Slc41a3	6.46592e-09	0.413591	0.056	0.108	0.000146324	1.332
Zfp524	4.85589e-08	0.413405	0.058	0.107	0.00109889	1.33183
Ergic3	6.65763e-09	0.413371	0.23	0.371	0.000150662	1.33179
Ubxn6	1.33062e-11	0.412362	0.132	0.233	3.01119e-07	1.33086
Ten1	1.0775e-10	0.409092	0.208	0.348	2.43838e-06	1.32785
Nck2	3.50753e-11	0.407409	0.14	0.241	7.93753e-07	1.3263
Csk	5.32955e-08	0.407341	0.076	0.133	0.00120608	1.32624
Atg4d	7.10907e-11	0.405887	0.136	0.235	1.60878e-06	1.3249
E2f8	9.86086e-10	0.405552	0.126	0.213	2.23151e-05	1.3246
Gclm	1.56263e-13	0.40441	0.782	0.929	3.53624e-09	1.32355
Blvrb	1.12627e-120	0.401812	0.992	0.999	2.54874e-116	1.32117
Lmo2	1.28592e-10	0.401291	0.231	0.379	2.91005e-06	1.32069
Hba-a2	4.11917e-124	0.401027	0.998	0.997	9.32168e-120	1.32045
Eipr1	1.48924e-10	0.39862	0.248	0.412	3.37016e-06	1.31825
Sec61a2	9.25372e-10	0.398207	0.083	0.151	2.09412e-05	1.31787
Alad	4.80911e-52	0.396869	0.921	0.98	1.0883e-47	1.31665
Epn1	2.38706e-11	0.39439	0.209	0.349	5.40192e-07	1.31439
Vgll4	3.50074e-09	0.392915	0.094	0.164	7.92217e-05	1.31304
Pard3b	3.45364e-08	0.390108	0.064	0.115	0.000781558	1.31049
Nfe2	7.76542e-09	0.389963	0.272	0.444	0.000175731	1.31036
Map2k2	6.36389e-14	0.389363	0.736	0.873	1.44015e-09	1.30982
Zswim7	2.28915e-09	0.388857	0.106	0.184	5.18034e-05	1.30936
Actg1	1.35043e-10	0.388845	0.212	0.328	3.05601e-06	1.30934
Ints1	3.89431e-11	0.386541	0.086	0.161	8.81282e-07	1.30726
Cyb5r3	2.17581e-15	0.386162	0.148	0.274	4.92387e-11	1.30691
Asb1	1.10973e-09	0.385275	0.111	0.192	2.51132e-05	1.30611
Ndufs7	7.64016e-08	0.384222	0.69	0.866	0.00172897	1.30516
Prkag1	6.26518e-13	0.384198	0.192	0.335	1.41781e-08	1.30513
Dennd2c	1.37294e-11	0.383344	0.186	0.315	3.10697e-07	1.30436
Bet1l	7.43591e-12	0.381264	0.082	0.158	1.68275e-07	1.30248
Vps28	2.5448e-09	0.38065	0.237	0.388	5.75887e-05	1.30193
1700086O06Rik	1.03486e-08	0.380162	0.089	0.154	0.000234188	1.30149
Emc8	1.00838e-06	0.379614	0.218	0.335	0.0228197	1.30099
Thap7	1.23019e-08	0.377874	0.091	0.158	0.000278392	1.29943
Sptb	8.03634e-17	0.377577	0.836	0.933	1.81862e-12	1.29916
Rnf26	1.0154e-08	0.376547	0.108	0.183	0.000229785	1.29823
Capn1	4.30335e-13	0.372958	0.111	0.207	9.73849e-09	1.29501
Dusp1	1.35252e-08	0.372269	0.08	0.141	0.000306075	1.29439
Bad	1.87098e-08	0.372151	0.102	0.171	0.000423402	1.29428
Arl2	1.38099e-07	0.370594	0.267	0.42	0.00312519	1.29289
Txnrd2	1.17007e-07	0.370135	0.291	0.463	0.00264788	1.29247
Map3k20	2.19312e-06	0.369657	0.064	0.108	0.0496303	1.29205
Lrrfip1	2.08852e-08	0.369242	0.065	0.119	0.000472632	1.29167
Gan	1.68585e-11	0.369114	0.083	0.159	3.81507e-07	1.29156
Eif3k	2.1707e-18	0.367947	0.834	0.954	4.9123e-14	1.29052
Sox6	1.60763e-09	0.367702	0.063	0.119	3.63806e-05	1.2903
Cuta	7.12794e-09	0.366721	0.263	0.424	0.000161305	1.28942
Lcmt1	2.60426e-08	0.36603	0.25	0.4	0.000589343	1.2888
Arhgdig	4.64063e-11	0.364162	0.155	0.263	1.05017e-06	1.28713
E2f6	1.2844e-10	0.363293	0.072	0.138	2.9066e-06	1.28636
Pink1	3.49964e-09	0.362379	0.053	0.104	7.91969e-05	1.28554
Cox4i1	6.74558e-51	0.359895	0.949	0.994	1.52652e-46	1.28333
Haus5	5.29057e-13	0.356701	0.092	0.179	1.19726e-08	1.28049
Rpp25l	5.46525e-11	0.355774	0.189	0.317	1.23679e-06	1.27967
Cpsf4	3.76606e-13	0.353324	0.062	0.133	8.5226e-09	1.2775
Slc43a1	9.67082e-09	0.353289	0.319	0.513	0.000218851	1.27747
Gpx1	2.83924e-130	0.351742	0.993	0.999	6.42519e-126	1.2761
Chaf1b	3.50045e-10	0.351058	0.115	0.199	7.92151e-06	1.2755
Tiam1	5.3843e-12	0.350379	0.144	0.253	1.21847e-07	1.2749
Lamtor4	5.01494e-12	0.347258	0.242	0.404	1.13488e-07	1.27214
Dedd2	8.98653e-09	0.346613	0.059	0.112	0.000203365	1.27157
Slc20a1	2.66309e-07	0.344012	0.298	0.463	0.00602658	1.26928
CAAA01118383.1	3.78505e-11	0.342768	0.098	0.179	8.56558e-07	1.26819
Adgrg1	1.30249e-08	0.340961	0.066	0.122	0.000294754	1.2666
Mad2l1bp	7.52592e-13	0.340679	0.086	0.169	1.70312e-08	1.26635
Pdk3	5.29913e-11	0.340427	0.098	0.178	1.19919e-06	1.26613
Nudt1	2.02186e-09	0.340079	0.117	0.199	4.57548e-05	1.26583
2310033P09Rik	3.0134e-11	0.340026	0.218	0.362	6.81933e-07	1.26578
Ctdspl	3.6731e-07	0.339069	0.056	0.1	0.00831222	1.26494
Ndufa11	5.75666e-13	0.338091	0.773	0.917	1.30273e-08	1.26408
Rit1	4.75623e-11	0.335986	0.071	0.138	1.07633e-06	1.26224
Irf3	2.65e-11	0.335834	0.077	0.148	5.99696e-07	1.26211
Naxe	3.89168e-13	0.335479	0.161	0.286	8.80688e-09	1.2618
Rnf167	7.33058e-12	0.335432	0.08	0.155	1.65891e-07	1.26176
Hba-x	1.52279e-277	0.334287	1	1	3.44608e-273	1.26075
Myg1	9.30394e-11	0.333783	0.225	0.374	2.10548e-06	1.26031
Rps15	1.29063e-113	0.333769	0.997	0.999	2.92071e-109	1.2603
Chaf1a	2.72658e-09	0.332051	0.23	0.368	6.17025e-05	1.2588
1600020E01Rik	8.35328e-10	0.331482	0.105	0.182	1.89035e-05	1.25831
Smdt1	9.84769e-12	0.331438	0.804	0.943	2.22853e-07	1.25827
Ctdsp2	6.56282e-13	0.330065	0.112	0.208	1.48517e-08	1.25707
Zfp790	1.15232e-09	0.329263	0.054	0.108	2.60771e-05	1.25637
Dnaja4	2.27645e-11	0.329257	0.09	0.168	5.1516e-07	1.25637
Gm15478	8.97717e-07	0.328406	0.093	0.15	0.0203153	1.25563
Spag7	1.46023e-12	0.328324	0.201	0.343	3.30451e-08	1.25555
Nabp2	2.49992e-11	0.328248	0.217	0.364	5.65732e-07	1.25549
Yif1b	2.63903e-11	0.327397	0.192	0.322	5.97213e-07	1.25475
Zbtb7a	4.24838e-13	0.325207	0.182	0.317	9.61408e-09	1.25284
1110032A03Rik	1.08807e-08	0.324472	0.074	0.132	0.00024623	1.25221
Hba-a1	4.51724e-145	0.322448	0.999	0.999	1.02225e-140	1.25045
Med25	3.2905e-14	0.322182	0.111	0.212	7.44639e-10	1.25022
Pdrg1	2.2509e-11	0.322175	0.124	0.218	5.09379e-07	1.25021
Tarbp2	3.5551e-13	0.32186	0.136	0.246	8.04519e-09	1.24994
Jpt1	3.57592e-09	0.321349	0.787	0.924	8.09231e-05	1.2495
B3gat3	1.14462e-12	0.320401	0.126	0.227	2.59027e-08	1.24868
Cdc45	2.54622e-11	0.318849	0.137	0.237	5.76209e-07	1.24733
Cat	5.6556e-13	0.318483	0.208	0.357	1.27986e-08	1.24702
Klhl26	1.35864e-10	0.316911	0.047	0.101	3.07461e-06	1.24566
Pip4p2	4.2385e-13	0.316443	0.168	0.293	9.59173e-09	1.24526
Gpcpd1	2.95431e-10	0.316143	0.308	0.498	6.68561e-06	1.245
Clspn	1.1526e-08	0.31592	0.298	0.472	0.000260833	1.2448
Rnf19a	6.87161e-15	0.31516	0.112	0.216	1.55505e-10	1.24415
Atg101	2.06622e-11	0.310677	0.115	0.206	4.67585e-07	1.24029
Ctsd	5.87795e-10	0.309449	0.356	0.575	1.33018e-05	1.23923
Keap1	3.62991e-12	0.309203	0.176	0.303	8.2145e-08	1.23902
Ercc1	2.42905e-09	0.309109	0.07	0.13	5.49693e-05	1.23894
Clptm1	2.53648e-18	0.308616	0.123	0.246	5.74005e-14	1.23852
Mns1	1.09528e-06	0.307704	0.355	0.54	0.0247861	1.23774
Commd4	1.50845e-12	0.307682	0.158	0.274	3.41361e-08	1.23772
Fam122a	4.90027e-13	0.306958	0.103	0.195	1.10893e-08	1.2371
Aplp2	2.15599e-07	0.306927	0.353	0.545	0.004879	1.23707
Gatd1	1.49962e-10	0.306309	0.058	0.117	3.39364e-06	1.23654
Dhcr24	2.63107e-15	0.30451	0.106	0.208	5.9541e-11	1.235
Sec14l1	5.82294e-12	0.304377	0.099	0.184	1.31773e-07	1.23489
Urod	6.01353e-10	0.304198	0.808	0.943	1.36086e-05	1.23473
Npc2	3.88972e-13	0.30212	0.213	0.364	8.80244e-09	1.23295
Zfp367	1.1256e-17	0.301893	0.119	0.238	2.54724e-13	1.23276
Khk	1.78088e-09	0.301557	0.051	0.103	4.03014e-05	1.23247
Dtl	2.57522e-12	0.301439	0.252	0.414	5.82772e-08	1.23237
Helb	1.77314e-08	0.300066	0.073	0.13	0.000401261	1.2312
Pmf1	5.15516e-09	0.29983	0.278	0.446	0.000116661	1.231
Vcl	3.50207e-09	0.299422	0.082	0.146	7.92518e-05	1.23065
Ubald2	1.61975e-14	0.299179	0.26	0.446	3.6655e-10	1.23044
Plek2	1.83632e-13	0.29909	0.162	0.289	4.15558e-09	1.23037
Casp2	3.0836e-14	0.299078	0.092	0.184	6.97819e-10	1.23036
Gpr146	6.17345e-12	0.297025	0.095	0.178	1.39705e-07	1.22861
Katnb1	4.44395e-17	0.296809	0.176	0.329	1.00567e-12	1.22842
Timm22	2.06383e-13	0.296566	0.196	0.341	4.67045e-09	1.22822
Traf6	1.0207e-10	0.296425	0.08	0.15	2.30984e-06	1.2281
Coq7	1.75728e-14	0.296422	0.158	0.286	3.97671e-10	1.2281
Mrps34	5.16729e-08	0.296418	0.326	0.51	0.00116936	1.22809
Leprotl1	4.03169e-11	0.296092	0.098	0.179	9.12372e-07	1.22781
Rnf187	6.45146e-11	0.295333	0.265	0.438	1.45996e-06	1.22717
Trappc1	6.91405e-09	0.295079	0.283	0.453	0.000156465	1.22695
Kdm6a	5.10902e-08	0.29476	0.336	0.528	0.00115617	1.22668
Aip	6.56491e-10	0.294688	0.076	0.14	1.48564e-05	1.22662
Map2k3	1.26358e-11	0.294283	0.198	0.336	2.85949e-07	1.22628
Tnfaip8	3.46794e-12	0.293233	0.257	0.424	7.84794e-08	1.22538
Dohh	2.63499e-14	0.291903	0.175	0.311	5.96298e-10	1.22425
Grk6	1.13912e-09	0.291508	0.081	0.147	2.57784e-05	1.22392
Slc25a1	6.03032e-13	0.291149	0.077	0.156	1.36466e-08	1.22361
Dusp16	2.04333e-13	0.29085	0.244	0.417	4.62406e-09	1.22336
Zgpat	7.91131e-09	0.290777	0.069	0.126	0.000179033	1.2233
Leng8	2.236e-10	0.290265	0.064	0.125	5.06007e-06	1.22286
Whamm	2.30607e-14	0.289763	0.135	0.25	5.21865e-10	1.22244
Tmem41b	6.97373e-10	0.288685	0.083	0.15	1.57815e-05	1.22153
Pias4	2.12574e-10	0.288579	0.092	0.166	4.81054e-06	1.22144
Fkbp8	6.96854e-11	0.288428	0.335	0.547	1.57698e-06	1.22131
Gclc	2.61407e-16	0.288031	0.228	0.404	5.91563e-12	1.22097
Gm11808	1.31766e-12	0.287583	0.236	0.401	2.98187e-08	1.22059
Atp5d	8.65897e-09	0.287407	0.814	0.949	0.000195953	1.22045
2210016L21Rik	3.09829e-15	0.287043	0.157	0.287	7.01144e-11	1.22014
Smim1	3.47225e-35	0.286649	0.955	0.995	7.85771e-31	1.2198
Tusc3	2.38875e-15	0.285426	0.144	0.268	5.40573e-11	1.21877
Znhit1	7.16761e-07	0.285398	0.34	0.532	0.0162203	1.21875
Zfand2b	8.776e-15	0.284832	0.133	0.249	1.98601e-10	1.21827
Ssbp4	1.13079e-07	0.283267	0.071	0.124	0.00255898	1.21695
2700097O09Rik	1.01998e-17	0.282185	0.156	0.296	2.30821e-13	1.21604
Sypl	2.6115e-14	0.281407	0.085	0.171	5.90983e-10	1.21538
Mpv17l2	1.40966e-12	0.281269	0.115	0.211	3.19006e-08	1.21526
Zfp787	5.55212e-11	0.281116	0.104	0.187	1.25644e-06	1.21513
Coq10b	1.61031e-11	0.280103	0.088	0.165	3.64414e-07	1.21428
2310011J03Rik	1.01729e-13	0.280028	0.161	0.287	2.30213e-09	1.21422
Tmem205	8.47001e-10	0.279626	0.057	0.113	1.91676e-05	1.21388
Chchd5	8.0274e-16	0.279237	0.119	0.231	1.8166e-11	1.21355
Pnpo	2.58022e-08	0.278417	0.865	0.967	0.000583903	1.21286
F2r	1.35046e-12	0.278068	0.124	0.223	3.0561e-08	1.21257
6030458C11Rik	6.29156e-12	0.277808	0.115	0.207	1.42378e-07	1.21235
Zfp667	1.65547e-14	0.275233	0.08	0.166	3.74633e-10	1.21019
Grtp1	4.61585e-15	0.275173	0.147	0.271	1.04457e-10	1.21014
Tubg1	5.72545e-14	0.27469	0.139	0.254	1.29567e-09	1.20973
Ccs	9.46012e-15	0.274439	0.123	0.231	2.14082e-10	1.20952
Katnal1	2.72901e-16	0.272335	0.079	0.171	6.17574e-12	1.20776
Tfr2	1.55131e-12	0.271471	0.082	0.16	3.51063e-08	1.20704
Pcbp3	2.01916e-07	0.271434	0.057	0.103	0.00456937	1.20701
5031425E22Rik	2.00444e-17	0.271411	0.132	0.257	4.53606e-13	1.20699
Ache	6.4087e-15	0.270481	0.196	0.348	1.45029e-10	1.20621
Klf13	4.02131e-13	0.269921	0.234	0.4	9.10022e-09	1.20574
Rab43	1.47036e-09	0.269291	0.057	0.112	3.32743e-05	1.20522
Kat7	1.71524e-12	0.26885	0.154	0.269	3.88159e-08	1.20485
G6pdx	1.1145e-10	0.268087	0.059	0.12	2.52212e-06	1.20421
Usf2	2.91011e-13	0.267615	0.202	0.347	6.58558e-09	1.20382
Gmeb2	3.60018e-13	0.266691	0.128	0.232	8.1472e-09	1.20305
Rgs12	1.34534e-12	0.26662	0.092	0.176	3.04451e-08	1.20299
Sap30l	1.42709e-12	0.265795	0.204	0.351	3.2295e-08	1.2023
Tor2a	2.40966e-15	0.265333	0.084	0.175	5.45305e-11	1.20191
Hist2h4	8.55765e-10	0.263562	0.065	0.124	1.9366e-05	1.20044

## Sheet: EryP_down
gene	p_val	avg_log2FC	pct.1	pct.2	p_val_adj	FC
Uty	1.07142e-141	-8.92971	0	0.298	2.42463e-137	0.00205064
Eif2s3y	3.88381e-118	-8.55681	0	0.257	8.78906e-114	0.00265549
mt-Cytb	0	-6.27356	0.004	0.604	0	0.0129262
mt-Nd2	1.21138e-218	-6.23565	0.002	0.418	2.74136e-214	0.0132703
mt-Co2	4.53055e-78	-5.73005	0.002	0.185	1.02526e-73	0.0188401
Ddx3y	3.76388e-84	-5.58421	0.002	0.197	8.51765e-80	0.0208442
mt-Nd3	3.75218e-228	-5.1073	0.011	0.444	8.49118e-224	0.0290101
mt-Atp6	3.19652e-140	-4.46414	0.011	0.315	7.23372e-136	0.0453065
Fnbp1l	1.06478e-39	-2.99637	0.004	0.105	2.4096e-35	0.125315
Hesx1	1.94993e-47	-2.93182	0.008	0.132	4.4127e-43	0.131049
Abca3	1.44797e-34	-2.53379	0.008	0.101	3.27674e-30	0.172685
Cubn	2.53059e-170	-2.50079	0.027	0.396	5.72672e-166	0.17668
Gm26917	2.48189e-111	-2.46982	0.025	0.292	5.61652e-107	0.180513
Trio	4.90767e-37	-2.43033	0.006	0.103	1.11061e-32	0.185522
Epb41l1	1.22583e-45	-2.39197	0.009	0.129	2.77404e-41	0.190522
Pid1	2.02734e-64	-2.2326	0.011	0.174	4.58788e-60	0.212775
Tmem214	1.39067e-45	-2.20814	0.011	0.134	3.14708e-41	0.216413
AY036118	6.46431e-144	-2.1935	0.022	0.346	1.46287e-139	0.218621
Nphs1	3.54057e-73	-2.05436	0.03	0.229	8.01232e-69	0.240755
Slc38a6	5.80399e-43	-2.0506	0.01	0.124	1.31344e-38	0.241384
Large1	1.01305e-42	-2.04101	0.008	0.12	2.29254e-38	0.242994
Emb	3.89244e-71	-1.98522	0.018	0.202	8.8086e-67	0.252575
Afp	7.54233e-184	-1.94523	0.047	0.449	1.70683e-179	0.259673
Nupr1	3.14326e-38	-1.93177	0.015	0.122	7.1132e-34	0.262107
Pcdh7	9.62215e-48	-1.89946	0.014	0.143	2.17749e-43	0.268043
Ppfibp1	1.25151e-34	-1.88564	0.008	0.101	2.83216e-30	0.270624
Hist1h2ai	1.53425e-71	-1.87662	0.027	0.222	3.47202e-67	0.272321
Vwce	4.4664e-36	-1.86637	0.011	0.112	1.01075e-31	0.274262
Hist1h2an	1.8914e-56	-1.78612	0.026	0.187	4.28023e-52	0.28995
Lrp2	8.38946e-64	-1.77571	0.022	0.196	1.89854e-59	0.292051
Rian	2.38466e-44	-1.77078	0.01	0.129	5.39648e-40	0.293051
Fn1	3.53254e-57	-1.75656	0.014	0.165	7.99414e-53	0.295952
Psph	1.03713e-173	-1.70695	0.082	0.499	2.34702e-169	0.306306
Cebpb	1.28815e-30	-1.70097	0.015	0.104	2.91508e-26	0.307579
Zfhx3	1.34444e-73	-1.67193	0.021	0.214	3.04246e-69	0.313832
B930036N10Rik	4.27608e-141	-1.6628	0.121	0.499	9.67678e-137	0.315825
AC160336.1	1.10667e-30	-1.66227	0.018	0.11	2.5044e-26	0.315941
Snhg6	6.31716e-146	-1.65346	0.088	0.467	1.42957e-141	0.317877
Ctsl	1.9938e-59	-1.64814	0.025	0.189	4.51196e-55	0.319052
Tpst2	2.9026e-32	-1.60226	0.013	0.106	6.56858e-28	0.32936
Wls	1.34618e-37	-1.59506	0.016	0.124	3.0464e-33	0.331008
Bmpr2	2.33859e-32	-1.59303	0.018	0.113	5.29223e-28	0.331476
mt-Nd5	2.68577e-301	-1.56564	0.204	0.796	6.07789e-297	0.337828
mt-Nd4	0	-1.54799	0.252	0.858	0	0.341987
Lpp	3.38301e-59	-1.53043	0.024	0.188	7.65575e-55	0.346174
Atp13a1	1.69368e-32	-1.51416	0.016	0.112	3.83279e-28	0.350099
Sbf2	1.78929e-60	-1.51385	0.014	0.172	4.04917e-56	0.350177
Ski	8.46399e-30	-1.50231	0.014	0.101	1.9154e-25	0.352988
Fndc3b	9.78322e-55	-1.44613	0.023	0.177	2.21394e-50	0.367005
Smim26	2.55002e-77	-1.44343	0.055	0.285	5.7707e-73	0.367693
Atf6b	4.68626e-32	-1.44308	0.016	0.111	1.0605e-27	0.367781
Edc4	5.10589e-33	-1.44254	0.015	0.11	1.15546e-28	0.367918
Itga8	4.02677e-54	-1.4189	0.034	0.196	9.11258e-50	0.373997
Ldb1	9.6684e-77	-1.41745	0.059	0.291	2.18796e-72	0.374375
Spats2	2.64482e-59	-1.41164	0.03	0.201	5.98522e-55	0.375885
Fam3c	2.32191e-30	-1.40222	0.014	0.102	5.25448e-26	0.378346
Med30	4.4379e-95	-1.39414	0.069	0.347	1.0043e-90	0.38047
mt-Atp8	1.24221e-211	-1.37943	0.17	0.675	2.81113e-207	0.384371
mt-Nd4l	2.37588e-257	-1.37487	0.231	0.783	5.37662e-253	0.385588
Fdx1	6.9561e-31	-1.37243	0.021	0.117	1.57416e-26	0.38624
Gpc3	9.39675e-98	-1.37057	0.062	0.334	2.12648e-93	0.386739
Gys1	7.40187e-77	-1.36662	0.05	0.274	1.67504e-72	0.387799
Lcp1	8.12564e-38	-1.35546	0.015	0.123	1.83883e-33	0.390811
Papss1	3.6528e-26	-1.35462	0.019	0.102	8.26629e-22	0.391038
Tefm	2.89323e-35	-1.35403	0.027	0.137	6.54739e-31	0.391199
Apob	2.69536e-218	-1.34796	0.254	0.754	6.09959e-214	0.392847
Uaca	1.68668e-46	-1.34583	0.026	0.164	3.81696e-42	0.393429
Pdcd2	1.21424e-98	-1.34536	0.077	0.367	2.74783e-94	0.393556
Hccs	1.72463e-25	-1.33209	0.02	0.101	3.90285e-21	0.397193
Zdhhc2	9.01896e-33	-1.31605	0.021	0.121	2.04099e-28	0.401634
Lars2	8.72581e-140	-1.30941	0.086	0.452	1.97465e-135	0.403485
Poli	8.94527e-35	-1.30442	0.022	0.129	2.02432e-30	0.404883
Trf	5.43469e-50	-1.29907	0.026	0.171	1.22987e-45	0.406387
Thg1l	1.33619e-30	-1.29881	0.024	0.122	3.02381e-26	0.40646
Ubqln2	2.119e-45	-1.28882	0.028	0.165	4.79529e-41	0.409286
Rab11fip2	1.881e-59	-1.28565	0.053	0.242	4.25671e-55	0.410185
Rbis	6.09182e-220	-1.2851	0.28	0.8	1.37858e-215	0.410343
Focad	6.33851e-72	-1.28346	0.057	0.277	1.4344e-67	0.41081
Plxnd1	1.03757e-58	-1.28236	0.038	0.214	2.34802e-54	0.411123
Slc2a3	1.59152e-72	-1.28201	0.088	0.321	3.60161e-68	0.411222
Hist1h4d	2.07336e-171	-1.27757	0.464	0.814	4.692e-167	0.412491
Chd3	2.95276e-27	-1.27322	0.021	0.107	6.6821e-23	0.413735
Prkar2a	9.18077e-41	-1.26957	0.031	0.159	2.07761e-36	0.414784
Malt1	3.82032e-43	-1.26844	0.029	0.162	8.64539e-39	0.41511
Pycr1	2.34292e-35	-1.26741	0.029	0.142	5.30204e-31	0.415405
Ctsz	8.24638e-58	-1.2617	0.029	0.195	1.86616e-53	0.417051
Myc	1.83193e-86	-1.25639	0.082	0.35	4.14565e-82	0.41859
Trib3	3.44252e-122	-1.25297	0.101	0.451	7.79043e-118	0.419585
Pip5k1c	8.28911e-29	-1.25191	0.018	0.105	1.87583e-24	0.419891
Usp42	1.60559e-25	-1.25124	0.021	0.103	3.63345e-21	0.420087
Dab2	5.06123e-57	-1.24937	0.038	0.209	1.14536e-52	0.420633
Atf4	5.90435e-263	-1.24884	0.403	0.895	1.33615e-258	0.420787
Cd63	5.7583e-39	-1.2481	0.022	0.138	1.3031e-34	0.421002
Dhx33	5.30408e-40	-1.24801	0.028	0.153	1.20031e-35	0.421029
Homer2	7.6245e-107	-1.24764	0.101	0.42	1.72542e-102	0.421138
Gpc6	1.9052e-62	-1.24526	0.024	0.196	4.31147e-58	0.421833
Xpot	8.28273e-156	-1.24463	0.159	0.591	1.87438e-151	0.422017
Atxn2l	1.95377e-82	-1.24173	0.077	0.334	4.42138e-78	0.422866
Aldh18a1	7.44394e-95	-1.23513	0.07	0.347	1.68456e-90	0.424805
Limk2	1.63566e-36	-1.23419	0.022	0.132	3.70149e-32	0.425081
Gemin6	3.93596e-88	-1.23231	0.085	0.359	8.90707e-84	0.425636
Phgdh	3.4e-141	-1.22842	0.08	0.445	7.6942e-137	0.426783
Ctsc	3.68925e-50	-1.22054	0.034	0.187	8.34876e-46	0.429122
Dbt	1.47682e-67	-1.22032	0.051	0.257	3.34205e-63	0.429188
Tsfm	8.55296e-100	-1.21753	0.105	0.417	1.93554e-95	0.430019
Cd164	5.32754e-60	-1.21645	0.052	0.242	1.20562e-55	0.43034
Bccip	1.48026e-151	-1.21098	0.166	0.599	3.34983e-147	0.431975
Fem1b	1.53181e-83	-1.21039	0.064	0.313	3.46648e-79	0.432152
Ppp1r35	3.56128e-48	-1.21037	0.042	0.197	8.05918e-44	0.432157
Ifrd1	4.58453e-157	-1.20907	0.176	0.621	1.03748e-152	0.432548
Zfp992	2.13981e-57	-1.205	0.046	0.226	4.84238e-53	0.433769
Nars	0	-1.20437	0.687	0.986	0	0.43396
Sptbn1	5.06845e-74	-1.20346	0.063	0.291	1.14699e-69	0.434232
Tinagl1	6.2436e-52	-1.2	0.038	0.199	1.41293e-47	0.435277
Adpgk	9.02932e-48	-1.19843	0.034	0.181	2.04333e-43	0.435749
Lrp1b	9.98426e-45	-1.19048	0.03	0.167	2.25944e-40	0.438157
0610009B22Rik	1.75058e-42	-1.18223	0.039	0.179	3.96157e-38	0.440671
Fam98b	4.50985e-84	-1.1681	0.076	0.335	1.02058e-79	0.445006
Tmtc3	1.93081e-27	-1.16649	0.024	0.113	4.36943e-23	0.445504
Alg10b	2.34743e-27	-1.16574	0.023	0.111	5.31224e-23	0.445736
Lars	1.57786e-231	-1.16229	0.416	0.887	3.5707e-227	0.446801
Taf1b	6.35397e-56	-1.15764	0.051	0.232	1.4379e-51	0.448246
Prxl2c	1.498e-48	-1.15643	0.037	0.188	3.38998e-44	0.448622
Cmc1	1.17103e-38	-1.151	0.03	0.153	2.65005e-34	0.450314
Cited2	1.579e-195	-1.14372	0.465	0.873	3.57328e-191	0.452591
Hk2	9.97325e-35	-1.14203	0.029	0.14	2.25695e-30	0.45312
Hist1h2ab	3.71408e-92	-1.13687	0.105	0.398	8.40496e-88	0.454744
Fam169a	6.00882e-92	-1.13602	0.097	0.387	1.3598e-87	0.455015
Rpa3	4.81299e-59	-1.13288	0.039	0.218	1.08918e-54	0.456004
Adi1	1.63205e-46	-1.12984	0.036	0.182	3.69333e-42	0.456965
Trappc13	4.54655e-55	-1.12354	0.043	0.215	1.02888e-50	0.458967
Snhg8	4.00431e-134	-1.11838	0.182	0.592	9.06174e-130	0.460609
Fam185a	1.12407e-46	-1.10763	0.055	0.215	2.54378e-42	0.464057
Slc1a4	3.98656e-53	-1.10619	0.044	0.212	9.02158e-49	0.46452
Slc7a6	4.19503e-27	-1.10592	0.022	0.11	9.49334e-23	0.464607
Bex4	2.40633e-88	-1.1055	0.091	0.365	5.44551e-84	0.46474
Myh9	4.93251e-45	-1.10518	0.034	0.174	1.11623e-40	0.464844
Klhl9	2.01214e-41	-1.10479	0.036	0.169	4.55348e-37	0.464971
Mnd1	3.45199e-40	-1.10434	0.033	0.162	7.81184e-36	0.465114
1190007I07Rik	4.0189e-75	-1.10259	0.076	0.318	9.09477e-71	0.465678
Washc3	1.02229e-59	-1.10195	0.054	0.245	2.31345e-55	0.465885
Maoa	2.01731e-27	-1.10086	0.021	0.107	4.56516e-23	0.466239
Pomt1	4.75695e-26	-1.0921	0.019	0.1	1.0765e-21	0.469079
Cers2	5.9326e-58	-1.09168	0.04	0.218	1.34255e-53	0.469214
Crls1	3.67502e-87	-1.08963	0.088	0.366	8.31657e-83	0.469882
Eif2s2	0	-1.0885	0.888	0.998	0	0.470251
Rpf2	4.64862e-145	-1.08503	0.212	0.651	1.05198e-140	0.471384
Snrpf	4.87667e-267	-1.0845	0.552	0.965	1.10359e-262	0.471557
Tmtc2	1.51252e-74	-1.08286	0.079	0.317	3.42282e-70	0.472091
Hist1h2bh	1.32593e-33	-1.08232	0.031	0.141	3.00057e-29	0.47227
Prox1	1.50868e-35	-1.08176	0.028	0.142	3.41415e-31	0.472452
Rbm48	6.7905e-40	-1.08139	0.037	0.168	1.53669e-35	0.472575
Mrps28	1.22024e-148	-1.07876	0.21	0.656	2.76141e-144	0.473434
Eef1e1	1.50845e-111	-1.07643	0.158	0.52	3.41363e-107	0.4742
Fastkd1	4.01013e-27	-1.07088	0.022	0.108	9.07492e-23	0.476027
Rad52	1.30983e-34	-1.0682	0.034	0.151	2.96414e-30	0.476912
Nol6	4.58282e-50	-1.06574	0.042	0.201	1.03709e-45	0.477729
Cul2	4.45857e-80	-1.06291	0.098	0.366	1.00897e-75	0.478665
Pex2	1.77197e-45	-1.06127	0.046	0.198	4.00997e-41	0.479209
Pecr	1.69477e-36	-1.06092	0.025	0.138	3.83527e-32	0.479327
Pgap2	1.05131e-37	-1.05751	0.031	0.152	2.37912e-33	0.480462
Sinhcaf	6.31093e-104	-1.05198	0.132	0.469	1.42816e-99	0.482304
Hist1h1a	1.23107e-115	-1.05117	0.21	0.587	2.78591e-111	0.482575
Zbtb10	2.28213e-32	-1.04885	0.022	0.123	5.16447e-28	0.483352
Rpe	1.71173e-45	-1.04868	0.052	0.208	3.87365e-41	0.483409
Pfn1	9.23664e-238	-1.04865	0.535	0.947	2.09025e-233	0.483421
Lgmn	3.8679e-28	-1.04753	0.025	0.116	8.75306e-24	0.483797
Med31	1.47507e-42	-1.04403	0.044	0.186	3.33808e-38	0.484969
Magohb	1.04336e-48	-1.04144	0.048	0.209	2.36112e-44	0.485842
Cep126	8.01643e-32	-1.03954	0.034	0.143	1.81412e-27	0.486483
Fundc1	9.59058e-32	-1.03854	0.024	0.125	2.17035e-27	0.48682
Zfp930	3.72645e-25	-1.03823	0.022	0.103	8.43295e-21	0.486924
Prkn	1.99391e-36	-1.03667	0.044	0.169	4.51223e-32	0.487453
Npepl1	4.26272e-34	-1.03481	0.027	0.136	9.64654e-30	0.488081
Hist1h1e	2.62135e-150	-1.03456	0.427	0.812	5.93212e-146	0.488166
Hist1h1b	1.92144e-118	-1.03424	0.616	0.834	4.34822e-114	0.488273
Hist1h4n	1.8947e-33	-1.0318	0.033	0.144	4.2877e-29	0.4891
Oxnad1	1.67762e-50	-1.02668	0.054	0.225	3.79645e-46	0.490839
Srp54a	2.22426e-33	-1.02219	0.027	0.134	5.0335e-29	0.492368
Polr2h	1.00281e-103	-1.02218	0.133	0.47	2.26935e-99	0.492371
Birc2	4.77106e-28	-1.02175	0.022	0.112	1.07969e-23	0.49252
Chuk	8.7068e-61	-1.02162	0.042	0.226	1.97035e-56	0.492563
Usp40	1.13606e-43	-1.01958	0.041	0.185	2.57091e-39	0.493259
Hist1h2ap	4.85413e-112	-1.01849	0.236	0.608	1.09849e-107	0.493634
Psd3	1.31567e-68	-1.01776	0.054	0.263	2.97737e-64	0.493882
Sike1	4.11819e-43	-1.01649	0.043	0.187	9.31946e-39	0.494319
Ccdc71l	9.39335e-50	-1.01517	0.049	0.213	2.12572e-45	0.49477
Bhlhb9	1.49347e-43	-1.01464	0.042	0.186	3.37973e-39	0.494953
Rxylt1	1.01166e-39	-1.0126	0.035	0.164	2.28938e-35	0.495652
Spink1	6.67156e-42	-1.01107	0.04	0.176	1.50977e-37	0.496177
As3mt	7.73978e-69	-1.0109	0.066	0.287	1.75151e-64	0.496237
Sh3bp1	1.10523e-46	-1.01079	0.049	0.205	2.50114e-42	0.496275
AW209491	9.06721e-30	-1.01078	0.025	0.122	2.05191e-25	0.496278
Mgat2	7.61949e-48	-1.01071	0.047	0.204	1.72429e-43	0.4963
Hnrnpa2b1	1.79855e-243	-1.01029	0.644	0.964	4.07013e-239	0.496446
Ndfip2	1.84297e-40	-1.00938	0.039	0.173	4.17063e-36	0.496759
Hibch	1.64718e-54	-1.00861	0.052	0.23	3.72757e-50	0.497024
B4galt4	3.51339e-32	-1.00817	0.037	0.148	7.95079e-28	0.497176
Pabpc4	1.97169e-275	-1.00333	0.657	0.976	4.46193e-271	0.498848
Mtln	2.76595e-108	-1.00328	0.166	0.528	6.25935e-104	0.498864
Yars2	5.30922e-60	-1.00128	0.066	0.268	1.20148e-55	0.499556
Cpne3	1.59334e-26	-0.99975	0.022	0.108	3.60572e-22	0.500087
Hprt	3.18894e-93	-0.997868	0.138	0.457	7.21658e-89	0.500739
Tut4	1.16921e-136	-0.997709	0.182	0.605	2.64593e-132	0.500795
Psmg1	2.07709e-86	-0.996391	0.101	0.385	4.70044e-82	0.501252
Casd1	1.03229e-34	-0.995918	0.033	0.147	2.33608e-30	0.501417
AU040320	2.48227e-43	-0.99298	0.038	0.178	5.61739e-39	0.502439
Prdx3	9.60864e-169	-0.992156	0.373	0.842	2.17443e-164	0.502726
Fubp3	1.6138e-40	-0.991971	0.046	0.185	3.65204e-36	0.50279
Rps6ka6	3.26492e-63	-0.988586	0.047	0.24	7.38852e-59	0.503971
Alyref	5.20684e-141	-0.987753	0.284	0.732	1.17831e-136	0.504263
Sec16a	5.69166e-52	-0.986349	0.041	0.205	1.28802e-47	0.504753
Nop58	6.19084e-233	-0.98449	0.568	0.95	1.40099e-228	0.505404
Gnl3	9.08738e-206	-0.983728	0.482	0.922	2.05647e-201	0.505671
Poglut2	1.7519e-36	-0.976754	0.034	0.154	3.96456e-32	0.508122
Snhg12	3.29139e-82	-0.974757	0.114	0.397	7.44843e-78	0.508825
Slc38a2	1.67929e-152	-0.974401	0.258	0.713	3.80022e-148	0.508951
Naa20	1.25997e-66	-0.972652	0.08	0.306	2.8513e-62	0.509568
Vps13c	5.25942e-124	-0.96953	0.17	0.568	1.19021e-119	0.510672
Rmc1	1.98899e-24	-0.968873	0.021	0.1	4.50108e-20	0.510905
Guf1	9.37689e-43	-0.967712	0.041	0.182	2.12199e-38	0.511316
Pex13	9.01837e-36	-0.965279	0.026	0.138	2.04086e-31	0.512179
Slc7a1	6.7035e-132	-0.964789	0.228	0.649	1.517e-127	0.512353
Tfrc	4.21753e-286	-0.959658	0.769	0.984	9.54427e-282	0.514179
Mtg1	9.19703e-35	-0.956837	0.033	0.148	2.08129e-30	0.515185
mt-Nd1	1.33071e-235	-0.955803	0.449	0.908	3.01141e-231	0.515555
Gm29585	7.92428e-32	-0.955599	0.06	0.181	1.79326e-27	0.515628
Mterf3	5.04089e-38	-0.954895	0.035	0.16	1.14075e-33	0.515879
2310057M21Rik	2.40377e-34	-0.954652	0.036	0.152	5.43973e-30	0.515966
Rmnd1	4.23006e-49	-0.954392	0.054	0.221	9.57262e-45	0.516059
Rbm15b	2.34195e-32	-0.953725	0.033	0.142	5.29984e-28	0.516298
Rnaseh1	1.94768e-28	-0.952632	0.027	0.121	4.40759e-24	0.516689
Uba52	6.0608e-132	-0.950573	0.254	0.691	1.37156e-127	0.517427
Arl14ep	1.50169e-57	-0.949594	0.065	0.259	3.39833e-53	0.517778
Ice1	3.47619e-63	-0.949197	0.061	0.266	7.86662e-59	0.517921
Entpd6	7.8791e-32	-0.948133	0.034	0.143	1.78304e-27	0.518303
Galnt7	1.55076e-46	-0.947301	0.05	0.207	3.50938e-42	0.518602
Acvr1b	1.53187e-24	-0.94571	0.021	0.1	3.46661e-20	0.519174
Taf1d	3.405e-161	-0.945236	0.378	0.83	7.70551e-157	0.519345
Ndufb1-ps	1.86607e-205	-0.94259	0.534	0.94	4.22291e-201	0.520298
Rpp40	1.95518e-33	-0.941056	0.042	0.16	4.42457e-29	0.520852
Man1a	9.51213e-52	-0.940974	0.034	0.192	2.15259e-47	0.520881
Unc13b	2.49525e-45	-0.9409	0.039	0.186	5.64676e-41	0.520908
Dctd	6.52841e-40	-0.940592	0.039	0.172	1.47738e-35	0.521019
Mtm1	1.29677e-41	-0.939688	0.054	0.201	2.9346e-37	0.521345
Pitrm1	5.36986e-115	-0.939403	0.204	0.601	1.2152e-110	0.521449
Ntan1	2.71499e-42	-0.938222	0.038	0.176	6.14401e-38	0.521876
Mthfd1l	1.81092e-130	-0.937868	0.236	0.652	4.09812e-126	0.522004
Lap3	1.36802e-107	-0.93768	0.163	0.526	3.09584e-103	0.522072
Podxl	1.18625e-84	-0.93737	0.081	0.345	2.68448e-80	0.522184
Bcor	4.97106e-103	-0.935532	0.131	0.468	1.12495e-98	0.52285
Ccdc14	1.94124e-23	-0.935401	0.025	0.105	4.39303e-19	0.522897
Acadsb	2.69376e-64	-0.934775	0.084	0.309	6.09598e-60	0.523124
Preb	4.72124e-33	-0.934616	0.03	0.139	1.06842e-28	0.523182
Sap30	1.50088e-34	-0.933071	0.037	0.155	3.39649e-30	0.523742
Dbr1	9.38111e-36	-0.931792	0.039	0.162	2.12295e-31	0.524207
Nipsnap3b	1.38069e-43	-0.931098	0.043	0.188	3.1245e-39	0.524459
Fam136a	9.76494e-95	-0.930936	0.153	0.486	2.20981e-90	0.524518
Atf5	2.5622e-43	-0.930508	0.048	0.195	5.79825e-39	0.524674
Kmt2d	7.68407e-28	-0.929656	0.025	0.117	1.73891e-23	0.524984
Ice2	4.40641e-41	-0.929125	0.045	0.184	9.9717e-37	0.525177
Zfp760	1.78577e-30	-0.928822	0.026	0.125	4.0412e-26	0.525287
Snhg15	5.31324e-48	-0.928575	0.054	0.218	1.20239e-43	0.525377
Luzp1	4.27956e-45	-0.928566	0.047	0.198	9.68465e-41	0.52538
Ano6	9.42741e-65	-0.923283	0.083	0.306	2.13342e-60	0.527308
Zfp281	2.42713e-24	-0.922049	0.024	0.105	5.49259e-20	0.527759
Tars	1.27863e-143	-0.921541	0.349	0.79	2.89353e-139	0.527945
Aasdhppt	4.18218e-100	-0.91999	0.173	0.531	9.46426e-96	0.528513
Exosc3	2.57797e-100	-0.919622	0.149	0.495	5.83394e-96	0.528648
Nrk	1.64982e-68	-0.917819	0.045	0.247	3.73354e-64	0.529309
Exoc6b	1.66231e-71	-0.917813	0.077	0.312	3.76181e-67	0.529311
Fam120c	1.26368e-23	-0.91726	0.031	0.116	2.85971e-19	0.529514
Tomm7	1.08579e-260	-0.91673	0.674	0.98	2.45714e-256	0.529708
Ampd2	1.92862e-45	-0.91598	0.049	0.203	4.36447e-41	0.529984
Bcl7a	3.28705e-47	-0.91528	0.059	0.225	7.4386e-43	0.530241
Zfp639	9.25984e-67	-0.914124	0.084	0.315	2.0955e-62	0.530666
Rpn1	1.70006e-93	-0.90991	0.111	0.415	3.84724e-89	0.532218
Mtbp	3.31186e-77	-0.909751	0.117	0.392	7.49474e-73	0.532277
Sdhaf3	6.88898e-45	-0.909369	0.057	0.216	1.55898e-40	0.532418
Dnaaf5	1.51601e-23	-0.908822	0.026	0.106	3.43073e-19	0.53262
Sars	2.14718e-184	-0.90742	0.539	0.928	4.85908e-180	0.533138
Btf3	0	-0.907334	0.798	0.994	0	0.533169
Lzic	5.05669e-71	-0.906448	0.095	0.342	1.14433e-66	0.533497
Gucd1	1.72177e-32	-0.906302	0.029	0.135	3.89637e-28	0.533551
Gm20275	1.42497e-37	-0.905944	0.04	0.167	3.22471e-33	0.533683
Lsm5	4.04525e-156	-0.905648	0.401	0.857	9.1544e-152	0.533793
Tnk2	1.39499e-31	-0.905515	0.031	0.137	3.15687e-27	0.533842
Nadk	6.32433e-70	-0.905373	0.088	0.329	1.4312e-65	0.533895
Erlec1	1.07174e-60	-0.90437	0.069	0.274	2.42535e-56	0.534266
Ssbp1	2.02302e-117	-0.904044	0.222	0.626	4.57811e-113	0.534387
Camk1d	2.93266e-169	-0.901495	0.291	0.76	6.63661e-165	0.535332
Psat1	1.07986e-141	-0.901215	0.221	0.66	2.44371e-137	0.535435
Riox1	1.60012e-31	-0.901014	0.037	0.148	3.62107e-27	0.53551
Cep192	1.2791e-74	-0.900995	0.105	0.365	2.89461e-70	0.535517
Nup205	9.34611e-78	-0.900387	0.102	0.369	2.11503e-73	0.535743
Ciao1	2.82925e-44	-0.899628	0.036	0.178	6.4026e-40	0.536025
Auts2	1.06483e-62	-0.898911	0.06	0.262	2.40971e-58	0.536291
Nol9	1.45346e-72	-0.897501	0.094	0.345	3.28917e-68	0.536816
Asb17	1.95833e-71	-0.897023	0.109	0.368	4.43169e-67	0.536994
Pfdn4	1.25104e-75	-0.896272	0.107	0.374	2.83111e-71	0.537273
Fmnl2	7.29816e-53	-0.896256	0.044	0.211	1.65157e-48	0.537279
4930430F08Rik	1.66693e-26	-0.896117	0.022	0.107	3.77226e-22	0.537331
Qtrt2	8.59545e-24	-0.895632	0.025	0.106	1.94515e-19	0.537512
Foxp4	3.05549e-26	-0.894697	0.02	0.103	6.91458e-22	0.53786
Gnpnat1	1.47747e-51	-0.894269	0.054	0.226	3.34351e-47	0.53802
Pmpcb	5.27505e-70	-0.894256	0.093	0.337	1.19374e-65	0.538024
Dimt1	8.70599e-59	-0.892327	0.088	0.301	1.97017e-54	0.538745
Acvr2a	8.96799e-35	-0.890447	0.04	0.161	2.02946e-30	0.539447
Tti2	2.65142e-22	-0.88982	0.024	0.1	6.00017e-18	0.539682
Ngdn	3.2419e-63	-0.889645	0.093	0.32	7.33643e-59	0.539747
Esf1	3.50477e-133	-0.887463	0.314	0.751	7.9313e-129	0.540564
Pdcl3	3.46032e-50	-0.887429	0.051	0.218	7.83071e-46	0.540577
Seh1l	2.46597e-91	-0.886085	0.152	0.479	5.58049e-87	0.54108
Gtf2h3	1.70881e-30	-0.883916	0.034	0.139	3.86703e-26	0.541895
Lrrc4	3.00351e-34	-0.882836	0.067	0.203	6.79694e-30	0.542301
D930016D06Rik	1.20217e-28	-0.882372	0.031	0.13	2.72051e-24	0.542475
Rpp38	9.8668e-63	-0.881993	0.082	0.301	2.23286e-58	0.542617
Cand1	5.7475e-74	-0.881567	0.092	0.345	1.30066e-69	0.542777
Pfdn2	2.77881e-122	-0.881464	0.277	0.703	6.28845e-118	0.542816
Cast	4.1927e-23	-0.879846	0.027	0.107	9.48807e-19	0.543425
Dock9	6.49091e-36	-0.879713	0.039	0.161	1.46889e-31	0.543475
Mrpl9	1.15219e-89	-0.879173	0.121	0.429	2.6074e-85	0.543679
Fh1	3.67729e-78	-0.87841	0.111	0.385	8.32171e-74	0.543967
2700081O15Rik	3.3505e-40	-0.878321	0.033	0.161	7.58218e-36	0.544
Atxn1	1.70313e-99	-0.878186	0.141	0.468	3.85418e-95	0.544051
Swap70	5.29505e-37	-0.877697	0.044	0.172	1.19827e-32	0.544235
Cenpv	1.21946e-46	-0.87573	0.053	0.212	2.75965e-42	0.544978
Ezh1	9.22503e-30	-0.874752	0.027	0.125	2.08762e-25	0.545347
Cd46	2.69243e-29	-0.874604	0.029	0.127	6.09296e-25	0.545404
Tbc1d9b	1.5491e-26	-0.874262	0.024	0.111	3.50562e-22	0.545533
Slc9a6	4.47362e-37	-0.874088	0.038	0.163	1.01238e-32	0.545599
Dusp11	1.26751e-107	-0.873953	0.196	0.577	2.86838e-103	0.54565
Pkhd1l1	7.92199e-103	-0.872624	0.185	0.544	1.79275e-98	0.546152
Mgst3	0	-0.872274	0.83	0.991	0	0.546285
Gpn3	1.01736e-66	-0.871983	0.096	0.336	2.30229e-62	0.546395
Suclg2	1.11348e-115	-0.871803	0.241	0.645	2.51981e-111	0.546463
Prdm11	4.87884e-66	-0.871708	0.085	0.313	1.10408e-61	0.546499
Sdhd	1.77801e-72	-0.870959	0.103	0.359	4.02364e-68	0.546783
Nop14	1.057e-124	-0.870737	0.3	0.728	2.392e-120	0.546867
Cox17	1.90207e-209	-0.869593	0.598	0.96	4.30439e-205	0.547301
Atad1	1.07013e-65	-0.868514	0.08	0.306	2.42171e-61	0.547711
Shmt2	1.51769e-102	-0.867723	0.188	0.551	3.43452e-98	0.548011
Aqr	4.55774e-96	-0.865739	0.173	0.521	1.03142e-91	0.548765
Fzd5	5.79754e-30	-0.865007	0.027	0.125	1.31198e-25	0.549044
Aqp3	2.82041e-52	-0.862606	0.062	0.241	6.38259e-48	0.549958
Rapgef4	7.78838e-50	-0.861397	0.079	0.262	1.76251e-45	0.550419
Enah	2.10808e-30	-0.861094	0.015	0.105	4.77058e-26	0.550535
Tmed7	9.98153e-47	-0.860016	0.055	0.217	2.25882e-42	0.550946
2410004B18Rik	1.21589e-43	-0.857582	0.052	0.204	2.75156e-39	0.551877
Pabpc1	4.55162e-244	-0.856816	0.773	0.989	1.03003e-239	0.55217
Eefsec	2.81257e-86	-0.856697	0.138	0.446	6.36484e-82	0.552215
Ercc6l2	7.31334e-71	-0.855264	0.088	0.331	1.65501e-66	0.552764
Tma16	1.9186e-106	-0.85474	0.211	0.591	4.34179e-102	0.552965
Usp45	6.33147e-95	-0.853621	0.169	0.512	1.43281e-90	0.553394
Eif4ebp1	4.36429e-143	-0.853595	0.365	0.803	9.87639e-139	0.553404
Ano1	2.35106e-116	-0.851975	0.337	0.73	5.32046e-112	0.554026
Nit2	5e-47	-0.848883	0.059	0.224	1.1315e-42	0.555214
Iars	9.63804e-127	-0.846997	0.281	0.712	2.18109e-122	0.555941
Pno1	1.70434e-95	-0.845736	0.148	0.482	3.85692e-91	0.556427
Selenof	2.70803e-113	-0.845611	0.23	0.634	6.12827e-109	0.556475
Plgrkt	1.6632e-56	-0.843435	0.073	0.271	3.76383e-52	0.557315
Pde12	4.36653e-35	-0.842878	0.046	0.171	9.88147e-31	0.55753
Eprs	1.25795e-180	-0.841765	0.595	0.943	2.84675e-176	0.557961
Mitf	5.6467e-23	-0.841612	0.025	0.104	1.27785e-18	0.55802
Pvt1	8.50812e-109	-0.841287	0.269	0.658	1.92539e-104	0.558146
Urb2	6.43625e-33	-0.839298	0.04	0.156	1.45652e-28	0.558915
Morc4	8.25147e-41	-0.839042	0.028	0.153	1.86731e-36	0.559014
Tia1	5.906e-72	-0.838927	0.077	0.314	1.33653e-67	0.559059
Lactb2	1.31323e-64	-0.838887	0.091	0.32	2.97185e-60	0.559075
Aebp2	1.16361e-48	-0.838476	0.065	0.239	2.63325e-44	0.559234
Idh3a	5.51962e-78	-0.838457	0.127	0.412	1.24909e-73	0.559242
Maml2	1.10021e-113	-0.837909	0.225	0.611	2.48979e-109	0.559454
Ndufaf4	4.83339e-107	-0.837775	0.222	0.61	1.0938e-102	0.559506
Dus4l	1.42189e-44	-0.836756	0.072	0.24	3.21773e-40	0.559901
Rpl22l1	0	-0.836455	0.924	0.997	0	0.560018
Gabpa	6.10945e-45	-0.836126	0.06	0.221	1.38257e-40	0.560146
Hadhb	4.58073e-73	-0.835253	0.105	0.364	1.03662e-68	0.560485
Pcgf6	1.1814e-51	-0.834847	0.074	0.262	2.6735e-47	0.560642
Dtd1	8.52723e-67	-0.834109	0.109	0.356	1.92971e-62	0.560929
Senp3	1.09508e-41	-0.833368	0.06	0.213	2.47817e-37	0.561217
Tceanc2	3.17821e-42	-0.832465	0.049	0.195	7.1923e-38	0.561569
Txndc5	3.96637e-28	-0.832449	0.019	0.106	8.9759e-24	0.561575
Gng12	1.32716e-43	-0.831103	0.051	0.2	3.00337e-39	0.562099
Klhdc8b	1.58791e-27	-0.830818	0.03	0.124	3.59344e-23	0.56221
Erp44	1.82403e-69	-0.830249	0.083	0.322	4.12777e-65	0.562432
Abt1	4.66802e-53	-0.829875	0.057	0.236	1.05637e-48	0.562578
Morf4l2	4.59691e-159	-0.828911	0.102	0.517	1.04028e-154	0.562954
Dis3	4.92612e-79	-0.828794	0.123	0.407	1.11478e-74	0.563
Yeats2	1.92328e-51	-0.828728	0.071	0.255	4.35239e-47	0.563025
Fhit	3.84091e-51	-0.828725	0.067	0.246	8.69198e-47	0.563027
Prkg1	4.18744e-35	-0.828368	0.031	0.145	9.47618e-31	0.563166
Haus3	4.81825e-61	-0.828196	0.082	0.298	1.09037e-56	0.563233
Ptcd3	2.6558e-112	-0.827833	0.208	0.601	6.01007e-108	0.563375
Yae1d1	8.64558e-74	-0.827729	0.129	0.405	1.95649e-69	0.563415
Rrp15	7.68587e-91	-0.827366	0.182	0.521	1.73931e-86	0.563557
Tdrd3	3.63545e-43	-0.82697	0.057	0.212	8.22701e-39	0.563712
Myo18a	2.01125e-26	-0.825901	0.028	0.118	4.55146e-22	0.56413
Gkap1	5.64397e-73	-0.825516	0.137	0.415	1.27723e-68	0.56428
Selenoi	9.53798e-65	-0.825402	0.091	0.32	2.15845e-60	0.564325
Rpl39	0	-0.82476	0.989	0.999	0	0.564576
S1pr1	4.01362e-27	-0.824641	0.021	0.106	9.08281e-23	0.564623
Hist1h2ae	3.52836e-104	-0.823772	0.418	0.754	7.98467e-100	0.564963
Dars	8.97093e-115	-0.823311	0.251	0.66	2.03012e-110	0.565143
Ccdc171	2.2582e-23	-0.823252	0.034	0.119	5.1103e-19	0.565167
2310010J17Rik	8.13571e-29	-0.822677	0.034	0.134	1.84111e-24	0.565392
Nampt	1.7496e-31	-0.822245	0.035	0.143	3.95935e-27	0.565561
Pros1	5.37568e-47	-0.820786	0.068	0.239	1.21652e-42	0.566133
Cyp20a1	6.03961e-62	-0.820622	0.088	0.31	1.36676e-57	0.566198
Pus3	4.60858e-50	-0.82031	0.059	0.233	1.04292e-45	0.56632
Zfp652	4.22231e-51	-0.820067	0.06	0.236	9.55509e-47	0.566416
Mef2d	1.31572e-53	-0.819683	0.06	0.243	2.97746e-49	0.566566
Sil1	5.95455e-41	-0.819067	0.05	0.193	1.34752e-36	0.566808
Chac2	4.36153e-55	-0.818488	0.068	0.259	9.87013e-51	0.567036
Acsl3	5.92918e-30	-0.817581	0.034	0.138	1.34177e-25	0.567393
Nupl2	7.10266e-36	-0.817444	0.044	0.17	1.60733e-31	0.567446
Wdr75	3.00033e-110	-0.817424	0.252	0.656	6.78974e-106	0.567454
Tm2d2	1.02151e-32	-0.81719	0.035	0.147	2.31168e-28	0.567546
Sltm	4.28647e-121	-0.817122	0.392	0.803	9.70029e-117	0.567573
Uchl3	7.35419e-121	-0.816781	0.336	0.766	1.66425e-116	0.567707
Cox7c	0	-0.814928	0.855	0.998	0	0.568437
Inip	4.87474e-48	-0.814275	0.063	0.236	1.10315e-43	0.568694
Ankrd49	4.30131e-94	-0.810913	0.15	0.484	9.73387e-90	0.570021
Gtse1	9.20431e-23	-0.810881	0.03	0.111	2.08294e-18	0.570033
Nmd3	8.68375e-85	-0.810532	0.155	0.467	1.96513e-80	0.570172
Taf4b	1.52903e-38	-0.810354	0.053	0.193	3.46019e-34	0.570242
Tfam	1.96514e-65	-0.810321	0.1	0.338	4.44712e-61	0.570255
Rps6kc1	3.33258e-31	-0.810237	0.044	0.157	7.54162e-27	0.570288
Sfmbt2	3.65241e-42	-0.809432	0.048	0.192	8.2654e-38	0.570607
Mrps31	1.51776e-75	-0.809056	0.115	0.387	3.4347e-71	0.570755
Rbm7	9.83987e-64	-0.808278	0.09	0.319	2.22676e-59	0.571063
Fam117b	1.37116e-31	-0.806849	0.044	0.158	3.10293e-27	0.571629
Prkd3	7.06208e-55	-0.805619	0.053	0.233	1.59815e-50	0.572116
Coq2	2.82712e-63	-0.805104	0.084	0.306	6.39777e-59	0.572321
Zc3h8	3.22454e-43	-0.804269	0.056	0.21	7.29713e-39	0.572652
Azi2	1.38011e-60	-0.804248	0.097	0.321	3.12318e-56	0.57266
Nop2	9.45626e-74	-0.802518	0.094	0.347	2.13995e-69	0.573348
Pts	1.7163e-47	-0.801962	0.063	0.233	3.88399e-43	0.573569
Tsen54	2.95003e-22	-0.801599	0.024	0.1	6.67591e-18	0.573713
Ebna1bp2	9.33528e-110	-0.80153	0.293	0.697	2.11257e-105	0.57374
Aar2	3.10663e-23	-0.801298	0.03	0.112	7.0303e-19	0.573833
Pum3	1.05863e-111	-0.801228	0.266	0.673	2.39569e-107	0.573861
Srp9	9.94345e-117	-0.801089	0.282	0.706	2.2502e-112	0.573916
Tm9sf3	2.0122e-104	-0.80033	0.235	0.623	4.5536e-100	0.574218
1700112D23Rik	3.24865e-25	-0.799617	0.033	0.123	7.35169e-21	0.574502
Rab28	2.5606e-52	-0.799506	0.083	0.28	5.79464e-48	0.574546
Gm42047	4.78959e-51	-0.797664	0.139	0.352	1.08388e-46	0.57528
Ttc13	5.74327e-40	-0.797485	0.041	0.175	1.2997e-35	0.575351
Mdk	1.16348e-137	-0.796357	0.38	0.814	2.63297e-133	0.575801
Hist1h2bg	4.22173e-33	-0.795655	0.042	0.159	9.55379e-29	0.576081
Mrpl50	3.92375e-78	-0.794988	0.128	0.415	8.87945e-74	0.576348
Rps27rt	1.46757e-76	-0.794492	0.126	0.408	3.32111e-72	0.576546
Eral1	1.0266e-48	-0.794371	0.068	0.244	2.3232e-44	0.576595
Phf10	8.31149e-91	-0.794299	0.179	0.525	1.88089e-86	0.576623
Hist1h3e	9.78983e-77	-0.794144	0.158	0.455	2.21544e-72	0.576685
Heatr3	1.81659e-74	-0.793364	0.12	0.392	4.11095e-70	0.576997
Timm21	8.07517e-60	-0.793041	0.09	0.309	1.82741e-55	0.577126
Apobec3	2.50394e-29	-0.792717	0.04	0.147	5.66642e-25	0.577256
Nup43	4.19483e-83	-0.791669	0.155	0.471	9.4929e-79	0.577675
Ap5m1	3.66764e-28	-0.791203	0.027	0.12	8.29986e-24	0.577862
Fancb	4.51714e-31	-0.790184	0.024	0.123	1.02223e-26	0.57827
Ccnq	3.11729e-43	-0.789878	0.059	0.215	7.05442e-39	0.578393
Nop56	2.27933e-150	-0.789783	0.519	0.917	5.15812e-146	0.578431
Mthfd2	4.93425e-136	-0.78965	0.447	0.857	1.11662e-131	0.578484
Dph5	1.30993e-77	-0.788826	0.135	0.425	2.96438e-73	0.578815
Impad1	2.6248e-32	-0.788688	0.03	0.137	5.93991e-28	0.57887
C030006K11Rik	2.5593e-22	-0.78817	0.03	0.11	5.7917e-18	0.579078
Noa1	2.30567e-49	-0.787537	0.078	0.262	5.21772e-45	0.579332
Calu	8.71651e-52	-0.785779	0.062	0.24	1.97255e-47	0.580039
Cstb	5.40011e-77	-0.785094	0.099	0.363	1.22205e-72	0.580314
Bag2	2.92121e-71	-0.783809	0.115	0.376	6.6107e-67	0.580831
Commd2	1.85635e-77	-0.781978	0.127	0.413	4.20093e-73	0.581569
Mettl3	2.06598e-31	-0.781558	0.045	0.16	4.6753e-27	0.581738
Utp18	9.39923e-98	-0.781414	0.195	0.559	2.12705e-93	0.581796
Il6st	1.29037e-24	-0.780841	0.025	0.108	2.9201e-20	0.582027
Ttc5	2.25313e-25	-0.780693	0.034	0.125	5.09883e-21	0.582087
Rpf1	4.4825e-86	-0.780485	0.178	0.511	1.01439e-81	0.582171
Ddhd2	1.59081e-26	-0.779954	0.03	0.122	3.6e-22	0.582385
Polr1a	3.51731e-78	-0.779277	0.14	0.433	7.95968e-74	0.582659
Arhgap10	4.04515e-61	-0.779213	0.074	0.282	9.15419e-57	0.582685
Wdr36	3.65583e-84	-0.778956	0.152	0.462	8.27314e-80	0.582788
Nfx1	3.26594e-104	-0.776913	0.193	0.57	7.39083e-100	0.583614
Pnpt1	4.8916e-69	-0.776813	0.102	0.348	1.10697e-64	0.583655
Tstd3	1.84293e-33	-0.775653	0.039	0.155	4.17055e-29	0.584124
Usp8	7.35963e-65	-0.774704	0.112	0.357	1.66548e-60	0.584509
Mthfr	1.41325e-38	-0.774398	0.044	0.177	3.19817e-34	0.584632
Vps50	2.42343e-49	-0.774146	0.075	0.258	5.48423e-45	0.584735
Gars	5.54841e-143	-0.774	0.512	0.893	1.25561e-138	0.584794
Rnpc3	1.5281e-60	-0.773416	0.086	0.305	3.45809e-56	0.58503
Zfp976	8.29257e-21	-0.773117	0.028	0.103	1.87661e-16	0.585152
S100pbp	4.34403e-43	-0.772713	0.055	0.208	9.83053e-39	0.585316
A630089N07Rik	5.49415e-76	-0.771691	0.158	0.454	1.24333e-71	0.58573
Cluh	2.74974e-64	-0.771468	0.089	0.318	6.22267e-60	0.585821
Sh3d19	3.886e-55	-0.770867	0.073	0.266	8.79402e-51	0.586065
Ehmt2	5.32737e-39	-0.769985	0.047	0.182	1.20558e-34	0.586424
Rps28	0	-0.769657	0.992	0.999	0	0.586557
Pdcd11	6.41878e-102	-0.769607	0.253	0.642	1.45257e-97	0.586577
Pfas	4.43937e-37	-0.768811	0.066	0.21	1.00463e-32	0.586901
Pigf	1.33261e-76	-0.768634	0.129	0.414	3.01569e-72	0.586973
Rnf44	1.26664e-27	-0.768289	0.024	0.114	2.8664e-23	0.587113
Gpatch1	7.34811e-43	-0.767806	0.072	0.236	1.66288e-38	0.58731
2610001J05Rik	2.17086e-33	-0.767579	0.046	0.167	4.91266e-29	0.587402
Lrba	4.87064e-60	-0.766924	0.09	0.309	1.10222e-55	0.587669
Cog5	3.74929e-89	-0.765932	0.176	0.508	8.48465e-85	0.588073
Ptpn9	5.43629e-33	-0.76577	0.038	0.152	1.23023e-28	0.588139
Coa6	1.13672e-67	-0.765615	0.095	0.338	2.57241e-63	0.588203
Lrmda	4.06367e-22	-0.765555	0.037	0.121	9.19609e-18	0.588227
Srfbp1	2.19005e-56	-0.765508	0.096	0.31	4.95607e-52	0.588246
Acaca	1.25315e-89	-0.765067	0.162	0.489	2.83587e-85	0.588426
Itpr1	5.95849e-51	-0.764849	0.067	0.248	1.34841e-46	0.588515
Hspbap1	1.58478e-67	-0.764701	0.092	0.33	3.58635e-63	0.588575
Slc25a5	1.90738e-177	-0.764609	0.649	0.971	4.31641e-173	0.588613
Asnsd1	6.94683e-98	-0.763398	0.208	0.583	1.57207e-93	0.589107
Bckdhb	6.51526e-27	-0.763024	0.039	0.138	1.4744e-22	0.58926
Glipr2	6.97362e-69	-0.762873	0.115	0.372	1.57813e-64	0.589322
Mrpl32	4.03708e-98	-0.762341	0.239	0.622	9.13591e-94	0.589539
Snhg5	2.37793e-48	-0.76129	0.062	0.233	5.38126e-44	0.589969
1810037I17Rik	2.38932e-121	-0.760682	0.339	0.777	5.40702e-117	0.590217
Mdn1	1.99198e-90	-0.758172	0.202	0.549	4.50786e-86	0.591245
Hspa9	5.16646e-138	-0.757002	0.402	0.848	1.16917e-133	0.591725
Uso1	1.45382e-64	-0.756934	0.118	0.367	3.28999e-60	0.591753
Skap2	5.20864e-50	-0.755862	0.066	0.244	1.17872e-45	0.592193
Tasor	3.1756e-80	-0.755763	0.149	0.455	7.18638e-76	0.592233
Maea	1.73105e-60	-0.755556	0.089	0.309	3.91736e-56	0.592318
Ttk	5.71178e-66	-0.755548	0.102	0.342	1.29257e-61	0.592322
Ddx21	4.33873e-166	-0.754948	0.639	0.962	9.81854e-162	0.592568
Usp11	1.10924e-30	-0.754112	0.039	0.148	2.51021e-26	0.592911
Ndufb3	2.45958e-114	-0.753453	0.352	0.776	5.56604e-110	0.593182
Ppip5k2	2.94337e-52	-0.752925	0.077	0.268	6.66084e-48	0.593399
Dnajc2	3.28221e-106	-0.752524	0.339	0.739	7.42763e-102	0.593564
Akap11	3.56856e-42	-0.751684	0.058	0.211	8.07565e-38	0.59391
Nit1	1.13752e-47	-0.750863	0.058	0.226	2.5742e-43	0.594248
2610507B11Rik	2.99993e-87	-0.749566	0.185	0.522	6.78885e-83	0.594782
Ranbp17	9.33408e-52	-0.749424	0.076	0.264	2.1123e-47	0.594841
Zfp422	1.24231e-23	-0.749265	0.032	0.117	2.81135e-19	0.594907
Hps3	2.81674e-26	-0.748428	0.027	0.116	6.37429e-22	0.595252
Mia2	2.52486e-85	-0.748049	0.113	0.405	5.71375e-81	0.595408
Enoph1	1.99572e-23	-0.746236	0.025	0.105	4.51631e-19	0.596157
Gm49336	2.92482e-69	-0.745035	0.098	0.346	6.61887e-65	0.596653
Tfb1m	5.21636e-28	-0.744518	0.041	0.144	1.18046e-23	0.596867
Krcc1	1.10679e-71	-0.743965	0.139	0.417	2.50467e-67	0.597096
Hist2h2bb	1.85212e-68	-0.743578	0.141	0.41	4.19136e-64	0.597256
Pnrc2	1.71547e-53	-0.743028	0.073	0.264	3.8821e-49	0.597484
Anapc10	2.64676e-71	-0.74263	0.105	0.361	5.98961e-67	0.597649
Ipo7	2.31676e-98	-0.742502	0.189	0.548	5.24283e-94	0.597702
Alg9	6.65015e-25	-0.742498	0.056	0.159	1.50493e-20	0.597703
Tmem127	1.9558e-26	-0.74229	0.028	0.119	4.42598e-22	0.59779
Pik3c3	3.74905e-34	-0.742173	0.049	0.174	8.4841e-30	0.597838
Crnkl1	2.42549e-75	-0.741568	0.149	0.443	5.48889e-71	0.598089
Zfp1	3.21669e-40	-0.741538	0.057	0.205	7.27938e-36	0.598102
Gtpbp10	5.02714e-21	-0.741311	0.029	0.104	1.13764e-16	0.598196
Sco1	1.33745e-28	-0.741262	0.034	0.134	3.02665e-24	0.598216
Trmt1l	1.04531e-53	-0.741192	0.074	0.267	2.36554e-49	0.598245
Zfp780b	8.20826e-24	-0.740823	0.03	0.114	1.85753e-19	0.598398
Tmed5	2.93619e-65	-0.740329	0.103	0.341	6.64459e-61	0.598603
Ralgapa1	3.96756e-93	-0.740162	0.181	0.53	8.97858e-89	0.598672
Slc23a2	4.49029e-103	-0.739847	0.273	0.663	1.01615e-98	0.598803
Fkbp3	2.1213e-127	-0.738588	0.415	0.844	4.8005e-123	0.599325
Cd320	1.25333e-23	-0.738325	0.031	0.115	2.83628e-19	0.599435
Ppp2cb	3.47797e-44	-0.737832	0.06	0.219	7.87064e-40	0.59964
Dclre1a	2.62296e-32	-0.737654	0.037	0.149	5.93575e-28	0.599714
Snx12	2.01725e-43	-0.737595	0.048	0.197	4.56504e-39	0.599738
Zfp948	5.91675e-22	-0.737034	0.028	0.105	1.33896e-17	0.599971
Nudcd2	2.86532e-109	-0.736864	0.326	0.744	6.48422e-105	0.600042
Cttn	3.7693e-38	-0.735477	0.045	0.178	8.52993e-34	0.600619
Cdk10	5.22144e-23	-0.734353	0.029	0.11	1.18161e-18	0.601088
Pyroxd1	2.23277e-22	-0.73403	0.03	0.111	5.05276e-18	0.601222
Slc35b1	1.68169e-36	-0.733392	0.048	0.179	3.80566e-32	0.601488
Galk2	1.23229e-34	-0.732831	0.048	0.174	2.78866e-30	0.601722
Rbm34	7.18627e-80	-0.732754	0.133	0.426	1.62625e-75	0.601754
Wiz	5.41035e-38	-0.732487	0.05	0.187	1.22436e-33	0.601866
Nid1	6.58734e-31	-0.731629	0.039	0.149	1.49072e-26	0.602223
Lamc1	5.50728e-43	-0.731317	0.049	0.197	1.2463e-38	0.602354
Churc1	3.11003e-76	-0.731201	0.155	0.455	7.03801e-72	0.602402
Cebpz	3.71349e-119	-0.730672	0.424	0.836	8.40362e-115	0.602623
Trnt1	8.43493e-80	-0.730292	0.187	0.511	1.90883e-75	0.602782
Ddx10	2.30692e-92	-0.730266	0.214	0.58	5.22056e-88	0.602793
Gcc2	2.2899e-58	-0.72911	0.089	0.304	5.18204e-54	0.603276
Smco4	3.45935e-33	-0.728987	0.037	0.152	7.82852e-29	0.603327
Slc7a5	1.51459e-65	-0.728773	0.112	0.361	3.42753e-61	0.603417
Nxn	3.01491e-22	-0.728486	0.025	0.102	6.82275e-18	0.603537
Utrn	3.58062e-64	-0.727607	0.08	0.301	8.10294e-60	0.603905
Etl4	7.28368e-26	-0.727049	0.025	0.111	1.6483e-21	0.604139
Gm32051	1.76667e-23	-0.726168	0.039	0.129	3.99798e-19	0.604508
Memo1	6.30736e-96	-0.72581	0.224	0.598	1.42736e-91	0.604657
Gid4	4.87256e-61	-0.725414	0.117	0.357	1.10266e-56	0.604824
Zfp874b	2.04474e-28	-0.724594	0.034	0.134	4.62725e-24	0.605167
Ube2d1	8.13371e-24	-0.724557	0.028	0.111	1.84066e-19	0.605183
Ttc9c	3.00627e-46	-0.723119	0.069	0.241	6.80318e-42	0.605787
Cndp2	1.07677e-39	-0.722755	0.035	0.164	2.43673e-35	0.605939
Micu3	4.77779e-27	-0.722452	0.036	0.133	1.08121e-22	0.606066
Dus2	9.08661e-25	-0.720436	0.037	0.129	2.0563e-20	0.606914
Zfp322a	3.13064e-52	-0.719998	0.079	0.271	7.08464e-48	0.607098
Faim	2.81683e-42	-0.71929	0.072	0.234	6.37448e-38	0.607396
Gramd4	7.72052e-26	-0.719179	0.031	0.122	1.74715e-21	0.607443
Grb10	4.68802e-127	-0.718698	0.598	0.924	1.0609e-122	0.607646
Ints13	3.89884e-49	-0.71839	0.065	0.241	8.82307e-45	0.607775
Nfu1	8.85581e-88	-0.717552	0.255	0.616	2.00407e-83	0.608129
Lmf1	4.17289e-24	-0.717405	0.028	0.112	9.44326e-20	0.608191
Palb2	1.03026e-32	-0.717058	0.044	0.161	2.33148e-28	0.608337
Txlng	1.36222e-79	-0.716928	0.193	0.518	3.0827e-75	0.608392
Sergef	3.8204e-39	-0.716853	0.062	0.209	8.64556e-35	0.608423
Atr	2.44486e-67	-0.716844	0.097	0.338	5.53272e-63	0.608427
Ost4	6.74663e-97	-0.716754	0.261	0.653	1.52676e-92	0.608465
Yipf4	2.70163e-57	-0.716417	0.096	0.315	6.11379e-53	0.608607
Mid1	3.27936e-51	-0.715431	0.06	0.236	7.42119e-47	0.609023
Dcp1a	2.41644e-37	-0.714229	0.054	0.192	5.4684e-33	0.609531
Tyw5	5.46681e-24	-0.713713	0.034	0.122	1.23714e-19	0.609749
Fam149b	5.40741e-26	-0.712328	0.041	0.139	1.2237e-21	0.610335
Rbm15	8.91673e-46	-0.712013	0.056	0.215	2.01786e-41	0.610468
Thumpd2	8.50645e-24	-0.711642	0.037	0.127	1.92501e-19	0.610625
Pck2	4.82559e-23	-0.711494	0.03	0.111	1.09203e-18	0.610687
Lsm8	3.85562e-71	-0.711353	0.132	0.407	8.72527e-67	0.610747
Zfp146	1.32786e-24	-0.711309	0.035	0.125	3.00495e-20	0.610766
Rpl38	0	-0.711109	0.982	0.999	0	0.61085
Dtd2	2.42935e-45	-0.711031	0.066	0.234	5.49763e-41	0.610884
Bcap29	2.91873e-42	-0.710181	0.078	0.245	6.60509e-38	0.611243
Mettl8	9.96337e-42	-0.710168	0.067	0.225	2.25471e-37	0.611249
Hist1h2bb	3.20413e-41	-0.709897	0.058	0.209	7.25095e-37	0.611364
Bloc1s4	3.34039e-29	-0.709054	0.043	0.151	7.5593e-25	0.611721
Coq3	2.68795e-43	-0.708954	0.067	0.229	6.08282e-39	0.611764
Ndufa1	8.47427e-103	-0.708786	0.338	0.747	1.91773e-98	0.611835
Pcbp2	2.8636e-141	-0.708451	0.616	0.946	6.48032e-137	0.611977
Cwc15	2.47489e-100	-0.707725	0.263	0.665	5.60068e-96	0.612285
Ibtk	1.3699e-77	-0.707519	0.126	0.41	3.10007e-73	0.612372
Copb1	1.18471e-74	-0.707122	0.146	0.437	2.681e-70	0.612541
Rhot1	4.73282e-59	-0.704605	0.1	0.325	1.07104e-54	0.613611
Cox18	2.02248e-28	-0.704585	0.036	0.136	4.57687e-24	0.613619
Ube2t	1.72392e-52	-0.703663	0.085	0.284	3.90122e-48	0.614011
Shoc2	5.37257e-75	-0.703037	0.155	0.45	1.21581e-70	0.614278
Btbd10	9.48202e-43	-0.702095	0.063	0.222	2.14578e-38	0.614679
Mycbp	2.47548e-89	-0.701621	0.225	0.591	5.602e-85	0.614881
Peg10	1.65767e-29	-0.701433	0.016	0.104	3.75131e-25	0.614961
4932438A13Rik	3.0271e-87	-0.70119	0.137	0.452	6.85033e-83	0.615065
Ppp5c	8.5642e-38	-0.700321	0.054	0.192	1.93808e-33	0.615435
Prrc2a	5.34644e-60	-0.700044	0.086	0.304	1.2099e-55	0.615553
Snapin	6.58975e-22	-0.699553	0.027	0.103	1.49126e-17	0.615763
Ppp4c	3.03359e-66	-0.699177	0.12	0.374	6.86501e-62	0.615923
Ivns1abp	3.80345e-77	-0.698446	0.167	0.473	8.60721e-73	0.616236
Trip11	9.98265e-70	-0.698335	0.141	0.415	2.25907e-65	0.616283
Cox20	4.2452e-73	-0.69825	0.159	0.457	9.6069e-69	0.616319
Rnft1	2.58555e-21	-0.697549	0.027	0.102	5.8511e-17	0.616619
Tspan14	6.95187e-33	-0.697493	0.044	0.162	1.57321e-28	0.616643
Ryk	6.6184e-73	-0.697261	0.131	0.408	1.49774e-68	0.616742
Nars2	5.02964e-62	-0.697237	0.124	0.37	1.13821e-57	0.616752
Elp2	9.0605e-46	-0.697146	0.08	0.257	2.05039e-41	0.616791
Alkbh8	1.43188e-80	-0.697103	0.186	0.51	3.24034e-76	0.61681
Cnbp	4.17208e-126	-0.696851	0.479	0.882	9.44143e-122	0.616917
Adk	9.19225e-118	-0.696736	0.543	0.903	2.08021e-113	0.616966
Psme1	1.13982e-71	-0.696101	0.151	0.436	2.57941e-67	0.617238
Igf2bp1	1.02081e-79	-0.695771	0.161	0.466	2.31009e-75	0.617379
Pop1	1.9123e-54	-0.695333	0.096	0.307	4.32754e-50	0.617567
Lmbrd2	3.87359e-36	-0.694896	0.054	0.188	8.76592e-32	0.617754
Hcfc2	2.38231e-24	-0.694891	0.032	0.119	5.39117e-20	0.617756
Mta1	3.02444e-31	-0.694381	0.052	0.172	6.84432e-27	0.617974
Mzt1	4.79008e-57	-0.693262	0.091	0.304	1.08399e-52	0.618454
2810408I11Rik	3.18469e-31	-0.692339	0.044	0.158	7.20695e-27	0.61885
Gcfc2	1.37329e-25	-0.691275	0.037	0.131	3.10775e-21	0.619306
Eif4g3	2.98764e-90	-0.690284	0.201	0.553	6.76103e-86	0.619732
Ubl3	3.94238e-68	-0.690048	0.129	0.393	8.92161e-64	0.619833
Snhg3	1.18642e-74	-0.689733	0.244	0.565	2.68487e-70	0.619968
Tstd2	3.96954e-34	-0.68969	0.044	0.166	8.98308e-30	0.619987
Trmt10c	1.08992e-43	-0.689562	0.06	0.219	2.4665e-39	0.620042
Ap1ar	3.78921e-66	-0.689528	0.098	0.337	8.57499e-62	0.620057
Hibadh	2.10966e-71	-0.689236	0.148	0.433	4.77416e-67	0.620182
Fra10ac1	3.46171e-73	-0.688877	0.129	0.406	7.83385e-69	0.620337
Smo	2.94771e-23	-0.688532	0.031	0.115	6.67068e-19	0.620485
Rttn	6.2623e-42	-0.687912	0.084	0.254	1.41716e-37	0.620752
Tmem70	7.37738e-63	-0.687836	0.117	0.363	1.6695e-58	0.620784
Ubxn8	3.0247e-33	-0.687753	0.045	0.166	6.84489e-29	0.62082
Noc3l	4.18754e-82	-0.687534	0.178	0.502	9.47641e-78	0.620914
Hddc2	8.17667e-60	-0.687437	0.109	0.341	1.85038e-55	0.620956
Gfm1	1.6889e-57	-0.68721	0.09	0.304	3.82197e-53	0.621054
Sumf1	1.00868e-23	-0.687196	0.024	0.104	2.28265e-19	0.62106
Nae1	2.80605e-52	-0.687002	0.086	0.284	6.3501e-48	0.621143
Hist1h3f	5.126e-33	-0.686915	0.048	0.171	1.16001e-28	0.621181
Gar1	1.65258e-84	-0.686347	0.221	0.57	3.73979e-80	0.621425
Dnm1l	3.76752e-91	-0.686289	0.2	0.557	8.5259e-87	0.621451
Washc2	1.06015e-43	-0.686022	0.052	0.204	2.39912e-39	0.621565
Slf1	3.79027e-82	-0.685837	0.164	0.482	8.57738e-78	0.621645
Acss1	6.77954e-66	-0.685734	0.131	0.391	1.53421e-61	0.62169
Cops2	4.6119e-94	-0.685373	0.228	0.603	1.04367e-89	0.621845
Xrcc5	1.12034e-75	-0.685252	0.161	0.464	2.53533e-71	0.621897
Ngrn	6.60838e-57	-0.684894	0.098	0.317	1.49548e-52	0.622051
Nck1	6.67873e-75	-0.684875	0.138	0.425	1.5114e-70	0.62206
Bora	1.3748e-50	-0.684509	0.105	0.311	3.11116e-46	0.622218
Cpne1	2.11791e-64	-0.684157	0.132	0.389	4.79282e-60	0.62237
Nudt4	6.69633e-158	-0.683838	0.79	0.979	1.51538e-153	0.622507
Cul4b	2.03388e-60	-0.683813	0.106	0.338	4.60266e-56	0.622518
Epb41l5	2.03762e-62	-0.683567	0.086	0.309	4.61114e-58	0.622624
Cbwd1	2.13366e-56	-0.68345	0.086	0.294	4.82847e-52	0.622674
Specc1l	1.7546e-44	-0.683115	0.066	0.23	3.97067e-40	0.622819
Nob1	1.99232e-63	-0.683075	0.126	0.375	4.50863e-59	0.622836
Thap11	1.96409e-39	-0.682391	0.061	0.209	4.44473e-35	0.623132
Stk40	2.07417e-41	-0.682354	0.073	0.233	4.69386e-37	0.623148
E4f1	3.63232e-24	-0.682221	0.033	0.12	8.21993e-20	0.623205
Scoc	6.72064e-52	-0.68191	0.086	0.284	1.52088e-47	0.623339
Uba6	4.06813e-59	-0.681885	0.104	0.331	9.20618e-55	0.62335
Lmbr1	3.72189e-39	-0.68087	0.042	0.175	8.42263e-35	0.623789
Strap	4.88576e-94	-0.679655	0.295	0.685	1.10565e-89	0.624314
Polr3k	1.58417e-64	-0.67866	0.123	0.378	3.58497e-60	0.624745
Kif20b	8.40509e-82	-0.678597	0.224	0.561	1.90207e-77	0.624773
Ncoa1	1.93977e-60	-0.67844	0.106	0.335	4.3897e-56	0.624841
Tcea1	3.33356e-109	-0.678412	0.407	0.825	7.54384e-105	0.624853
Exoc5	1.55336e-74	-0.678277	0.144	0.431	3.51525e-70	0.624911
Hist1h1d	3.23348e-75	-0.677756	0.251	0.578	7.31737e-71	0.625137
5330438D12Rik	2.95249e-38	-0.677293	0.069	0.22	6.68148e-34	0.625338
Tmem123	4.78848e-32	-0.676277	0.046	0.163	1.08363e-27	0.625778
Rpgrip1l	8.94639e-24	-0.675736	0.032	0.117	2.02457e-19	0.626013
Pdcd6	1.16527e-78	-0.675337	0.162	0.474	2.63701e-74	0.626186
Dld	4.26118e-69	-0.675132	0.188	0.493	9.64305e-65	0.626275
Cse1l	3.36444e-91	-0.674991	0.208	0.563	7.61373e-87	0.626336
Top2b	2.66308e-82	-0.674956	0.218	0.563	6.02654e-78	0.626351
Zbtb6	6.13989e-23	-0.674841	0.03	0.112	1.38946e-18	0.626401
Gadd45g	1.47317e-36	-0.674799	0.059	0.197	3.33378e-32	0.626419
Ubr1	4.67287e-70	-0.674193	0.17	0.462	1.05747e-65	0.626682
Mcur1	6.45215e-34	-0.673972	0.054	0.182	1.46012e-29	0.626779
Acsl5	1.65591e-29	-0.673359	0.045	0.155	3.74733e-25	0.627045
Uri1	3.12248e-82	-0.673156	0.166	0.486	7.06617e-78	0.627133
Gm32856	2.42678e-26	-0.673085	0.032	0.125	5.49179e-22	0.627164
L2hgdh	3.22852e-44	-0.67294	0.068	0.232	7.30613e-40	0.627227
Pibf1	1.83651e-63	-0.67165	0.149	0.414	4.15603e-59	0.627788
Nol7	1.40398e-127	-0.671367	0.604	0.939	3.1772e-123	0.627912
Slc25a36	5.86665e-33	-0.671307	0.035	0.147	1.32762e-28	0.627938
Ube2g1	1.42537e-84	-0.671132	0.147	0.462	3.22562e-80	0.628014
Hltf	1.78374e-49	-0.670762	0.08	0.268	4.03661e-45	0.628175
Wdr74	3.76489e-84	-0.670525	0.228	0.581	8.51994e-80	0.628278
Maged2	8.58246e-44	-0.670364	0.056	0.212	1.94221e-39	0.628348
Tmem260	2.90845e-24	-0.670311	0.039	0.13	6.58181e-20	0.628371
Zfyve21	1.53095e-40	-0.670136	0.045	0.185	3.46454e-36	0.628448
Atg3	4.3959e-71	-0.670009	0.148	0.431	9.94793e-67	0.628503
Zfp131	8.18233e-71	-0.66985	0.13	0.401	1.85166e-66	0.628572
Sec31a	5.55769e-74	-0.669619	0.138	0.421	1.2577e-69	0.628673
Nus1	1.62404e-66	-0.669518	0.118	0.372	3.6752e-62	0.628717
Eda	1.96791e-36	-0.668819	0.051	0.183	4.45337e-32	0.629021
Pex7	1.83437e-43	-0.668674	0.056	0.212	4.15117e-39	0.629084
Tmx3	2.80437e-48	-0.668385	0.076	0.257	6.34629e-44	0.629211
Ruvbl2	2.6702e-68	-0.668084	0.137	0.409	6.04267e-64	0.629342
Orc4	1.2411e-60	-0.666893	0.114	0.35	2.80861e-56	0.629862
Abce1	3.32662e-102	-0.665996	0.353	0.761	7.52815e-98	0.630254
Vamp4	8.56269e-44	-0.665536	0.074	0.242	1.93774e-39	0.630454
Dnttip2	1.59634e-97	-0.665274	0.321	0.721	3.61251e-93	0.630569
Runx1	2.09509e-32	-0.66447	0.062	0.19	4.74118e-28	0.630921
Hax1	2.41789e-73	-0.66446	0.166	0.465	5.47168e-69	0.630925
Scaper	4.56632e-44	-0.664454	0.06	0.219	1.03336e-39	0.630927
Rpap3	9.69575e-59	-0.664439	0.106	0.335	2.19415e-54	0.630934
Urb1	2.8827e-29	-0.664185	0.04	0.147	6.52356e-25	0.631045
Hist1h4h	7.89094e-48	-0.663876	0.077	0.257	1.78572e-43	0.63118
Rbl2	1.53467e-31	-0.66364	0.039	0.15	3.47296e-27	0.631283
Zdhhc21	2.1031e-55	-0.663562	0.1	0.315	4.75931e-51	0.631318
Sephs2	1.19205e-56	-0.663454	0.11	0.333	2.69762e-52	0.631365
AW554918	2.47059e-76	-0.663055	0.179	0.487	5.59095e-72	0.631539
Rars2	7.04743e-77	-0.662887	0.141	0.435	1.59483e-72	0.631613
Gm48678	1.1037e-20	-0.662824	0.03	0.106	2.49766e-16	0.63164
Psmg4	1.12116e-65	-0.662247	0.129	0.388	2.53718e-61	0.631894
Pspc1	6.25096e-74	-0.662138	0.153	0.445	1.41459e-69	0.631941
Kdm4a	6.02407e-27	-0.661769	0.034	0.129	1.36325e-22	0.632103
Mrpl3	9.04283e-70	-0.661459	0.154	0.44	2.04639e-65	0.632239
Zcchc2	2.95174e-20	-0.661017	0.034	0.111	6.67979e-16	0.632432
Trp53bp1	3.97566e-31	-0.660995	0.044	0.157	8.99692e-27	0.632442
Gtf2h4	3.49633e-48	-0.659072	0.093	0.287	7.91221e-44	0.633285
Sec11c	4.48008e-57	-0.658657	0.121	0.354	1.01384e-52	0.633468
Prorsd1	8.75345e-57	-0.658615	0.112	0.339	1.98091e-52	0.633486
Eloc	7.64318e-102	-0.65859	0.464	0.857	1.72965e-97	0.633497
Cdk9	6.49747e-54	-0.657671	0.11	0.328	1.47038e-49	0.633901
Tsr2	8.18394e-28	-0.657554	0.037	0.138	1.85203e-23	0.633952
Atg10	3.77312e-27	-0.657316	0.03	0.123	8.53857e-23	0.634057
Mettl5	1.26554e-58	-0.657287	0.125	0.367	2.86393e-54	0.63407
Dennd1b	9.77506e-61	-0.656961	0.112	0.348	2.2121e-56	0.634213
Zfp251	4.90647e-28	-0.656717	0.038	0.14	1.11033e-23	0.63432
Ddias	5.60114e-24	-0.656451	0.034	0.121	1.26754e-19	0.634437
Papola	3.30104e-111	-0.656377	0.535	0.903	7.47026e-107	0.63447
Magi3	5.1703e-68	-0.656102	0.088	0.324	1.17004e-63	0.634591
Btg1	1.70298e-76	-0.655745	0.199	0.524	3.85384e-72	0.634748
Tgfbr1	1.41559e-59	-0.655457	0.084	0.298	3.20349e-55	0.634874
Cetn2	2.61915e-67	-0.655387	0.144	0.418	5.92713e-63	0.634905
Pym1	1.16335e-27	-0.655368	0.037	0.136	2.63266e-23	0.634914
Ltn1	1.01337e-56	-0.655099	0.094	0.309	2.29325e-52	0.635032
Hacd2	3.20725e-59	-0.654987	0.102	0.324	7.25802e-55	0.635081
Nme7	1.57097e-24	-0.654679	0.033	0.122	3.55509e-20	0.635217
Rab3gap2	6.32086e-40	-0.654679	0.068	0.221	1.43041e-35	0.635217
Ube2v2	3.51618e-95	-0.654515	0.248	0.636	7.95711e-91	0.635289
Wdcp	2.94701e-28	-0.654315	0.037	0.139	6.66909e-24	0.635377
Pter	1.45669e-24	-0.65429	0.04	0.134	3.2965e-20	0.635388
Surf2	3.1133e-58	-0.653166	0.111	0.342	7.04539e-54	0.635883
Mybbp1a	2.17189e-106	-0.65285	0.424	0.827	4.91499e-102	0.636022
Efcab2	3.42093e-59	-0.652566	0.103	0.331	7.74157e-55	0.636148
Rpl4	0	-0.652541	0.945	0.999	0	0.636159
Wrn	8.12516e-49	-0.652436	0.082	0.269	1.83872e-44	0.636205
Atxn10	4.0423e-81	-0.651883	0.118	0.404	9.14771e-77	0.636449
Slc35a1	1.81094e-30	-0.650675	0.036	0.142	4.09815e-26	0.636982
Hist1h2be	9.73267e-42	-0.649943	0.071	0.231	2.2025e-37	0.637306
Dis3l2	1.26189e-63	-0.649798	0.116	0.361	2.85565e-59	0.637369
Spryd7	6.39006e-41	-0.649765	0.061	0.213	1.44607e-36	0.637384
Zfp318	5.11172e-47	-0.649764	0.063	0.231	1.15678e-42	0.637385
Pum2	1.81491e-89	-0.64922	0.246	0.617	4.10714e-85	0.637625
Nemf	2.86934e-83	-0.648997	0.24	0.597	6.49332e-79	0.637724
Sav1	1.69282e-38	-0.648779	0.059	0.203	3.83085e-34	0.63782
Tom1l2	1.61098e-48	-0.64848	0.076	0.259	3.64564e-44	0.637952
Slc25a46	6.65318e-55	-0.648016	0.088	0.296	1.50561e-50	0.638157
Polr1b	1.38519e-53	-0.647719	0.091	0.296	3.13468e-49	0.638289
Add3	3.6791e-37	-0.647624	0.054	0.192	8.32581e-33	0.638331
Cacna2d3	7.97836e-88	-0.647501	0.344	0.684	1.8055e-83	0.638385
Aven	4.01734e-83	-0.647456	0.209	0.553	9.09124e-79	0.638405
Ppp4r3a	7.00345e-85	-0.647405	0.235	0.591	1.58488e-80	0.638428
Smc4	2.90033e-109	-0.646829	0.607	0.896	6.56345e-105	0.638683
Avl9	1.30436e-36	-0.64665	0.057	0.194	2.95178e-32	0.638762
Sem1	2.20789e-135	-0.646352	0.677	0.966	4.99646e-131	0.638894
B830012L14Rik	3.47445e-27	-0.645995	0.025	0.115	7.86267e-23	0.639052
Ncl	4.43171e-176	-0.645453	0.853	0.993	1.0029e-171	0.639292
2610301B20Rik	9.46826e-22	-0.645148	0.033	0.113	2.14267e-17	0.639427
Ints4	6.16872e-41	-0.643958	0.065	0.22	1.39598e-36	0.639955
Hikeshi	1.78816e-74	-0.643279	0.181	0.496	4.04662e-70	0.640256
Ddx31	5.25886e-43	-0.64297	0.073	0.239	1.19008e-38	0.640393
Rpl35	0	-0.642785	0.958	0.999	0	0.640475
Tpr	1.78805e-130	-0.642659	0.655	0.954	4.04636e-126	0.640531
Cdc14a	4.00126e-44	-0.642446	0.082	0.256	9.05486e-40	0.640626
Ugp2	1.03564e-69	-0.642014	0.113	0.372	2.34365e-65	0.640818
Ddx18	4.52859e-103	-0.64196	0.442	0.844	1.02482e-98	0.640842
Med23	1.75237e-31	-0.641495	0.053	0.173	3.96562e-27	0.641048
Haspin	1.46825e-30	-0.641385	0.048	0.163	3.32266e-26	0.641097
Slc25a13	8.92401e-77	-0.641232	0.161	0.467	2.0195e-72	0.641165
Dhx9	6.5778e-90	-0.641176	0.331	0.713	1.48856e-85	0.64119
Tgm2	5.28799e-63	-0.640973	0.121	0.371	1.19667e-58	0.641281
Ccar1	4.81427e-92	-0.640498	0.404	0.784	1.08947e-87	0.641491
Phkb	2.82451e-75	-0.640313	0.203	0.525	6.39187e-71	0.641574
Sod2	2.29475e-88	-0.640175	0.3	0.692	5.19302e-84	0.641635
Sepsecs	8.59534e-40	-0.638797	0.066	0.218	1.94513e-35	0.642248
Mphosph10	4.71743e-84	-0.638575	0.353	0.734	1.06756e-79	0.642347
Hspe1-rs1	2.38313e-23	-0.637658	0.043	0.134	5.39302e-19	0.642755
Eef1a1	0	-0.63742	0.996	1	0	0.642862
Aatf	7.25703e-83	-0.637381	0.271	0.629	1.64227e-78	0.642879
Zfp280c	5.94562e-34	-0.637264	0.048	0.173	1.34549e-29	0.642931
Dhx30	3.13087e-48	-0.636633	0.078	0.261	7.08515e-44	0.643212
Pole2	1.8888e-65	-0.636452	0.129	0.388	4.27435e-61	0.643293
Ints8	4.99862e-56	-0.636192	0.093	0.305	1.13119e-51	0.643409
Thumpd1	1.96638e-64	-0.635461	0.117	0.367	4.44992e-60	0.643735
Polr2k	8.99692e-97	-0.635188	0.317	0.723	2.036e-92	0.643857
Setdb1	7.88432e-95	-0.634916	0.222	0.598	1.78422e-90	0.643978
Gnptab	5.5476e-36	-0.634904	0.059	0.197	1.25542e-31	0.643984
Gnasas1	5.80329e-50	-0.634839	0.077	0.264	1.31328e-45	0.644013
Dapk2	3.77629e-70	-0.63464	0.125	0.392	8.54575e-66	0.644102
Chd9	3.83802e-34	-0.634632	0.057	0.187	8.68544e-30	0.644105
Rnmt	6.4503e-64	-0.634488	0.146	0.412	1.4597e-59	0.644169
D3Ertd751e	9.18686e-21	-0.634468	0.028	0.103	2.07899e-16	0.644178
Etfa	7.79517e-90	-0.634465	0.211	0.574	1.76405e-85	0.64418
Svbp	3.55568e-92	-0.634323	0.316	0.717	8.04651e-88	0.644243
Kdm4b	6.62601e-22	-0.634128	0.028	0.106	1.49947e-17	0.64433
Atl3	9.90584e-51	-0.634022	0.101	0.305	2.24169e-46	0.644378
Cd2ap	3.72791e-75	-0.633945	0.164	0.467	8.43627e-71	0.644412
Eif2ak4	2.28409e-32	-0.633113	0.05	0.171	5.16889e-28	0.644784
Tm9sf2	7.36364e-61	-0.63269	0.093	0.317	1.66639e-56	0.644973
Aimp1	1.03225e-111	-0.632675	0.531	0.91	2.33597e-107	0.64498
Thoc1	1.11829e-82	-0.632673	0.266	0.632	2.53069e-78	0.64498
Snrpb2	9.31819e-83	-0.632115	0.225	0.577	2.10871e-78	0.64523
Hdhd2	1.11345e-47	-0.63164	0.095	0.289	2.51974e-43	0.645442
Mysm1	1.68234e-62	-0.631186	0.125	0.374	3.80713e-58	0.645645
E2f5	3.78034e-49	-0.630713	0.098	0.296	8.55492e-45	0.645857
Dr1	3.95353e-33	-0.630279	0.064	0.197	8.94683e-29	0.646052
Kansl1l	4.0536e-26	-0.629616	0.036	0.13	9.1733e-22	0.646349
Cmpk1	8.36704e-82	-0.629531	0.257	0.621	1.89346e-77	0.646387
Ints14	2.07265e-44	-0.629379	0.077	0.251	4.6904e-40	0.646455
Erh	5.72371e-80	-0.628887	0.232	0.582	1.29528e-75	0.646675
Ngly1	5.75892e-38	-0.628635	0.063	0.209	1.30324e-33	0.646788
Tent2	1.03126e-66	-0.628583	0.131	0.396	2.33374e-62	0.646811
Aurkb	2.05235e-55	-0.628367	0.128	0.362	4.64446e-51	0.646908
Unc50	1.3291e-50	-0.628325	0.079	0.268	3.00775e-46	0.646927
Slc38a1	4.74061e-57	-0.628029	0.108	0.332	1.0728e-52	0.64706
Ldha	1.00748e-111	-0.627756	0.621	0.933	2.27993e-107	0.647182
Prkacb	2.39205e-43	-0.627672	0.082	0.256	5.41321e-39	0.64722
Fbxl6	1.14012e-24	-0.627461	0.033	0.121	2.58008e-20	0.647315
Nbea	2.58257e-31	-0.62739	0.053	0.173	5.84435e-27	0.647347
Ash2l	8.31597e-65	-0.627312	0.123	0.375	1.88191e-60	0.647382
Znrf2	1.03586e-58	-0.626973	0.115	0.348	2.34416e-54	0.647534
Npm1	2.06304e-211	-0.626967	0.891	0.999	4.66866e-207	0.647536
Zfp777	8.32535e-24	-0.626957	0.026	0.107	1.88403e-19	0.647541
Wdr89	1.46977e-63	-0.62656	0.138	0.401	3.3261e-59	0.647719
Rexo2	1.27424e-99	-0.62617	0.463	0.852	2.88361e-95	0.647894
Ube2a	3.15931e-74	-0.626079	0.178	0.49	7.14951e-70	0.647935
Ascc3	1.38506e-84	-0.625881	0.303	0.678	3.13439e-80	0.648024
Heatr1	1.6193e-64	-0.625223	0.16	0.435	3.66447e-60	0.64832
Wdr77	1.57191e-53	-0.624949	0.105	0.317	3.55723e-49	0.648443
Uqcrc2	1.09691e-90	-0.624565	0.395	0.78	2.48231e-86	0.648615
Wdr4	4.55193e-39	-0.624154	0.072	0.226	1.0301e-34	0.6488
Bdp1	5.07432e-82	-0.624013	0.247	0.603	1.14832e-77	0.648863
Rps27	0	-0.623836	0.974	0.999	0	0.648943
Kpna6	2.94359e-42	-0.623779	0.077	0.243	6.66134e-38	0.648969
Ide	2.6826e-78	-0.623733	0.259	0.611	6.07072e-74	0.648989
Emc7	4.16767e-68	-0.623191	0.182	0.477	9.43143e-64	0.649233
Nsun6	1.44616e-37	-0.623054	0.066	0.213	3.27267e-33	0.649295
Fam49b	8.20454e-87	-0.622946	0.189	0.532	1.85669e-82	0.649343
Tbc1d8	4.49744e-54	-0.622599	0.109	0.327	1.01777e-49	0.6495
Kpnb1	8.52285e-88	-0.622516	0.26	0.629	1.92872e-83	0.649537
Uchl5	1.14597e-83	-0.622242	0.266	0.634	2.59332e-79	0.649661
Rbm28	1.22497e-79	-0.621855	0.281	0.64	2.77211e-75	0.649835
Mgme1	1.50484e-34	-0.621731	0.057	0.189	3.40545e-30	0.649891
Zdhhc16	1.90834e-26	-0.620937	0.05	0.154	4.31858e-22	0.650248
Ppia	2.31965e-226	-0.620606	0.931	0.999	5.24938e-222	0.650398
Map2k1	8.16948e-41	-0.620222	0.053	0.198	1.84875e-36	0.650571
Cep295	4.39781e-73	-0.62014	0.173	0.476	9.95225e-69	0.650608
Gnb1l	1.02454e-25	-0.619822	0.034	0.126	2.31854e-21	0.650751
Coa5	1.96749e-50	-0.619518	0.102	0.305	4.45244e-46	0.650888
Zfp397	1.51655e-49	-0.619427	0.072	0.255	3.43195e-45	0.650929
Snx1	2.98341e-57	-0.619171	0.113	0.342	6.75145e-53	0.651045
Ist1	2.51089e-40	-0.619032	0.066	0.219	5.68214e-36	0.651107
Agk	4.97897e-37	-0.618988	0.063	0.205	1.12674e-32	0.651127
Bcas2	1.49752e-102	-0.618836	0.552	0.911	3.38888e-98	0.651196
Dhx15	1.10109e-101	-0.618676	0.378	0.797	2.49176e-97	0.651268
Atp1a1	1.42593e-85	-0.618488	0.178	0.512	3.22688e-81	0.651353
Tmem68	9.5607e-33	-0.618192	0.045	0.163	2.16359e-28	0.651487
Prxl2a	3.80412e-61	-0.617895	0.148	0.408	8.60873e-57	0.651621
Tcf4	9.21296e-71	-0.617724	0.096	0.344	2.08489e-66	0.651698
Mrs2	2.07639e-43	-0.617615	0.075	0.243	4.69886e-39	0.651748
Tmem69	4.26713e-27	-0.617596	0.042	0.144	9.65651e-23	0.651756
Dcaf6	2.45528e-48	-0.617471	0.077	0.258	5.5563e-44	0.651813
Rai1	3.66126e-35	-0.617363	0.049	0.177	8.28543e-31	0.651862
Uimc1	3.70037e-63	-0.617287	0.109	0.351	8.37394e-59	0.651896
Srgap2	1.33083e-66	-0.617126	0.155	0.43	3.01168e-62	0.651968
Sat1	4.21568e-21	-0.616204	0.027	0.101	9.54007e-17	0.652385
Tnrc6b	1.35678e-111	-0.615737	0.715	0.956	3.07039e-107	0.652596
Thoc5	6.42797e-43	-0.615701	0.092	0.27	1.45465e-38	0.652613
Krr1	1.06553e-63	-0.615524	0.135	0.395	2.4113e-59	0.652693
Actr6	4.3633e-36	-0.615423	0.06	0.199	9.87414e-32	0.652739
Sacs	2.71858e-48	-0.615116	0.085	0.272	6.15215e-44	0.652878
Eif4b	6.91971e-92	-0.614976	0.28	0.663	1.56593e-87	0.652941
Sept11	6.36863e-79	-0.614872	0.152	0.455	1.44122e-74	0.652988
Thyn1	2.8611e-59	-0.614759	0.116	0.352	6.47466e-55	0.653039
Gm17276	6.68704e-43	-0.61447	0.079	0.248	1.51328e-38	0.65317
Rsl1d1	7.39152e-103	-0.614169	0.457	0.853	1.6727e-98	0.653306
Ermp1	6.40414e-26	-0.61403	0.039	0.135	1.44926e-21	0.653369
Elp3	3.1339e-38	-0.613971	0.053	0.192	7.09202e-34	0.653396
Rrn3	2.08135e-60	-0.613885	0.126	0.37	4.7101e-56	0.653435
Mttp	6.01553e-21	-0.613768	0.034	0.114	1.36132e-16	0.653488
Acss2	8.25608e-26	-0.613757	0.037	0.131	1.86835e-21	0.653493
Pigu	2.49176e-46	-0.613746	0.072	0.246	5.63885e-42	0.653498
Rala	2.91274e-70	-0.613587	0.167	0.462	6.59153e-66	0.65357
Chst10	6.02726e-28	-0.61315	0.05	0.158	1.36397e-23	0.653767
Col4a3bp	4.02611e-61	-0.613132	0.108	0.343	9.11108e-57	0.653776
Mta3	2.60246e-72	-0.612946	0.224	0.553	5.88937e-68	0.65386
Rpl9-ps6	1.99799e-59	-0.612127	0.107	0.337	4.52144e-55	0.654232
Bloc1s2	4.53732e-45	-0.612054	0.088	0.27	1.0268e-40	0.654265
Tbc1d5	1.19575e-85	-0.611635	0.25	0.608	2.70599e-81	0.654455
Snrpa1	2.59227e-92	-0.611632	0.359	0.753	5.8663e-88	0.654456
Ska3	1.98724e-29	-0.611281	0.057	0.175	4.49711e-25	0.654615
Shq1	1.87299e-47	-0.611216	0.095	0.289	4.23857e-43	0.654645
Rpl5	0	-0.610983	0.967	0.999	0	0.65475
Prr14	5.2112e-23	-0.610963	0.036	0.121	1.17929e-18	0.654759
Cep83	3.90801e-69	-0.610934	0.16	0.449	8.84383e-65	0.654773
Fgfr1op	3.25867e-42	-0.610597	0.083	0.252	7.37436e-38	0.654926
Lsm1	4.95216e-69	-0.609765	0.172	0.467	1.12067e-64	0.655303
Xpo5	9.96059e-62	-0.609734	0.143	0.404	2.25408e-57	0.655317
Lta4h	4.34791e-47	-0.609708	0.087	0.273	9.83931e-43	0.655329
Rfx7	6.57772e-48	-0.6097	0.084	0.268	1.48854e-43	0.655333
Ttc37	3.43993e-55	-0.609674	0.113	0.336	7.78456e-51	0.655345
Colgalt1	1.76687e-42	-0.609511	0.059	0.213	3.99842e-38	0.655419
Srpk2	1.38437e-55	-0.609013	0.083	0.288	3.13283e-51	0.655645
Setd6	2.61448e-29	-0.608949	0.054	0.169	5.91656e-25	0.655674
Nr6a1	1.00212e-68	-0.608424	0.126	0.389	2.2678e-64	0.655913
Gne	4.28586e-24	-0.608323	0.029	0.113	9.69891e-20	0.655959
Ccdc102a	1.14946e-26	-0.608118	0.032	0.126	2.60123e-22	0.656052
Gprasp1	2.24055e-41	-0.608015	0.05	0.196	5.07037e-37	0.656099
Rap2c	4.04459e-35	-0.607898	0.056	0.189	9.15291e-31	0.656152
Dhx29	7.10126e-54	-0.607656	0.128	0.358	1.60702e-49	0.656262
Cdc23	7.28626e-50	-0.607198	0.094	0.292	1.64888e-45	0.656471
Trim59	1.08015e-59	-0.606326	0.136	0.384	2.44438e-55	0.656867
Ppil3	1.25152e-50	-0.6063	0.108	0.318	2.83219e-46	0.656879
Atm	2.20093e-56	-0.606259	0.102	0.32	4.9807e-52	0.656898
Pcf11	5.85865e-51	-0.606088	0.102	0.308	1.32581e-46	0.656976
Nup85	4.16995e-73	-0.605907	0.133	0.411	9.43659e-69	0.657058
Rbm38	1.97197e-63	-0.605438	0.109	0.35	4.46256e-59	0.657272
Utp11	1.64184e-79	-0.605237	0.262	0.623	3.71547e-75	0.657363
Fbxl17	8.8654e-71	-0.60482	0.146	0.424	2.00624e-66	0.657554
Ralgapb	3.32411e-50	-0.604586	0.094	0.293	7.52247e-46	0.65766
Slc30a9	2.91261e-66	-0.604307	0.12	0.378	6.59124e-62	0.657787
Atp5g2	2.24915e-126	-0.604188	0.628	0.953	5.08982e-122	0.657841
Sft2d1	9.66627e-39	-0.603138	0.059	0.204	2.18748e-34	0.658321
Pwp1	2.90377e-55	-0.602835	0.123	0.354	6.57123e-51	0.658459
Eif2s1	6.99219e-107	-0.602541	0.52	0.894	1.58233e-102	0.658593
Dcun1d2	4.41535e-37	-0.602402	0.069	0.216	9.99194e-33	0.658657
Gna13	4.96056e-44	-0.602346	0.083	0.258	1.12258e-39	0.658682
Ankrd27	3.19994e-44	-0.602183	0.061	0.222	7.24146e-40	0.658756
Rida	2.08166e-48	-0.601941	0.087	0.276	4.71079e-44	0.658867
Nudcd1	1.08254e-65	-0.601771	0.12	0.376	2.4498e-61	0.658945
Mrtfa	1.30203e-41	-0.601641	0.063	0.219	2.9465e-37	0.659004
Ccnh	4.3914e-71	-0.60153	0.191	0.503	9.93775e-67	0.659055
Set	4.82909e-147	-0.601498	0.762	0.983	1.09282e-142	0.659069
Kctd3	1.86027e-38	-0.601413	0.063	0.21	4.2098e-34	0.659108
Cdk8	4.52794e-90	-0.601296	0.267	0.641	1.02467e-85	0.659162
Cacybp	1.47437e-105	-0.601204	0.483	0.883	3.33651e-101	0.659204
Tceal8	2.47854e-53	-0.601183	0.094	0.298	5.60893e-49	0.659213
Cwf19l2	1.21639e-68	-0.601153	0.175	0.469	2.7527e-64	0.659227
Bicral	6.10281e-47	-0.601152	0.077	0.256	1.38107e-42	0.659228
Jkamp	1.33766e-41	-0.601099	0.062	0.216	3.02711e-37	0.659251
Mitd1	1.37585e-60	-0.600917	0.115	0.355	3.11354e-56	0.659335
Gatc	6.7901e-31	-0.600744	0.068	0.196	1.5366e-26	0.659414
Mrpl27	2.12914e-59	-0.600419	0.135	0.385	4.81825e-55	0.659563
Riok2	4.1735e-41	-0.600343	0.07	0.229	9.44463e-37	0.659597
Med17	1.49314e-45	-0.599739	0.079	0.256	3.37898e-41	0.659874
Mdm4	1.71709e-65	-0.599725	0.188	0.482	3.88578e-61	0.65988
Hnrnph1	1.23958e-74	-0.599341	0.198	0.511	2.80516e-70	0.660055
Mmgt1	1.27834e-20	-0.599115	0.035	0.114	2.89289e-16	0.660159
Socs6	2.89563e-31	-0.599089	0.046	0.162	6.55281e-27	0.660171
Vps36	4.57524e-68	-0.598899	0.229	0.549	1.03538e-63	0.660258
Rab4b	4.84095e-22	-0.598264	0.027	0.104	1.09551e-17	0.660548
Prkd1	1.8131e-26	-0.598159	0.027	0.115	4.10304e-22	0.660596
Ptpmt1	1.77615e-78	-0.598094	0.241	0.594	4.01943e-74	0.660626
Mcat	1.59545e-21	-0.598025	0.035	0.116	3.6105e-17	0.660658
Mrps2	7.24328e-32	-0.59767	0.046	0.163	1.63915e-27	0.66082
Plcb4	7.21203e-33	-0.597468	0.044	0.163	1.63208e-28	0.660913
Smad4	3.04525e-49	-0.597334	0.081	0.268	6.89139e-45	0.660974
Gstcd	1.21195e-62	-0.596811	0.127	0.379	2.74265e-58	0.661214
Rps23	0	-0.596528	0.987	1	0	0.661344
Wnk4	5.0604e-53	-0.595974	0.098	0.307	1.14517e-48	0.661598
Kcnq1ot1	1.40463e-88	-0.595684	0.414	0.782	3.17867e-84	0.66173
Mnat1	3.64965e-77	-0.595614	0.206	0.536	8.25916e-73	0.661763
Mrpl1	4.44909e-65	-0.59523	0.21	0.515	1.00683e-60	0.661939
Ssb	4.20562e-106	-0.594336	0.561	0.908	9.51732e-102	0.662349
Cln5	3.6257e-20	-0.594141	0.03	0.104	8.20497e-16	0.662439
Denr	1.36424e-88	-0.594002	0.45	0.829	3.08727e-84	0.662502
Epc2	1.27011e-56	-0.593732	0.112	0.339	2.87425e-52	0.662627
Wdr43	4.36593e-98	-0.593622	0.506	0.879	9.8801e-94	0.662677
Exoc6	1.26901e-81	-0.593574	0.333	0.709	2.87177e-77	0.662699
Dlat	4.00059e-65	-0.59347	0.164	0.447	9.05333e-61	0.662747
Pdss1	5.57325e-64	-0.59342	0.152	0.422	1.26123e-59	0.66277
Zranb2	8.40566e-90	-0.592635	0.424	0.811	1.9022e-85	0.663131
Msh3	2.0548e-63	-0.59244	0.152	0.42	4.65001e-59	0.66322
Pla2g12a	7.33424e-23	-0.59211	0.036	0.122	1.65974e-18	0.663372
Trmt11	5.06631e-60	-0.591495	0.116	0.354	1.14651e-55	0.663655
Ino80	2.59701e-72	-0.591334	0.202	0.519	5.87704e-68	0.663729
Polr2d	5.51179e-38	-0.591278	0.075	0.228	1.24732e-33	0.663755
Dynlt1f	8.75471e-20	-0.591212	0.031	0.104	1.98119e-15	0.663785
Cfap20	1.12707e-50	-0.590854	0.086	0.281	2.55055e-46	0.66395
Prpf4b	5.68288e-102	-0.590765	0.556	0.906	1.28604e-97	0.663991
Cdkn1b	3.52564e-27	-0.590214	0.033	0.129	7.97852e-23	0.664245
Capza2	4.92709e-73	-0.589989	0.18	0.486	1.115e-68	0.664348
Psmc6	3.70455e-93	-0.589973	0.483	0.86	8.38339e-89	0.664355
Brix1	5.02404e-78	-0.589787	0.275	0.633	1.13694e-73	0.664441
Tomm70a	1.75925e-85	-0.589475	0.296	0.671	3.98119e-81	0.664585
Ccdc137	1.33942e-44	-0.589331	0.092	0.275	3.0311e-40	0.664651
Fkbp5	1.57753e-35	-0.589305	0.063	0.201	3.56996e-31	0.664663
Ppid	2.45609e-81	-0.589071	0.319	0.694	5.55814e-77	0.664771
Nufip1	2.38075e-50	-0.588906	0.102	0.307	5.38763e-46	0.664847
Ndufc2	1.89488e-103	-0.588859	0.497	0.885	4.28811e-99	0.664868
B3glct	6.61324e-60	-0.588817	0.134	0.385	1.49658e-55	0.664888
Ext2	1.14153e-34	-0.588799	0.048	0.175	2.58329e-30	0.664896
Slc39a8	4.25378e-122	-0.588539	0.686	0.957	9.6263e-118	0.665016
Rnf146	1.98725e-41	-0.588327	0.064	0.22	4.49714e-37	0.665114
Afdn	2.08334e-39	-0.588168	0.053	0.195	4.7146e-35	0.665187
Nol8	6.54052e-78	-0.587993	0.205	0.536	1.48012e-73	0.665268
Tab2	5.99434e-76	-0.5877	0.124	0.406	1.35652e-71	0.665403
Spidr	1.8361e-64	-0.587666	0.167	0.445	4.15509e-60	0.665419
Sugp1	4.83982e-38	-0.58761	0.054	0.193	1.09525e-33	0.665444
Dpy19l4	3.00746e-33	-0.587468	0.054	0.181	6.80587e-29	0.66551
Banf1	2.39116e-104	-0.58735	0.577	0.926	5.4112e-100	0.665564
Apopt1	5.97775e-70	-0.587283	0.146	0.43	1.35277e-65	0.665595
Champ1	4.83811e-34	-0.587254	0.066	0.203	1.09486e-29	0.665609
Dbf4	3.38327e-76	-0.587008	0.282	0.639	7.65635e-72	0.665722
Poc5	2.73587e-29	-0.586925	0.038	0.143	6.19127e-25	0.66576
Ppa1	1.19632e-92	-0.586446	0.369	0.769	2.70727e-88	0.665982
Arfgef2	5.90484e-44	-0.586396	0.085	0.261	1.33626e-39	0.666005
Ddx50	4.39399e-81	-0.586227	0.16	0.476	9.94359e-77	0.666083
C1qbp	1.12367e-111	-0.586086	0.549	0.923	2.54285e-107	0.666148
Blzf1	7.89892e-20	-0.585865	0.031	0.105	1.78752e-15	0.66625
Tada2a	1.90698e-55	-0.585497	0.115	0.342	4.3155e-51	0.66642
Rsl24d1	6.0431e-68	-0.585109	0.201	0.511	1.36755e-63	0.666599
Tial1	1.08796e-82	-0.585094	0.226	0.583	2.46204e-78	0.666606
Bcl10	1.3698e-41	-0.583983	0.071	0.232	3.09987e-37	0.667119
Mob1a	2.67756e-73	-0.583811	0.152	0.446	6.05932e-69	0.667199
Eml5	1.64933e-22	-0.583562	0.039	0.126	3.73243e-18	0.667314
Atpsckmt	1.18825e-35	-0.583447	0.067	0.209	2.689e-31	0.667367
Ears2	6.7106e-26	-0.583049	0.039	0.135	1.51861e-21	0.667552
Cad	5.06065e-43	-0.582969	0.079	0.248	1.14522e-38	0.667588
Hspd1	1.84054e-158	-0.582913	0.788	0.992	4.16514e-154	0.667614
Tango6	4.38623e-46	-0.582812	0.082	0.263	9.92605e-42	0.667661
Nup107	2.58325e-56	-0.582755	0.127	0.361	5.8459e-52	0.667688
Ube2g2	8.96981e-30	-0.582719	0.054	0.172	2.02987e-25	0.667704
Dnaja3	2.94513e-47	-0.58253	0.078	0.259	6.66482e-43	0.667792
Atf7	6.95464e-59	-0.582495	0.137	0.383	1.57383e-54	0.667808
Ccdc50	6.44077e-82	-0.582264	0.245	0.602	1.45755e-77	0.667915
Gfpt1	3.50121e-29	-0.581216	0.053	0.167	7.92324e-25	0.6684
Eml4	5.74898e-78	-0.581167	0.179	0.495	1.30099e-73	0.668423
2310009A05Rik	1.27208e-58	-0.581051	0.123	0.364	2.87872e-54	0.668477
Epn2	8.466e-45	-0.581003	0.066	0.232	1.91585e-40	0.668499
Tex30	8.53301e-56	-0.580752	0.106	0.327	1.93102e-51	0.668615
Ube2q2	1.84773e-67	-0.580562	0.163	0.45	4.1814e-63	0.668703
5430416N02Rik	1.35577e-21	-0.580071	0.034	0.115	3.06812e-17	0.668931
Twnk	2.06707e-36	-0.579867	0.066	0.21	4.67777e-32	0.669025
Hist1h3c	4.69295e-70	-0.579805	0.251	0.574	1.06201e-65	0.669054
Ktn1	1.18151e-85	-0.579754	0.309	0.688	2.67376e-81	0.669078
Vav3	3.69348e-23	-0.579732	0.042	0.132	8.35835e-19	0.669088
Cyb5r1	2.60933e-26	-0.579416	0.047	0.15	5.90492e-22	0.669234
Rab3ip	3.56104e-25	-0.57939	0.032	0.121	8.05864e-21	0.669247
Eif2b3	3.27723e-53	-0.579025	0.372	0.711	7.41638e-49	0.669416
Cstf2	2.26843e-53	-0.578934	0.092	0.298	5.13345e-49	0.669458
Sumf2	3.11955e-29	-0.578799	0.041	0.148	7.05955e-25	0.669521
Plaa	3.1035e-69	-0.578492	0.211	0.527	7.02322e-65	0.669664
Gtf2b	2.93948e-50	-0.5784	0.088	0.284	6.65204e-46	0.669706
Stam	5.18908e-36	-0.578346	0.069	0.214	1.17429e-31	0.669731
Relch	3.8791e-50	-0.578332	0.109	0.317	8.7784e-46	0.669737
Actr2	4.91098e-71	-0.578164	0.182	0.487	1.11135e-66	0.669816
Zfp746	6.41075e-20	-0.577578	0.031	0.105	1.45075e-15	0.670088
Mia3	2.45609e-57	-0.577553	0.115	0.345	5.55814e-53	0.670099
Lman1	6.21732e-77	-0.57719	0.148	0.448	1.40698e-72	0.670268
Htra2	7.79508e-49	-0.576722	0.103	0.305	1.76403e-44	0.670486
Trappc6b	1.62622e-60	-0.576556	0.144	0.405	3.68014e-56	0.670563
Fxr1	2.69092e-91	-0.576343	0.39	0.784	6.08954e-87	0.670662
Gtf3c3	1.04545e-48	-0.5762	0.084	0.272	2.36585e-44	0.670728
Pwwp3a	2.5587e-35	-0.57596	0.067	0.209	5.79034e-31	0.67084
Naa25	4.19469e-66	-0.575757	0.175	0.467	9.49258e-62	0.670934
Utp20	8.17202e-68	-0.575555	0.159	0.441	1.84933e-63	0.671028
Ssr3	3.00288e-69	-0.575377	0.123	0.388	6.79551e-65	0.671111
Pth1r	3.94698e-33	-0.575038	0.047	0.168	8.93203e-29	0.671268
Rnf138	2.37379e-42	-0.57502	0.074	0.239	5.37188e-38	0.671277
Tubgcp3	2.54821e-40	-0.574175	0.085	0.251	5.76661e-36	0.67167
Ube2e1	1.91781e-66	-0.574094	0.171	0.458	4.33999e-62	0.671708
Ubr5	6.59165e-86	-0.574003	0.262	0.63	1.49169e-81	0.67175
Mlh3	6.27599e-21	-0.573768	0.035	0.115	1.42026e-16	0.67186
Atp6v1h	3.48151e-58	-0.573525	0.106	0.333	7.87866e-54	0.671973
Eif3e	3.71994e-108	-0.573147	0.639	0.943	8.41823e-104	0.672149
Atad3a	1.92213e-74	-0.573146	0.191	0.507	4.34979e-70	0.672149
Srsf7	1.81545e-99	-0.572677	0.509	0.887	4.10837e-95	0.672368
Nbas	7.22085e-64	-0.57246	0.141	0.403	1.63408e-59	0.672469
Sub1	2.77192e-109	-0.572456	0.667	0.954	6.27285e-105	0.672471
St7l	5.79565e-46	-0.57244	0.083	0.263	1.31155e-41	0.672478
Snapc1	1.31542e-40	-0.572223	0.074	0.235	2.9768e-36	0.672579
Bcl9	2.02522e-29	-0.571265	0.037	0.142	4.58307e-25	0.673027
Mtrr	1.54152e-37	-0.571131	0.062	0.206	3.48846e-33	0.673089
Tead1	3.40744e-53	-0.570857	0.097	0.303	7.71103e-49	0.673217
Tdp2	2.93207e-44	-0.570856	0.079	0.253	6.63527e-40	0.673217
Rpl36a	1.07919e-252	-0.570294	0.947	0.999	2.44221e-248	0.673479
Brca2	7.74219e-63	-0.570203	0.155	0.427	1.75206e-58	0.673522
Eif5b	1.09266e-133	-0.57005	0.793	0.983	2.4727e-129	0.673594
Agpat5	4.16405e-65	-0.569118	0.17	0.454	9.42326e-61	0.674029
Crim1	2.9381e-77	-0.568481	0.273	0.618	6.64891e-73	0.674326
Golga5	2.69489e-42	-0.568409	0.079	0.247	6.09855e-38	0.67436
Atrn	8.04913e-48	-0.568071	0.1	0.296	1.82152e-43	0.674518
Acsl4	5.94342e-23	-0.567586	0.036	0.121	1.345e-18	0.674745
Slc20a2	5.68643e-56	-0.567181	0.114	0.34	1.28684e-51	0.674934
Ankib1	5.1399e-67	-0.56707	0.149	0.425	1.16316e-62	0.674986
Edem3	1.1935e-31	-0.566839	0.057	0.181	2.7009e-27	0.675094
Zfp638	5.33073e-78	-0.566729	0.279	0.635	1.20635e-73	0.675146
Ube3c	1.74297e-75	-0.56635	0.234	0.571	3.94435e-71	0.675323
Ppat	6.32959e-84	-0.56617	0.227	0.588	1.43239e-79	0.675408
Hnrnpa3	1.19316e-92	-0.566128	0.563	0.893	2.70013e-88	0.675427
Afg3l2	1.04692e-58	-0.566098	0.176	0.447	2.36919e-54	0.675441
Cars	4.73052e-74	-0.565838	0.198	0.521	1.07052e-69	0.675563
Eif3c	4.96515e-132	-0.565732	0.772	0.981	1.12361e-127	0.675613
Epor	3.06171e-80	-0.565457	0.251	0.612	6.92865e-76	0.675741
Rpl9	0	-0.565391	0.975	0.999	0	0.675772
Txndc11	5.97011e-38	-0.565364	0.063	0.208	1.35103e-33	0.675785
Trmt10b	6.91431e-30	-0.564814	0.054	0.172	1.56471e-25	0.676043
Atic	6.97214e-87	-0.564632	0.266	0.648	1.5778e-82	0.676128
Aars	3.63197e-77	-0.564409	0.228	0.571	8.21916e-73	0.676233
Eif4a2	4.17303e-68	-0.564288	0.139	0.409	9.44356e-64	0.676289
Shroom2	6.86497e-36	-0.564145	0.054	0.188	1.55354e-31	0.676356
Pinx1	1.95444e-55	-0.563958	0.132	0.372	4.42289e-51	0.676444
Hif1a	3.33207e-65	-0.563413	0.143	0.411	7.54047e-61	0.676699
Ufl1	4.71894e-36	-0.563009	0.068	0.212	1.0679e-31	0.676889
Thap1	1.21948e-20	-0.562542	0.033	0.111	2.75967e-16	0.677108
Cep95	8.41699e-31	-0.562536	0.053	0.172	1.90476e-26	0.677111
Wwox	1.17662e-59	-0.561639	0.195	0.464	2.66268e-55	0.677532
Ndel1	1.87336e-35	-0.561547	0.074	0.219	4.23941e-31	0.677575
Aftph	6.48004e-79	-0.560813	0.283	0.644	1.46643e-74	0.67792
Cep78	1.21367e-30	-0.560438	0.058	0.18	2.74653e-26	0.678096
Ddx11	3.1596e-24	-0.56032	0.042	0.135	7.15017e-20	0.678152
Morc2a	4.99248e-48	-0.560116	0.098	0.294	1.1298e-43	0.678248
Ccdc32	1.77135e-31	-0.559818	0.061	0.187	4.00856e-27	0.678388
Arhgap11a	2.08805e-55	-0.559703	0.13	0.363	4.72526e-51	0.678442
Mrps9	2.79624e-70	-0.55959	0.189	0.497	6.32789e-66	0.678495
Gcdh	9.78835e-40	-0.559186	0.062	0.212	2.2151e-35	0.678685
Gfm2	2.32105e-53	-0.558923	0.135	0.369	5.25254e-49	0.678808
Utp15	7.12903e-42	-0.558634	0.087	0.26	1.6133e-37	0.678945
Hcn3	2.97201e-17	-0.558469	0.033	0.101	6.72565e-13	0.679023
Fam118b	6.22655e-39	-0.558367	0.073	0.229	1.40907e-34	0.67907
Pdcd10	5.67988e-77	-0.558089	0.342	0.722	1.28536e-72	0.679201
Sbno1	6.64547e-80	-0.558076	0.266	0.631	1.50387e-75	0.679208
Lrp6	4.16952e-55	-0.55798	0.12	0.349	9.43562e-51	0.679253
Eif3a	6.06069e-120	-0.557962	0.789	0.974	1.37153e-115	0.679261
Zfp157	4.91246e-20	-0.557517	0.028	0.1	1.11169e-15	0.679471
Stat5b	1.7112e-77	-0.557496	0.203	0.533	3.87246e-73	0.67948
Oma1	5.40041e-31	-0.557138	0.057	0.181	1.22211e-26	0.679649
Clock	1.54126e-25	-0.557046	0.04	0.136	3.48787e-21	0.679693
Lrrc58	1.54678e-47	-0.556974	0.079	0.261	3.50037e-43	0.679727
Epb41l3	4.1707e-21	-0.556318	0.037	0.117	9.43828e-17	0.680036
6530409C15Rik	1.95872e-18	-0.556265	0.031	0.101	4.43258e-14	0.68006
2900097C17Rik	1.55034e-58	-0.556181	0.147	0.399	3.50842e-54	0.6801
Map4k4	1.0621e-38	-0.556142	0.063	0.21	2.40354e-34	0.680119
Dph6	4.66398e-64	-0.556099	0.208	0.508	1.05546e-59	0.680139
Atp13a3	2.21532e-58	-0.555919	0.149	0.401	5.01327e-54	0.680223
Psmd5	5.06581e-68	-0.555799	0.143	0.42	1.14639e-63	0.68028
Fchsd2	4.7455e-54	-0.555747	0.1	0.312	1.07391e-49	0.680305
Rpp14	2.11571e-48	-0.555746	0.1	0.3	4.78786e-44	0.680305
Zcchc7	1.37755e-79	-0.555504	0.438	0.794	3.1174e-75	0.680419
Fyttd1	2.36997e-65	-0.555461	0.165	0.449	5.36325e-61	0.680439
Cks2	1.56024e-81	-0.555249	0.524	0.853	3.53083e-77	0.68054
Hypk	3.08859e-81	-0.555208	0.366	0.753	6.98948e-77	0.680559
Zfp24	1.79677e-55	-0.555031	0.11	0.335	4.06608e-51	0.680643
Naa15	5.18812e-79	-0.554782	0.443	0.806	1.17407e-74	0.68076
Man1a2	5.12873e-70	-0.554327	0.185	0.492	1.16063e-65	0.680975
Zfp944	2.31646e-30	-0.554118	0.04	0.15	5.24216e-26	0.681073
Gm26827	3.2188e-28	-0.553987	0.048	0.157	7.28415e-24	0.681135
Arl5a	5.55004e-58	-0.553677	0.105	0.331	1.25597e-53	0.681282
Cct2	2.41942e-119	-0.553476	0.729	0.977	5.47515e-115	0.681377
Ndufb4	6.54316e-81	-0.553182	0.494	0.853	1.48072e-76	0.681515
Dhx36	8.59052e-72	-0.552974	0.257	0.602	1.94404e-67	0.681613
U2surp	1.26367e-81	-0.552285	0.408	0.789	2.85968e-77	0.681939
Psmg2	2.20515e-72	-0.552153	0.187	0.499	4.99025e-68	0.682002
Nek1	6.93553e-51	-0.552118	0.109	0.321	1.56951e-46	0.682018
Cdc26	3.15577e-72	-0.551824	0.224	0.553	7.14152e-68	0.682157
Efhd2	2.16707e-39	-0.551778	0.063	0.213	4.90409e-35	0.682179
Ewsr1	3.81301e-75	-0.551517	0.313	0.672	8.62885e-71	0.682303
Vwa8	1.53162e-42	-0.551357	0.082	0.254	3.46606e-38	0.682378
Cenpt	5.24398e-26	-0.550939	0.048	0.15	1.18671e-21	0.682576
Gab1	7.33808e-74	-0.550921	0.29	0.641	1.66061e-69	0.682584
5730480H06Rik	1.47024e-21	-0.550857	0.034	0.115	3.32715e-17	0.682614
Zfp952	1.61139e-19	-0.55082	0.034	0.109	3.64658e-15	0.682632
Nat10	1.43098e-44	-0.549709	0.093	0.276	3.23831e-40	0.683158
Ndc1	7.92971e-53	-0.54968	0.105	0.316	1.79449e-48	0.683172
Bod1l	1.8175e-68	-0.549567	0.304	0.65	4.11301e-64	0.683225
Rbms1	1.03412e-91	-0.548673	0.2	0.557	2.34022e-87	0.683649
Cnot2	2.10385e-72	-0.548643	0.216	0.54	4.761e-68	0.683663
Ube2q1	4.81261e-55	-0.54839	0.118	0.348	1.08909e-50	0.683783
Nrde2	3.42798e-22	-0.548285	0.027	0.105	7.75751e-18	0.683832
Tsc22d2	3.12753e-73	-0.548238	0.203	0.522	7.07761e-69	0.683855
Slc7a6os	1.15922e-28	-0.548	0.061	0.179	2.6233e-24	0.683968
Thada	5.92739e-67	-0.547878	0.229	0.54	1.34137e-62	0.684025
Vps35l	7.613e-34	-0.547506	0.06	0.193	1.72282e-29	0.684202
Zhx1	1.50597e-38	-0.54717	0.071	0.225	3.40801e-34	0.684361
Nipa1	1.62671e-55	-0.547095	0.136	0.378	3.68125e-51	0.684397
Nisch	3.9174e-64	-0.547066	0.106	0.344	8.86508e-60	0.684411
Aplf	1.971e-26	-0.54648	0.049	0.153	4.46037e-22	0.684689
Mtx2	9.97835e-82	-0.546477	0.268	0.638	2.2581e-77	0.68469
Pigx	6.77839e-22	-0.546388	0.027	0.103	1.53395e-17	0.684732
Tsnax	2.0809e-50	-0.546259	0.113	0.327	4.70907e-46	0.684794
Exosc2	4.56864e-40	-0.546192	0.069	0.226	1.03388e-35	0.684825
Cetn3	4.71473e-79	-0.545734	0.353	0.741	1.06694e-74	0.685043
Rexo4	1.89384e-46	-0.545556	0.106	0.305	4.28576e-42	0.685127
Nup98	3.96901e-74	-0.545488	0.213	0.541	8.98187e-70	0.685159
Desi2	1.93471e-78	-0.545405	0.228	0.573	4.37824e-74	0.685199
Rpl6	0	-0.54505	0.996	1	0	0.685367
Hmgxb3	2.39995e-45	-0.544675	0.085	0.266	5.43108e-41	0.685546
Ankrd26	3.2373e-51	-0.544245	0.108	0.319	7.326e-47	0.68575
Tsr1	5.12677e-52	-0.544177	0.129	0.355	1.16019e-47	0.685782
Tmem179b	1.1524e-57	-0.544106	0.156	0.416	2.60788e-53	0.685816
Oard1	1.03914e-48	-0.543887	0.098	0.296	2.35157e-44	0.685921
Nudt2	2.35274e-28	-0.543821	0.051	0.163	5.32424e-24	0.685952
Fer	2.82338e-50	-0.543765	0.101	0.305	6.38931e-46	0.685978
1700021F05Rik	3.99527e-43	-0.543675	0.098	0.282	9.04129e-39	0.686021
Kif20a	5.27322e-49	-0.543646	0.11	0.315	1.19333e-44	0.686035
Ccdc66	9.1688e-29	-0.54357	0.045	0.154	2.0749e-24	0.686071
Adgra3	1.89149e-49	-0.542753	0.099	0.299	4.28044e-45	0.68646
Eef1b2	4.29883e-252	-0.542722	0.962	0.999	9.72825e-248	0.686474
Mib1	1.03646e-46	-0.542539	0.094	0.282	2.3455e-42	0.686561
Ppp3cb	2.95858e-78	-0.542303	0.227	0.572	6.69528e-74	0.686674
Huwe1	2.64996e-76	-0.541988	0.435	0.794	5.99686e-72	0.686824
Zfp984	2.31955e-19	-0.541597	0.036	0.111	5.24915e-15	0.68701
Nup188	3.94451e-47	-0.541585	0.09	0.279	8.92643e-43	0.687016
Ccdc58	3.15073e-66	-0.541535	0.198	0.501	7.1301e-62	0.68704
Gng5	2.53338e-129	-0.541174	0.801	0.989	5.73304e-125	0.687211
Hnrnpdl	3.3265e-85	-0.541159	0.394	0.783	7.52788e-81	0.687218
Mfsd14b	3.14993e-23	-0.541073	0.029	0.111	7.12829e-19	0.68726
Yars	1.78029e-78	-0.540707	0.204	0.537	4.02879e-74	0.687434
Fbxo8	5.19059e-36	-0.540201	0.067	0.21	1.17463e-31	0.687675
Crebzf	9.32627e-45	-0.540157	0.082	0.258	2.11054e-40	0.687696
Timm9	4.07947e-73	-0.540054	0.254	0.599	9.23184e-69	0.687745
Rpl27	5.63878e-298	-0.539628	0.978	0.999	1.27606e-293	0.687948
Wdr12	4.62817e-76	-0.539597	0.353	0.723	1.04735e-71	0.687963
Apoe	2.08617e-17	-0.539277	0.034	0.101	4.721e-13	0.688116
Eea1	8.41548e-76	-0.539137	0.238	0.58	1.90442e-71	0.688182
Rabepk	6.30248e-49	-0.539085	0.095	0.292	1.42625e-44	0.688207
Hacd1	6.21291e-55	-0.538885	0.122	0.354	1.40598e-50	0.688303
Rbm33	4.44446e-57	-0.538822	0.16	0.418	1.00578e-52	0.688333
Llph	2.83718e-90	-0.538546	0.573	0.922	6.42054e-86	0.688464
Larp4	3.51056e-77	-0.538346	0.29	0.651	7.94439e-73	0.68856
Myo10	2.15458e-26	-0.538293	0.035	0.13	4.87581e-22	0.688585
Fbxl5	9.00451e-37	-0.538244	0.068	0.214	2.03772e-32	0.688608
Fam204a	1.41509e-59	-0.538072	0.144	0.402	3.20234e-55	0.688691
Akap1	1.36893e-21	-0.537888	0.034	0.115	3.0979e-17	0.688778
Miga1	6.7929e-46	-0.537596	0.079	0.256	1.53723e-41	0.688918
Rprd2	2.14272e-55	-0.537503	0.112	0.338	4.84898e-51	0.688963
Zfp958	8.50479e-20	-0.537132	0.037	0.115	1.92463e-15	0.689139
Slc1a3	1.50008e-32	-0.536964	0.089	0.235	3.39468e-28	0.68922
Urgcp	9.51293e-26	-0.536866	0.047	0.147	2.15278e-21	0.689267
Hsd17b4	7.16301e-40	-0.536718	0.066	0.219	1.62099e-35	0.689337
Isg20l2	2.61549e-39	-0.536517	0.074	0.231	5.91886e-35	0.689433
Gemin2	1.43506e-48	-0.536301	0.109	0.315	3.24754e-44	0.689537
Cct6a	4.03863e-104	-0.535776	0.631	0.949	9.13943e-100	0.689787
Gab2	1.20027e-32	-0.53574	0.057	0.183	2.71622e-28	0.689805
Slc25a4	1.03751e-86	-0.53556	0.18	0.51	2.34789e-82	0.689891
Top3a	2.89734e-23	-0.535243	0.034	0.119	6.55669e-19	0.690042
Adat2	5.94852e-22	-0.534922	0.034	0.115	1.34615e-17	0.690196
Cdk7	2.23065e-61	-0.534812	0.138	0.393	5.04796e-57	0.690249
Ythdf3	1.73953e-70	-0.534479	0.145	0.425	3.93655e-66	0.690408
Arhgap5	2.60061e-58	-0.534394	0.124	0.363	5.88518e-54	0.690449
Ptpn4	3.12714e-61	-0.534371	0.186	0.465	7.07673e-57	0.69046
Myo6	4.36657e-36	-0.534185	0.039	0.162	9.88156e-32	0.690549
Sarnp	4.1533e-83	-0.533914	0.497	0.863	9.39893e-79	0.690679
Tm2d1	4.42392e-39	-0.533829	0.078	0.237	1.00113e-34	0.690719
Rhag	3.84151e-72	-0.533802	0.421	0.777	8.69334e-68	0.690732
Eif4g1	6.92808e-86	-0.533311	0.49	0.854	1.56782e-81	0.690967
Rpl22	8.37452e-276	-0.533277	0.97	0.999	1.89515e-271	0.690984
Trim8	4.90056e-25	-0.53321	0.034	0.125	1.109e-20	0.691016
Zfp266	1.11221e-38	-0.533157	0.08	0.24	2.51693e-34	0.691041
Bbip1	1.35455e-75	-0.533	0.274	0.636	3.06535e-71	0.691116
Mtrex	2.25439e-73	-0.532971	0.243	0.582	5.10169e-69	0.69113
Cebpzos	1.3675e-40	-0.53268	0.077	0.24	3.09465e-36	0.691269
Ybx3	7.41681e-114	-0.532464	0.744	0.976	1.67842e-109	0.691373
Dele1	4.25541e-38	-0.532329	0.073	0.226	9.62999e-34	0.691438
Lrrc41	4.27186e-45	-0.53219	0.098	0.287	9.66721e-41	0.691504
Gpbp1l1	5.59307e-57	-0.532045	0.144	0.394	1.26571e-52	0.691574
Tbc1d31	3.20778e-30	-0.53172	0.049	0.164	7.2592e-26	0.69173
Dnajc24	1.89692e-52	-0.531718	0.114	0.332	4.29273e-48	0.691731
Nckap5	1.43577e-24	-0.531541	0.039	0.131	3.24915e-20	0.691815
Cct4	1.07513e-86	-0.531237	0.57	0.911	2.43301e-82	0.691961
Bclaf1	5.77468e-82	-0.531099	0.442	0.815	1.30681e-77	0.692027
Chd2	2.85214e-68	-0.530664	0.273	0.608	6.4544e-64	0.692236
Cdk1	1.47054e-63	-0.530384	0.228	0.527	3.32784e-59	0.69237
Lgalsl	8.98953e-34	-0.530313	0.052	0.179	2.03433e-29	0.692405
Smim11	7.12126e-66	-0.530097	0.166	0.452	1.61154e-61	0.692508
Zdhhc20	8.45107e-28	-0.529865	0.039	0.14	1.91248e-23	0.692619
Odf2l	3.17032e-25	-0.529837	0.048	0.148	7.17444e-21	0.692633
Magoh	6.26493e-74	-0.529727	0.345	0.722	1.41775e-69	0.692686
Tcf3	9.25314e-51	-0.529714	0.114	0.33	2.09399e-46	0.692692
Emg1	9.29858e-86	-0.529316	0.409	0.808	2.10427e-81	0.692883
Lactb	1.10847e-49	-0.529257	0.097	0.297	2.50847e-45	0.692911
Tro	1.84356e-20	-0.529073	0.033	0.11	4.17198e-16	0.693
Anks1	1.78976e-40	-0.528962	0.084	0.251	4.05022e-36	0.693053
Dennd6a	1.44189e-48	-0.528695	0.083	0.27	3.26299e-44	0.693181
Terf2ip	3.49526e-21	-0.52824	0.045	0.131	7.90978e-17	0.6934
Ipo11	6.36205e-70	-0.528199	0.282	0.624	1.43973e-65	0.69342
Ptrhd1	1.5729e-33	-0.52811	0.063	0.197	3.55947e-29	0.693463
Clic4	2.09569e-77	-0.527951	0.361	0.738	4.74255e-73	0.693539
Rars	8.01966e-87	-0.527828	0.402	0.804	1.81485e-82	0.693598
Rps24	0	-0.52775	0.996	1	0	0.693636
Golga7	3.71636e-58	-0.527077	0.158	0.42	8.41013e-54	0.693959
Pdia6	9.94795e-73	-0.526967	0.176	0.477	2.25122e-68	0.694012
Atrip	2.81854e-23	-0.526825	0.034	0.12	6.37836e-19	0.694081
N4bp2	3.69441e-69	-0.526696	0.265	0.604	8.36044e-65	0.694143
Cog6	1.22093e-25	-0.526544	0.044	0.143	2.76296e-21	0.694216
Exog	3.17065e-20	-0.526355	0.037	0.116	7.17519e-16	0.694307
Mphosph8	2.27648e-68	-0.526337	0.256	0.591	5.15167e-64	0.694315
Ola1	8.86325e-78	-0.526309	0.401	0.781	2.00575e-73	0.694329
Ccnb1ip1	2.34592e-20	-0.525956	0.038	0.118	5.30881e-16	0.694499
Gtpbp8	2.11571e-29	-0.525889	0.06	0.18	4.78785e-25	0.694531
Khsrp	2.48762e-68	-0.525881	0.195	0.501	5.62949e-64	0.694535
Gsto1	3.05695e-57	-0.525712	0.152	0.404	6.91787e-53	0.694616
Ccdc191	3.16613e-27	-0.525414	0.038	0.137	7.16495e-23	0.69476
Tubd1	1.53935e-19	-0.525379	0.031	0.105	3.48355e-15	0.694776
Asf1a	3.16165e-69	-0.524974	0.218	0.54	7.1548e-65	0.694972
Exosc1	3.58689e-64	-0.524616	0.183	0.475	8.11714e-60	0.695144
Tent4b	3.96066e-66	-0.524268	0.134	0.398	8.96297e-62	0.695312
Asns	1.82617e-86	-0.524211	0.581	0.9	4.13262e-82	0.695339
Ggps1	6.29101e-42	-0.524099	0.102	0.284	1.42365e-37	0.695393
Depdc1a	4.25334e-40	-0.524019	0.088	0.257	9.62532e-36	0.695432
Fndc3a	2.23592e-54	-0.523701	0.115	0.338	5.05988e-50	0.695585
Lrpprc	1.56108e-74	-0.523409	0.24	0.581	3.53273e-70	0.695726
Nfe2l1	2.65093e-56	-0.523401	0.144	0.389	5.99906e-52	0.69573
Mtmr1	6.72951e-30	-0.523226	0.052	0.168	1.52289e-25	0.695814
Eif1a	5.13181e-66	-0.522983	0.25	0.576	1.16133e-61	0.695932
Gnl3l	1.39017e-46	-0.522833	0.1	0.294	3.14595e-42	0.696004
Ppp1r15b	1.0116e-51	-0.52245	0.106	0.316	2.28925e-47	0.696189
1110002L01Rik	3.74155e-34	-0.522426	0.062	0.195	8.46712e-30	0.6962
Pusl1	3.39716e-29	-0.522375	0.061	0.181	7.68777e-25	0.696225
Mpp5	1.22441e-66	-0.522303	0.167	0.456	2.77085e-62	0.69626
Polr2b	4.79258e-65	-0.52229	0.172	0.461	1.08456e-60	0.696266
Zfp317	8.44491e-33	-0.522273	0.051	0.176	1.91108e-28	0.696274
Tpp1	4.93947e-38	-0.522155	0.06	0.204	1.1178e-33	0.696331
Sgo1	2.46974e-56	-0.52158	0.227	0.514	5.58902e-52	0.696608
Msl3	2.40561e-47	-0.52143	0.102	0.3	5.4439e-43	0.696681
Dop1a	5.00409e-37	-0.521429	0.068	0.214	1.13243e-32	0.696682
Slc4a7	2.77013e-41	-0.521398	0.079	0.245	6.26881e-37	0.696696
Gtf3c4	6.12974e-30	-0.521018	0.057	0.178	1.38716e-25	0.69688
Acads	5.98119e-39	-0.520845	0.057	0.201	1.35354e-34	0.696963
Rpap2	1.22692e-34	-0.52077	0.045	0.17	2.77651e-30	0.697
Hist1h2bn	8.89316e-36	-0.520124	0.062	0.201	2.01252e-31	0.697312
Smim10l1	1.67269e-32	-0.520087	0.053	0.177	3.78529e-28	0.69733
Tmem209	1.12388e-43	-0.519957	0.1	0.286	2.54334e-39	0.697393
Mrpl33	2.61356e-79	-0.519953	0.453	0.834	5.91448e-75	0.697395
Nip7	5.35059e-62	-0.519853	0.185	0.469	1.21084e-57	0.697443
Alg14	1.22841e-25	-0.519712	0.049	0.151	2.77989e-21	0.697511
Arl6ip6	2.44806e-55	-0.51959	0.122	0.353	5.53996e-51	0.69757
Copa	2.86387e-59	-0.519326	0.099	0.324	6.48094e-55	0.697697
Senp5	6.02776e-75	-0.519128	0.189	0.511	1.36408e-70	0.697794
Invs	3.79834e-23	-0.519018	0.033	0.117	8.59565e-19	0.697847
Clptm1l	4.73621e-64	-0.518998	0.165	0.448	1.0718e-59	0.697856
1110038B12Rik	4.0122e-72	-0.518965	0.265	0.61	9.07962e-68	0.697872
Ttc27	7.27789e-59	-0.518868	0.142	0.393	1.64699e-54	0.697919
Phospho2	1.64886e-29	-0.518766	0.053	0.168	3.73136e-25	0.697968
Yaf2	1.82446e-62	-0.518629	0.156	0.425	4.12875e-58	0.698035
Copb2	3.42598e-75	-0.518414	0.249	0.594	7.75299e-71	0.698139
Ehbp1	2.75744e-42	-0.518392	0.083	0.254	6.24008e-38	0.69815
Cox6c	5.02804e-159	-0.518255	0.888	0.995	1.13785e-154	0.698216
Eif2a	2.52745e-78	-0.517695	0.257	0.615	5.71962e-74	0.698487
Trit1	1.76554e-29	-0.517563	0.062	0.184	3.99542e-25	0.698551
Eif3j1	5.68487e-107	-0.517531	0.724	0.968	1.28649e-102	0.698567
Nudcd3	2.6615e-74	-0.517231	0.271	0.63	6.02298e-70	0.698712
Mrps22	2.33428e-74	-0.517097	0.219	0.557	5.28248e-70	0.698777
Gmps	1.01602e-84	-0.516921	0.314	0.701	2.29926e-80	0.698862
Bud23	2.99043e-58	-0.516507	0.149	0.407	6.76735e-54	0.699062
Zfp277	3.47739e-43	-0.516366	0.082	0.255	7.86934e-39	0.699131
Eif4g2	4.39585e-105	-0.516297	0.732	0.97	9.9478e-101	0.699164
Bcs1l	4.51313e-31	-0.516231	0.056	0.178	1.02132e-26	0.699196
Atg2b	1.87529e-41	-0.516185	0.092	0.267	4.24377e-37	0.699218
Decr1	1.58671e-30	-0.515954	0.03	0.133	3.59073e-26	0.69933
Ndufab1	4.47636e-85	-0.515458	0.596	0.919	1.013e-80	0.699571
Kif18a	4.1501e-51	-0.515376	0.156	0.396	9.39168e-47	0.699611
Prmt3	2.67882e-61	-0.514782	0.202	0.495	6.06217e-57	0.699899
Mrpl52	3.98898e-83	-0.514766	0.518	0.886	9.02707e-79	0.699907
Phf14	2.10153e-74	-0.514742	0.196	0.517	4.75576e-70	0.699918
Susd1	4.85792e-66	-0.514308	0.168	0.456	1.09935e-61	0.700129
Abhd16a	2.9557e-26	-0.514306	0.052	0.158	6.68874e-22	0.70013
Rras2	4.33905e-49	-0.514113	0.1	0.298	9.81928e-45	0.700223
Heatr5b	2.93681e-32	-0.513834	0.06	0.189	6.64601e-28	0.700359
Rps29	0	-0.513796	1	1	0	0.700377
Cdk2	2.40783e-24	-0.513633	0.039	0.13	5.44892e-20	0.700456
Chd1l	1.62858e-35	-0.513482	0.069	0.212	3.68548e-31	0.70053
Dctn5	2.9435e-30	-0.513468	0.052	0.169	6.66115e-26	0.700536
Ddit3	9.01295e-60	-0.513446	0.131	0.375	2.03963e-55	0.700547
Egfl7	5.70236e-31	-0.513353	0.043	0.155	1.29044e-26	0.700592
Nfya	1.20841e-36	-0.513227	0.111	0.281	2.73464e-32	0.700653
Tmed2	6.49997e-66	-0.513166	0.245	0.57	1.47094e-61	0.700683
Timm44	3.3129e-69	-0.513136	0.234	0.568	7.49709e-65	0.700698
Map2k5	2.07559e-53	-0.513062	0.127	0.356	4.69707e-49	0.700734
Cdc73	6.11733e-65	-0.512858	0.179	0.465	1.38435e-60	0.700833
Wars	1.60386e-52	-0.512728	0.118	0.339	3.62953e-48	0.700896
Sh3pxd2a	4.68321e-49	-0.51247	0.08	0.267	1.05981e-44	0.701021
Mrpl15	1.90642e-81	-0.512401	0.361	0.749	4.31423e-77	0.701055
Pdcd4	1.11876e-22	-0.512303	0.042	0.131	2.53176e-18	0.701102
Tiprl	6.18066e-55	-0.512183	0.122	0.354	1.39868e-50	0.701161
Cdc14b	2.19116e-50	-0.512182	0.098	0.301	4.9586e-46	0.701161
Rrbp1	2.61179e-82	-0.511912	0.201	0.535	5.91047e-78	0.701292
Atpaf2	4.20916e-38	-0.511674	0.075	0.229	9.52533e-34	0.701408
Pten	2.30722e-73	-0.511593	0.193	0.511	5.22125e-69	0.701447
Srp68	1.00022e-54	-0.511488	0.123	0.353	2.26349e-50	0.701498
Tex14	1.7439e-16	-0.511484	0.05	0.123	3.94644e-12	0.7015
Chchd1	3.14007e-78	-0.511274	0.352	0.737	7.10598e-74	0.701602
Eid1	7.87666e-59	-0.511138	0.161	0.425	1.78249e-54	0.701669
Elp1	1.12806e-49	-0.51064	0.117	0.329	2.5528e-45	0.701911
Spata5	3.03209e-71	-0.510496	0.29	0.636	6.86162e-67	0.701981
Strn	6.38596e-36	-0.510418	0.064	0.205	1.44514e-31	0.702019
Lias	1.70811e-63	-0.510376	0.203	0.507	3.86546e-59	0.70204
Mars	1.28955e-67	-0.510179	0.189	0.493	2.91826e-63	0.702135
Glod4	3.18187e-62	-0.510149	0.219	0.524	7.20058e-58	0.70215
AI597479	7.83565e-19	-0.510101	0.033	0.106	1.77321e-14	0.702173
Eny2	1.08966e-77	-0.510094	0.549	0.896	2.46591e-73	0.702177
Polr1d	4.56719e-75	-0.51002	0.527	0.883	1.03355e-70	0.702213
Dgkd	6.2899e-51	-0.509893	0.099	0.303	1.4234e-46	0.702274
1810030O07Rik	3.75757e-33	-0.509584	0.051	0.175	8.50338e-29	0.702425
Ghitm	6.1778e-73	-0.509392	0.375	0.753	1.39804e-68	0.702518
Xbp1	8.38114e-20	-0.509256	0.039	0.118	1.89665e-15	0.702585
Snrpd3	1.32715e-91	-0.508981	0.628	0.942	3.00333e-87	0.702719
Rock2	2.35676e-72	-0.508861	0.315	0.672	5.33334e-68	0.702777
Casc4	6.78303e-54	-0.508821	0.118	0.342	1.535e-49	0.702797
Snupn	5.5566e-32	-0.508752	0.073	0.208	1.25746e-27	0.70283
Cenpq	1.04728e-69	-0.508471	0.178	0.485	2.37e-65	0.702967
Anapc4	2.01291e-50	-0.508109	0.062	0.238	4.55521e-46	0.703143
Slc25a21	1.07393e-94	-0.508071	0.851	0.974	2.43031e-90	0.703162
Tpp2	1.10192e-69	-0.507984	0.22	0.546	2.49364e-65	0.703204
Nln	1.33531e-38	-0.507558	0.078	0.236	3.02182e-34	0.703412
Ptges3	4.66355e-87	-0.507428	0.576	0.91	1.05536e-82	0.703476
Zfp326	7.36859e-47	-0.506876	0.112	0.313	1.66751e-42	0.703745
Zfas1	1.21215e-62	-0.505991	0.25	0.56	2.7431e-58	0.704177
Sdf2l1	1.52868e-26	-0.505881	0.056	0.165	3.45941e-22	0.70423
Agl	4.90176e-30	-0.505717	0.057	0.176	1.10927e-25	0.70431
Hist1h3b	1.00671e-21	-0.505367	0.033	0.113	2.27818e-17	0.704481
Cox16	1.70897e-74	-0.505127	0.297	0.661	3.86741e-70	0.704598
Me2	1.06324e-54	-0.504994	0.128	0.362	2.40612e-50	0.704663
Dnajc19	7.07769e-72	-0.504871	0.314	0.682	1.60168e-67	0.704723
Arhgap39	5.10892e-36	-0.504112	0.06	0.197	1.15615e-31	0.705094
Bag4	1.45731e-32	-0.503676	0.058	0.186	3.29789e-28	0.705308
Sppl2a	3.45635e-49	-0.50366	0.118	0.331	7.82172e-45	0.705315
Rhbdd1	1.14165e-59	-0.503526	0.161	0.428	2.58354e-55	0.705381
Vps13a	7.56011e-76	-0.503406	0.26	0.615	1.71085e-71	0.705439
Arl1	2.57596e-54	-0.503389	0.132	0.368	5.82941e-50	0.705448
Itfg1	1.52311e-53	-0.503377	0.117	0.34	3.44681e-49	0.705454
Mrpl47	2.06253e-50	-0.503323	0.11	0.322	4.6675e-46	0.70548
Maip1	1.41431e-44	-0.503066	0.09	0.272	3.20059e-40	0.705606
Ciao3	3.31652e-25	-0.503052	0.035	0.127	7.50528e-21	0.705612
Mettl9	2.0997e-67	-0.502851	0.146	0.422	4.75163e-63	0.705711
Pms1	1.00344e-33	-0.502363	0.065	0.202	2.27078e-29	0.70595
Hmgn2	1.38921e-70	-0.502334	0.344	0.71	3.14378e-66	0.705964
2410006H16Rik	1.18723e-74	-0.502268	0.336	0.701	2.68671e-70	0.705996
Vta1	4.01981e-54	-0.502193	0.118	0.345	9.09683e-50	0.706033
Reep4	1.0053e-24	-0.501705	0.044	0.139	2.275e-20	0.706272
Homer1	2.09719e-43	-0.50166	0.088	0.265	4.74594e-39	0.706294
Cdc37l1	1.89709e-54	-0.501549	0.116	0.341	4.29312e-50	0.706348
Prpf40a	1.29627e-81	-0.501397	0.538	0.881	2.93346e-77	0.706423
Phykpl	6.8237e-34	-0.501311	0.074	0.216	1.5442e-29	0.706465
Abcg4	2.00146e-27	-0.501223	0.042	0.145	4.5293e-23	0.706508
Emc4	9.79886e-18	-0.500854	0.033	0.102	2.21748e-13	0.706689
Echs1	1.96425e-40	-0.500714	0.066	0.221	4.44509e-36	0.706757
Iars2	9.32846e-64	-0.500558	0.202	0.501	2.11103e-59	0.706833
Nutf2	5.07986e-19	-0.500208	0.032	0.104	1.14957e-14	0.707005
Snx14	2.79124e-29	-0.500187	0.039	0.144	6.31657e-25	0.707015
Mmut	3.60815e-47	-0.500169	0.089	0.279	8.16525e-43	0.707024
Ssr1	1.72243e-65	-0.49988	0.169	0.454	3.89785e-61	0.707166
Usp24	1.36974e-63	-0.499687	0.153	0.425	3.09971e-59	0.70726
Srsf10	5.65378e-68	-0.499615	0.337	0.691	1.27945e-63	0.707295
Hist1h4c	9.55762e-52	-0.499291	0.126	0.351	2.16289e-47	0.707454
4833439L19Rik	5.2744e-46	-0.499282	0.089	0.275	1.1936e-41	0.707459
Tmem216	3.04104e-19	-0.499018	0.035	0.11	6.88188e-15	0.707588
Sirt2	5.74988e-37	-0.498611	0.068	0.214	1.3012e-32	0.707788
Reps1	3.24159e-53	-0.498538	0.106	0.322	7.33572e-49	0.707824
Smarcad1	1.15034e-61	-0.498518	0.185	0.47	2.60323e-57	0.707834
Ldah	2.46912e-56	-0.498097	0.132	0.372	5.58763e-52	0.70804
Ccdc127	5.70298e-53	-0.498082	0.118	0.342	1.29058e-48	0.708048
Armh3	2.99107e-40	-0.497908	0.071	0.228	6.76878e-36	0.708133
Btbd9	2.97811e-68	-0.497811	0.251	0.578	6.73946e-64	0.708181
Arl6ip5	2.34586e-40	-0.49773	0.083	0.249	5.30869e-36	0.70822
Recql	1.74872e-31	-0.49772	0.068	0.199	3.95734e-27	0.708225
Hist1h2bj	1.87559e-56	-0.497405	0.173	0.437	4.24445e-52	0.70838
Ado	8.88636e-24	-0.497279	0.045	0.139	2.01098e-19	0.708442
Cdkl5	3.21511e-20	-0.497212	0.035	0.113	7.2758e-16	0.708474
Mmadhc	2.2568e-57	-0.49688	0.118	0.353	5.10713e-53	0.708638
Ccdc77	6.24742e-48	-0.496862	0.132	0.351	1.41379e-43	0.708646
Sdccag8	1.46102e-34	-0.496727	0.063	0.2	3.3063e-30	0.708713
Ccdc93	1.30548e-26	-0.496721	0.033	0.126	2.95429e-22	0.708716
Rbm25	3.04806e-78	-0.496688	0.626	0.917	6.89775e-74	0.708732
Htatsf1	4.70628e-57	-0.496253	0.234	0.533	1.06503e-52	0.708946
Rpl7a	2.05322e-219	-0.496241	0.97	0.999	4.64643e-215	0.708952
Shprh	2.39663e-47	-0.495957	0.101	0.297	5.42358e-43	0.709091
Btf3l4	3.33249e-31	-0.495821	0.051	0.171	7.54142e-27	0.709158
Arv1	1.05005e-19	-0.495464	0.036	0.113	2.37626e-15	0.709334
Tamm41	2.41221e-31	-0.495436	0.058	0.183	5.45882e-27	0.709347
Polr2m	1.71644e-72	-0.495198	0.241	0.58	3.88431e-68	0.709464
Ppif	5.25776e-22	-0.495189	0.038	0.123	1.18983e-17	0.709469
Pgam5	1.16048e-44	-0.495117	0.093	0.279	2.62616e-40	0.709504
Mcee	2.08282e-44	-0.495009	0.094	0.28	4.71342e-40	0.709557
Gls	6.36554e-49	-0.494714	0.135	0.357	1.44052e-44	0.709702
Emc6	7.4654e-65	-0.494641	0.34	0.694	1.68942e-60	0.709738
Trp53rka	3.53743e-27	-0.49463	0.044	0.148	8.0052e-23	0.709743
BC005537	8.82106e-66	-0.494237	0.149	0.426	1.99621e-61	0.709937
Ddx55	2.75471e-44	-0.494035	0.112	0.308	6.23391e-40	0.710036
Pstk	3.88089e-46	-0.493746	0.091	0.28	8.78246e-42	0.710179
Smyd5	7.99737e-27	-0.493716	0.038	0.136	1.8098e-22	0.710193
Alg8	5.0397e-56	-0.49347	0.119	0.351	1.14048e-51	0.710315
Aldh7a1	2.18681e-20	-0.493443	0.028	0.101	4.94875e-16	0.710328
Rnf111	1.035e-54	-0.493194	0.129	0.363	2.3422e-50	0.710451
Gas2	1.46199e-27	-0.493136	0.048	0.155	3.30849e-23	0.710479
Pogz	2.53164e-39	-0.492891	0.068	0.22	5.7291e-35	0.7106
Tcof1	2.61996e-70	-0.492744	0.288	0.642	5.92897e-66	0.710672
Tmem126a	1.87396e-64	-0.492587	0.187	0.48	4.24078e-60	0.710749
Aig1	3.37967e-50	-0.492516	0.132	0.353	7.6482e-46	0.710784
Txn1	1.6101e-87	-0.492384	0.676	0.954	3.64365e-83	0.710849
Mfap1b	5.60288e-33	-0.492139	0.054	0.18	1.26793e-28	0.71097
Rsrc1	3.35227e-68	-0.492086	0.361	0.721	7.58619e-64	0.710996
Irak2	8.98233e-21	-0.491924	0.037	0.117	2.0327e-16	0.711076
Pdcd6ip	3.06458e-60	-0.491696	0.161	0.424	6.93513e-56	0.711188
Gm2000	2.39726e-64	-0.491643	0.367	0.723	5.42501e-60	0.711215
Prdm4	6.86972e-19	-0.491543	0.031	0.102	1.55462e-14	0.711264
Tbca	8.31619e-72	-0.491374	0.496	0.856	1.88195e-67	0.711347
Kiz	1.19424e-33	-0.491277	0.06	0.193	2.70257e-29	0.711395
Dag1	7.95386e-32	-0.491193	0.063	0.191	1.79996e-27	0.711437
Zzz3	1.13152e-56	-0.491153	0.189	0.463	2.56064e-52	0.711456
Stk38l	1.27601e-21	-0.490873	0.028	0.105	2.8876e-17	0.711594
Lrrc40	6.27183e-38	-0.490857	0.066	0.215	1.41932e-33	0.711602
Peak1	1.00591e-40	-0.490748	0.067	0.223	2.27638e-36	0.711656
Ss18l2	1.39366e-44	-0.490697	0.116	0.315	3.15385e-40	0.711681
Ints6	1.65971e-60	-0.49042	0.236	0.544	3.75593e-56	0.711818
Wdr61	8.81908e-69	-0.490036	0.345	0.709	1.99576e-64	0.712007
Ercc3	5.91461e-29	-0.489809	0.053	0.168	1.33848e-24	0.712119
Tfdp1	1.56913e-59	-0.48964	0.155	0.416	3.55095e-55	0.712203
Zc3hav1	5.65987e-62	-0.489499	0.237	0.549	1.28083e-57	0.712272
Smg9	2.42207e-26	-0.4893	0.062	0.173	5.48115e-22	0.71237
Ier3ip1	3.85896e-64	-0.489293	0.233	0.549	8.73283e-60	0.712374
Pip4k2a	2.4658e-50	-0.489218	0.136	0.361	5.5801e-46	0.712411
Zmym2	1.13412e-39	-0.488869	0.082	0.244	2.56651e-35	0.712584
Zc3h7a	2.70309e-41	-0.488783	0.076	0.24	6.1171e-37	0.712626
Vps51	2.46923e-21	-0.488759	0.031	0.109	5.58788e-17	0.712638
Ndufaf2	1.16094e-75	-0.488752	0.307	0.678	2.62721e-71	0.712641
Helq	2.53173e-23	-0.488691	0.053	0.151	5.7293e-19	0.712672
Gzf1	1.00655e-25	-0.488559	0.049	0.151	2.27783e-21	0.712737
Nop16	4.04984e-63	-0.488417	0.179	0.466	9.1648e-59	0.712807
Inpp5b	1.84971e-27	-0.488262	0.048	0.154	4.18589e-23	0.712883
Ormdl1	3.04882e-33	-0.487798	0.059	0.19	6.89948e-29	0.713113
Golph3l	2.48805e-55	-0.487714	0.127	0.364	5.63046e-51	0.713154
Ttf1	1.55955e-39	-0.487561	0.082	0.244	3.52926e-35	0.71323
Zfp942	1.53843e-32	-0.487391	0.066	0.199	3.48147e-28	0.713314
Lnpk	1.36171e-59	-0.487358	0.156	0.42	3.08155e-55	0.71333
Socs2	3.05016e-22	-0.487355	0.045	0.135	6.90251e-18	0.713332
Gpn1	1.33222e-32	-0.487337	0.058	0.186	3.01481e-28	0.713341
Asrgl1	7.82521e-33	-0.487071	0.072	0.21	1.77084e-28	0.713472
Atp5g3	7.44149e-84	-0.487029	0.569	0.916	1.68401e-79	0.713493
Sdhaf1	2.3726e-33	-0.487026	0.07	0.208	5.3692e-29	0.713494
Arhgap12	4.61153e-42	-0.486932	0.091	0.266	1.04359e-37	0.713541
P4hb	9.52227e-56	-0.486644	0.082	0.285	2.15489e-51	0.713683
Tmem242	3.37171e-36	-0.486549	0.075	0.225	7.63018e-32	0.71373
Ccdc82	1.05232e-45	-0.486543	0.109	0.306	2.38141e-41	0.713733
Gas5	2.83137e-104	-0.486405	0.71	0.97	6.4074e-100	0.713802
Polr3d	2.07559e-45	-0.486402	0.119	0.322	4.69706e-41	0.713803
Psmc2	8.67885e-67	-0.486388	0.409	0.78	1.96402e-62	0.71381
Rnf5	3.83312e-33	-0.486236	0.074	0.214	8.67434e-29	0.713885
Trpm7	6.04053e-60	-0.485955	0.233	0.537	1.36697e-55	0.714024
Ybx1	9.09522e-141	-0.485953	0.909	0.996	2.05825e-136	0.714025
Pmpca	3.97052e-57	-0.48586	0.169	0.435	8.98529e-53	0.714072
Naa50	3.03633e-76	-0.485857	0.369	0.747	6.87122e-72	0.714073
Sec13	1.25818e-67	-0.485559	0.19	0.497	2.84727e-63	0.71422
Mpc1	3.20198e-65	-0.485526	0.25	0.584	7.24609e-61	0.714237
Hdac2	5.71244e-52	-0.485507	0.139	0.372	1.29273e-47	0.714246
Ecpas	6.3427e-72	-0.485485	0.277	0.626	1.43535e-67	0.714257
Rcl1	2.30963e-63	-0.485437	0.193	0.488	5.22668e-59	0.714281
Nup37	8.60104e-39	-0.485239	0.072	0.226	1.94642e-34	0.714379
Nkapd1	1.14937e-44	-0.485231	0.098	0.287	2.60104e-40	0.714383
Mplkip	5.81785e-46	-0.485158	0.106	0.303	1.31658e-41	0.714419
Rapgef1	8.40603e-52	-0.484961	0.123	0.345	1.90228e-47	0.714516
Isy1	1.16573e-56	-0.483971	0.188	0.465	2.63804e-52	0.715007
Spire1	4.22496e-58	-0.483731	0.19	0.469	9.56107e-54	0.715126
Pikfyve	6.93938e-38	-0.483597	0.097	0.264	1.57038e-33	0.715192
Psmd12	7.04868e-71	-0.482948	0.477	0.838	1.59512e-66	0.715514
Atp9b	3.35823e-64	-0.482916	0.134	0.395	7.59967e-60	0.71553
Hist1h3i	1.02645e-38	-0.482642	0.083	0.245	2.32285e-34	0.715666
Nup54	2.89392e-52	-0.482467	0.143	0.381	6.54894e-48	0.715752
Cluap1	4.29794e-28	-0.48239	0.063	0.182	9.72623e-24	0.715791
Ddx42	1.79354e-67	-0.482286	0.217	0.534	4.05878e-63	0.715842
E2f4	9.80241e-59	-0.482241	0.205	0.493	2.21828e-54	0.715865
Nek4	1.16034e-16	-0.482168	0.034	0.1	2.62585e-12	0.715901
Xrn2	8.59435e-70	-0.481822	0.404	0.769	1.9449e-65	0.716073
Il10rb	9.53058e-22	-0.481785	0.037	0.121	2.15677e-17	0.716091
Nedd1	3.80416e-39	-0.48152	0.089	0.257	8.60881e-35	0.716223
Aifm1	2.18909e-63	-0.481514	0.189	0.481	4.95391e-59	0.716225
Pdhb	2.34661e-67	-0.481145	0.219	0.54	5.31038e-63	0.716409
Ginm1	2.34757e-17	-0.480951	0.04	0.112	5.31256e-13	0.716505
Gm10076	7.04199e-83	-0.480879	0.633	0.931	1.5936e-78	0.716541
Bsdc1	8.29051e-21	-0.480631	0.032	0.109	1.87614e-16	0.716664
Hgsnat	1.1793e-24	-0.480574	0.054	0.156	2.66875e-20	0.716692
Ddx1	1.33001e-69	-0.480565	0.427	0.795	3.00981e-65	0.716697
Zfp770	3.13034e-25	-0.480542	0.046	0.145	7.08396e-21	0.716708
Ddx52	4.37497e-57	-0.480425	0.161	0.423	9.90055e-53	0.716766
Chmp5	3.35808e-58	-0.480137	0.164	0.431	7.59933e-54	0.716909
Sec63	1.10908e-60	-0.480127	0.174	0.447	2.50985e-56	0.716915
Slc39a11	3.62019e-34	-0.480012	0.073	0.214	8.19249e-30	0.716972
Ehd3	1.5568e-29	-0.47984	0.057	0.176	3.52304e-25	0.717057
Patl1	2.66494e-27	-0.47962	0.053	0.162	6.03077e-23	0.717167
Mrm1	1.14211e-23	-0.479407	0.047	0.143	2.58458e-19	0.717272
Alg11	8.99256e-22	-0.479004	0.035	0.117	2.03502e-17	0.717473
Malsu1	1.94923e-61	-0.478871	0.158	0.43	4.41111e-57	0.717539
Nsrp1	6.30472e-58	-0.478718	0.203	0.49	1.42676e-53	0.717615
Ipp	1.61575e-22	-0.478434	0.042	0.131	3.65645e-18	0.717757
Gm1976	1.02564e-23	-0.478118	0.044	0.138	2.32103e-19	0.717914
Grpel2	3.18276e-32	-0.477747	0.07	0.205	7.20259e-28	0.718098
Mrpl10	2.12769e-40	-0.477669	0.078	0.24	4.81496e-36	0.718137
Rmi2	8.35946e-30	-0.477643	0.052	0.168	1.89174e-25	0.71815
Adsl	3.29806e-51	-0.477557	0.138	0.367	7.4635e-47	0.718193
Cks1b	1.27722e-68	-0.477365	0.382	0.738	2.89036e-64	0.718288
Cenpw	2.34247e-63	-0.477094	0.294	0.637	5.30101e-59	0.718423
2810004N23Rik	2.58849e-74	-0.476962	0.456	0.839	5.85775e-70	0.718489
Mis18bp1	9.67003e-55	-0.476791	0.188	0.452	2.18833e-50	0.718574
Rabgap1	1.84442e-57	-0.476662	0.138	0.384	4.17392e-53	0.718639
Iqsec1	1.65561e-44	-0.476508	0.104	0.293	3.74665e-40	0.718715
Dap	7.04664e-25	-0.476465	0.034	0.124	1.59465e-20	0.718737
Zbtb1	8.36484e-35	-0.476435	0.058	0.192	1.89296e-30	0.718752
Zcchc10	1.58273e-55	-0.476386	0.145	0.392	3.58172e-51	0.718776
Osbpl8	4.76744e-48	-0.476331	0.109	0.313	1.07887e-43	0.718803
Gatd3a	2.0448e-24	-0.476313	0.048	0.146	4.62739e-20	0.718812
Taf2	2.02152e-48	-0.476289	0.104	0.306	4.5747e-44	0.718824
Trmt13	6.85699e-44	-0.476171	0.097	0.282	1.55174e-39	0.718883
Sf3b4	4.89004e-49	-0.475966	0.127	0.346	1.10661e-44	0.718985
Gnas	1.47101e-93	-0.475692	0.705	0.964	3.3289e-89	0.719122
2810403D21Rik	5.94164e-19	-0.475399	0.042	0.119	1.34459e-14	0.719268
Ccdc174	1.79137e-53	-0.475226	0.131	0.363	4.05387e-49	0.719354
Dtwd2	8.29154e-24	-0.475197	0.045	0.139	1.87637e-19	0.719369
Kti12	7.49316e-45	-0.475196	0.1	0.29	1.6957e-40	0.719369
4930523C07Rik	1.32085e-35	-0.475138	0.097	0.255	2.98908e-31	0.719398
Raf1	9.68931e-48	-0.474789	0.091	0.283	2.19269e-43	0.719572
Cxxc1	9.55537e-31	-0.474674	0.065	0.193	2.16238e-26	0.71963
Tst	2.74176e-31	-0.474669	0.06	0.186	6.2046e-27	0.719632
Nolc1	2.4422e-75	-0.474424	0.494	0.852	5.5267e-71	0.719754
Ppig	1.74676e-66	-0.474267	0.54	0.867	3.95291e-62	0.719833
Zfp932	1.53624e-19	-0.473981	0.037	0.114	3.47651e-15	0.719975
Stk3	5.71638e-65	-0.473932	0.307	0.642	1.29362e-60	0.72
Rpl37	7.0773e-307	-0.473687	0.994	1	1.60159e-302	0.720122
Gss	1.89736e-24	-0.47327	0.04	0.133	4.29372e-20	0.72033
Pofut1	1.98788e-39	-0.473114	0.076	0.235	4.49858e-35	0.720408
Csde1	1.504e-65	-0.473076	0.454	0.808	3.40355e-61	0.720427
Lrif1	1.83856e-23	-0.472856	0.051	0.147	4.16066e-19	0.720537
Tmem175	1.44659e-28	-0.472813	0.056	0.172	3.27363e-24	0.720558
Dkc1	4.37338e-74	-0.472752	0.422	0.796	9.89695e-70	0.720589
Clasp2	3.77612e-61	-0.472624	0.237	0.546	8.54537e-57	0.720653
Creb1	1.841e-60	-0.472616	0.17	0.446	4.16618e-56	0.720656
M6pr	3.12223e-61	-0.472612	0.192	0.483	7.06562e-57	0.720659
Rcc2	7.87384e-68	-0.472466	0.372	0.739	1.78185e-63	0.720731
Sf3b6	5.64399e-74	-0.472404	0.418	0.799	1.27723e-69	0.720763
Gin1	4.27455e-35	-0.471988	0.074	0.22	9.67331e-31	0.720971
Ell	2.15565e-26	-0.471602	0.041	0.14	4.87823e-22	0.721163
Mrps10	2.35063e-63	-0.471527	0.19	0.483	5.31948e-59	0.721201
Clasp1	7.92777e-50	-0.471504	0.124	0.342	1.79405e-45	0.721212
Rrp12	4.69474e-35	-0.471412	0.099	0.259	1.06242e-30	0.721258
Snx5	1.59397e-74	-0.47139	0.317	0.687	3.60716e-70	0.721269
Esco1	1.15139e-44	-0.471259	0.108	0.302	2.6056e-40	0.721335
Usp5	3.93853e-41	-0.471103	0.077	0.241	8.91288e-37	0.721413
Csnk1a1	7.31302e-80	-0.470979	0.537	0.888	1.65494e-75	0.721475
Drg2	6.98554e-32	-0.470894	0.066	0.198	1.58083e-27	0.721517
Net1	1.65126e-51	-0.470875	0.132	0.358	3.7368e-47	0.721527
Zfp961	1.61853e-19	-0.470772	0.035	0.111	3.66273e-15	0.721578
Poldip2	2.4214e-49	-0.470542	0.129	0.349	5.47962e-45	0.721693
Gbe1	8.55444e-20	-0.47024	0.028	0.1	1.93587e-15	0.721845
Rsrp1	4.6331e-59	-0.470169	0.202	0.485	1.04847e-54	0.72188
Lclat1	1.05746e-29	-0.470118	0.04	0.148	2.39304e-25	0.721906
Cdca7	3.662e-38	-0.470059	0.095	0.263	8.2871e-34	0.721935
Rfxap	2.26628e-38	-0.470054	0.092	0.258	5.1286e-34	0.721937
Wdr3	4.97019e-57	-0.470007	0.155	0.413	1.12475e-52	0.721961
Ppp1r2	1.53047e-61	-0.469911	0.187	0.478	3.46345e-57	0.722009
Hdac3	2.51945e-24	-0.469747	0.05	0.149	5.70151e-20	0.722091
Gm14164	6.81989e-33	-0.469544	0.065	0.198	1.54334e-28	0.722193
Wdr73	1.91717e-60	-0.469513	0.16	0.428	4.33856e-56	0.722208
Cops4	4.84653e-73	-0.469358	0.216	0.548	1.09677e-68	0.722286
Zyg11b	4.35026e-32	-0.469184	0.056	0.181	9.84465e-28	0.722373
Saysd1	5.53159e-28	-0.469076	0.039	0.142	1.2518e-23	0.722427
Ctu2	2.84627e-28	-0.468994	0.068	0.19	6.44111e-24	0.722468
Psmb2	2.24172e-76	-0.468956	0.477	0.845	5.07302e-72	0.722487
Capn7	1.45682e-30	-0.468819	0.066	0.193	3.29678e-26	0.722556
Bet1	2.29189e-50	-0.468747	0.164	0.409	5.18655e-46	0.722592
Copg2	1.05832e-50	-0.468344	0.121	0.338	2.39499e-46	0.722794
Txndc17	1.92408e-75	-0.468235	0.372	0.748	4.35419e-71	0.722848
Senp6	9.22416e-66	-0.468224	0.35	0.705	2.08743e-61	0.722854
Prmt5	5.97074e-52	-0.468214	0.111	0.327	1.35118e-47	0.722859
Fbxo42	4.67992e-38	-0.468035	0.069	0.22	1.05907e-33	0.722948
9930021J03Rik	5.10441e-61	-0.468005	0.141	0.396	1.15513e-56	0.722964
Trappc11	1.78292e-33	-0.467957	0.066	0.202	4.03474e-29	0.722988
Man1b1	2.64124e-25	-0.467791	0.042	0.138	5.97713e-21	0.723071
Fbxo22	4.3402e-47	-0.467647	0.112	0.315	9.82187e-43	0.723143
Mbtps1	1.05589e-40	-0.467592	0.07	0.228	2.38947e-36	0.72317
Pard3	3.08086e-67	-0.46745	0.177	0.47	6.97198e-63	0.723242
Scrn3	5.26153e-22	-0.467339	0.057	0.154	1.19068e-17	0.723298
Gtf2e1	4.44412e-27	-0.466888	0.054	0.163	1.0057e-22	0.723523
Cyfip1	4.61472e-30	-0.466532	0.083	0.216	1.04431e-25	0.723702
Cpne7	2.25893e-23	-0.466335	0.048	0.142	5.11196e-19	0.723801
Pdk1	8.15409e-55	-0.466	0.139	0.379	1.84527e-50	0.723969
Fcho2	9.45471e-61	-0.465884	0.197	0.487	2.1396e-56	0.724027
Tmem135	6.36844e-37	-0.465778	0.069	0.216	1.44118e-32	0.724081
Ppp2r5e	4.13287e-69	-0.465401	0.176	0.475	9.35268e-65	0.72427
Polq	1.1784e-57	-0.465278	0.155	0.413	2.66672e-53	0.724332
Tardbp	1.62942e-78	-0.465249	0.271	0.633	3.68737e-74	0.724346
Chmp1b	2.91382e-23	-0.465057	0.053	0.15	6.59397e-19	0.724443
Cdc42ep3	2.02028e-68	-0.46494	0.192	0.5	4.57189e-64	0.724501
Pdcd2l	1.6532e-45	-0.464773	0.115	0.318	3.74119e-41	0.724585
Rasa1	1.44755e-47	-0.464514	0.112	0.316	3.27581e-43	0.724715
Tmem259	3.62377e-38	-0.464446	0.044	0.177	8.20058e-34	0.724749
Tpk1	2.06669e-48	-0.464329	0.134	0.351	4.67691e-44	0.724808
Haus6	5.96123e-62	-0.464117	0.147	0.413	1.34903e-57	0.724915
Ubqln1	3.04327e-55	-0.463709	0.127	0.363	6.88692e-51	0.72512
Mrm3	1.03362e-34	-0.463572	0.071	0.213	2.33909e-30	0.725189
Rnf113a2	1.4751e-20	-0.462715	0.031	0.108	3.33815e-16	0.72562
Xrn1	6.80326e-65	-0.462635	0.186	0.485	1.53958e-60	0.72566
Tram1	2.76013e-46	-0.462549	0.109	0.308	6.24616e-42	0.725703
Ckap2	4.43746e-47	-0.462358	0.129	0.343	1.0042e-42	0.725799
Setdb2	7.73252e-24	-0.462319	0.045	0.139	1.74987e-19	0.725819
Gm26542	5.42755e-22	-0.462112	0.039	0.125	1.22826e-17	0.725923
Psmd2	2.22558e-66	-0.46205	0.439	0.803	5.03648e-62	0.725954
Usp38	6.36401e-35	-0.461841	0.057	0.19	1.44018e-30	0.726059
Ptbp1	3.69738e-68	-0.461753	0.185	0.487	8.36717e-64	0.726103
Dcun1d5	1.16812e-69	-0.461373	0.35	0.717	2.64345e-65	0.726295
Zdhhc5	1.50337e-45	-0.46127	0.099	0.289	3.40212e-41	0.726346
Rtcb	2.45872e-61	-0.461209	0.199	0.493	5.56407e-57	0.726378
Arhgef18	1.42057e-21	-0.461126	0.041	0.127	3.21474e-17	0.726419
Sucla2	5.44648e-61	-0.461017	0.165	0.438	1.23254e-56	0.726474
Ube2n	1.04932e-60	-0.460631	0.357	0.706	2.37461e-56	0.726668
Pick1	2.2393e-19	-0.460615	0.031	0.104	5.06753e-15	0.726677
Hjurp	5.55463e-60	-0.460526	0.112	0.347	1.25701e-55	0.726721
Pcbp1	1.30297e-68	-0.460483	0.518	0.862	2.94861e-64	0.726743
Trmt6	1.25789e-57	-0.460144	0.262	0.575	2.8466e-53	0.726914
Thoc2	6.67307e-63	-0.460121	0.366	0.709	1.51012e-58	0.726925
Hbb-bh2	2.7396e-21	-0.459888	0.037	0.12	6.19972e-17	0.727043
Skp1a	1.92571e-71	-0.459792	0.387	0.764	4.35789e-67	0.727091
Atp5k	3.22357e-82	-0.459567	0.715	0.965	7.29493e-78	0.727205
Timm8a1	1.49588e-72	-0.459435	0.45	0.82	3.38517e-68	0.727271
Rps21	3.29469e-262	-0.459342	0.991	1	7.45589e-258	0.727318
Srprb	3.58414e-29	-0.459264	0.062	0.182	8.11091e-25	0.727357
Mak16	1.48512e-64	-0.459082	0.375	0.735	3.36083e-60	0.727449
Fance	2.57344e-25	-0.45891	0.053	0.157	5.82368e-21	0.727536
Fam133b	1.77585e-64	-0.458646	0.23	0.55	4.01874e-60	0.727669
Grsf1	2.56521e-44	-0.458627	0.129	0.338	5.80508e-40	0.727678
Rbm3	2.6364e-68	-0.458587	0.577	0.908	5.96618e-64	0.727699
Rad17	9.01031e-57	-0.458545	0.15	0.403	2.03903e-52	0.72772
Pphln1	7.06065e-53	-0.458361	0.15	0.394	1.59782e-48	0.727812
Cep250	1.14918e-57	-0.458125	0.219	0.511	2.60059e-53	0.727932
Pde6d	2.67981e-33	-0.458045	0.079	0.222	6.06442e-29	0.727972
Scfd2	1.58705e-52	-0.457663	0.201	0.467	3.5915e-48	0.728165
Hspe1	2.08456e-111	-0.457509	0.777	0.992	4.71736e-107	0.728243
Armc6	1.14328e-23	-0.457507	0.059	0.162	2.58725e-19	0.728244
Appl1	7.73074e-48	-0.45727	0.116	0.325	1.74947e-43	0.728363
Smyd3	1.24539e-57	-0.45696	0.229	0.52	2.81832e-53	0.72852
Rbm27	4.48419e-70	-0.456771	0.227	0.556	1.01477e-65	0.728615
Xrcc6	1.64229e-58	-0.456599	0.16	0.425	3.71649e-54	0.728702
Dmac2l	2.74015e-22	-0.456582	0.046	0.137	6.20095e-18	0.728711
Chka	9.10766e-49	-0.456507	0.079	0.264	2.06106e-44	0.728748
Ttc3	7.5906e-79	-0.456344	0.227	0.573	1.71775e-74	0.728831
Trim33	1.39641e-67	-0.456309	0.223	0.545	3.16008e-63	0.728848
Tmem165	6.40943e-49	-0.456248	0.1	0.3	1.45045e-44	0.728879
Fbxo45	1.96579e-21	-0.455547	0.039	0.122	4.44858e-17	0.729233
Mrpl19	3.90347e-61	-0.455345	0.235	0.549	8.83355e-57	0.729336
Poc1b	1.80522e-21	-0.455259	0.044	0.13	4.08521e-17	0.729379
Timm17a	1.95613e-70	-0.455117	0.286	0.645	4.42671e-66	0.729451
Vac14	1.17918e-37	-0.455031	0.097	0.264	2.66849e-33	0.729494
9430038I01Rik	4.61187e-30	-0.454964	0.047	0.161	1.04367e-25	0.729528
Dcaf1	4.88877e-63	-0.454853	0.234	0.555	1.10633e-58	0.729584
Rps6	5.03595e-193	-0.454536	0.964	1	1.13964e-188	0.729745
Ikbkb	1.19126e-34	-0.4545	0.066	0.206	2.69582e-30	0.729763
Lig3	1.19181e-36	-0.454488	0.079	0.231	2.69707e-32	0.729769
Gpd2	4.86475e-43	-0.454418	0.093	0.272	1.10089e-38	0.729805
Tnpo1	5.20389e-61	-0.454378	0.225	0.529	1.17764e-56	0.729825
Npm3	1.75528e-63	-0.45426	0.208	0.512	3.9722e-59	0.729884
Slc16a1	1.89322e-40	-0.454002	0.094	0.266	4.28436e-36	0.730015
Actr3	4.2952e-67	-0.453965	0.203	0.509	9.72004e-63	0.730034
Glud1	2.08079e-57	-0.45374	0.117	0.351	4.70883e-53	0.730148
Wdr59	5.60401e-20	-0.453684	0.03	0.104	1.26819e-15	0.730176
Pigk	6.59415e-53	-0.4536	0.125	0.352	1.49226e-48	0.730219
Gak	2.30224e-54	-0.453552	0.131	0.365	5.20997e-50	0.730243
Krit1	8.32695e-57	-0.453278	0.158	0.416	1.88439e-52	0.730381
Hpf1	4.64753e-64	-0.453227	0.394	0.753	1.05174e-59	0.730407
Ep400	3.48498e-61	-0.4527	0.282	0.613	7.88652e-57	0.730674
Setd3	4.59244e-61	-0.452315	0.146	0.409	1.03927e-56	0.730869
Fam241a	2.49325e-62	-0.452237	0.274	0.612	5.64224e-58	0.730909
Chchd4	6.20628e-59	-0.451743	0.188	0.464	1.40448e-54	0.731159
Otud4	3.01154e-69	-0.451448	0.15	0.435	6.81512e-65	0.731308
Tbck	1.14972e-35	-0.451386	0.066	0.208	2.60182e-31	0.73134
Ahcyl2	4.70106e-50	-0.451357	0.192	0.452	1.06385e-45	0.731354
Gm47167	5.78243e-23	-0.451255	0.025	0.103	1.30856e-18	0.731406
Max	1.30453e-51	-0.451146	0.156	0.402	2.95216e-47	0.731461
Caprin1	2.09654e-70	-0.450877	0.48	0.834	4.74447e-66	0.731598
Pigp	1.05812e-45	-0.450862	0.123	0.331	2.39453e-41	0.731605
Tmem245	1.39396e-52	-0.45077	0.136	0.369	3.15453e-48	0.731652
Gm11508	1.27447e-17	-0.450662	0.035	0.105	2.88412e-13	0.731707
Lrrc8b	2.35875e-40	-0.450659	0.094	0.266	5.33786e-36	0.731709
Ints10	2.79001e-34	-0.450265	0.065	0.203	6.31379e-30	0.731908
Smpd4	5.63195e-34	-0.450212	0.066	0.204	1.27451e-29	0.731935
Echdc1	4.71074e-31	-0.450003	0.068	0.198	1.06604e-26	0.732041
Rae1	8.49173e-64	-0.449905	0.276	0.609	1.92168e-59	0.732091
Slc30a6	4.44706e-20	-0.44981	0.04	0.121	1.00637e-15	0.732139
Abcb7	3.66581e-61	-0.449644	0.181	0.464	8.29572e-57	0.732223
Mrpl39	7.06036e-50	-0.449278	0.123	0.344	1.59776e-45	0.732409
Cul3	1.3319e-69	-0.449255	0.271	0.616	3.01409e-65	0.732421
Pbx2	8.76941e-38	-0.44904	0.08	0.238	1.98452e-33	0.73253
Sept7	6.44528e-66	-0.449017	0.389	0.753	1.45857e-61	0.732542
Zfr	6.36106e-61	-0.448718	0.415	0.765	1.43951e-56	0.732694
R3hdm1	1.38505e-63	-0.448652	0.312	0.657	3.13438e-59	0.732727
Mis18a	4.83953e-31	-0.448575	0.059	0.184	1.09519e-26	0.732766
Rbmx	4.59127e-39	-0.448131	0.096	0.267	1.03901e-34	0.732992
Slirp	1.75836e-65	-0.447493	0.364	0.73	3.97917e-61	0.733316
Trub1	2.41048e-32	-0.447364	0.071	0.206	5.45491e-28	0.733381
Sfr1	6.7236e-64	-0.447232	0.473	0.837	1.52155e-59	0.733449
Dcun1d1	4.21178e-58	-0.446873	0.157	0.418	9.53127e-54	0.733631
Dnajc21	1.00707e-64	-0.446867	0.276	0.617	2.279e-60	0.733634
Prps1l3	1.46378e-29	-0.44672	0.063	0.187	3.31254e-25	0.733709
Rad23b	7.07668e-64	-0.446518	0.222	0.536	1.60145e-59	0.733812
Mast4	1.3884e-34	-0.446456	0.047	0.172	3.14195e-30	0.733843
Mprip	4.99967e-57	-0.446356	0.164	0.428	1.13143e-52	0.733894
Gm7072	2.12612e-24	-0.446277	0.048	0.146	4.8114e-20	0.733934
Cdc42	6.1361e-67	-0.446072	0.465	0.829	1.3886e-62	0.734039
Zfp598	1.42681e-29	-0.445984	0.066	0.191	3.22888e-25	0.734083
Rnf13	3.68886e-24	-0.44588	0.05	0.149	8.3479e-20	0.734136
Upf3a	1.63711e-43	-0.445771	0.097	0.282	3.70478e-39	0.734192
Mphosph6	1.14374e-44	-0.445731	0.11	0.307	2.58828e-40	0.734212
Fbh1	1.34847e-23	-0.445647	0.025	0.106	3.05158e-19	0.734255
Fus	1.78342e-76	-0.445618	0.373	0.755	4.03589e-72	0.73427
Commd1	1.22595e-65	-0.445243	0.343	0.701	2.77433e-61	0.734461
Exosc7	3.91228e-59	-0.445215	0.271	0.593	8.85348e-55	0.734475
Clpx	1.54017e-53	-0.445113	0.117	0.341	3.4854e-49	0.734527
Tmem87a	1.2379e-47	-0.445098	0.094	0.285	2.80136e-43	0.734535
Akr1b3	2.10813e-56	-0.444843	0.153	0.406	4.7707e-52	0.734664
4921524J17Rik	7.03785e-37	-0.444799	0.082	0.239	1.59266e-32	0.734687
Ptbp2	7.24277e-49	-0.444649	0.114	0.323	1.63904e-44	0.734763
Ppp4r3b	8.00443e-71	-0.444536	0.244	0.59	1.8114e-66	0.734821
Farsb	2.4178e-71	-0.444518	0.287	0.645	5.47148e-67	0.73483
Strbp	8.73701e-65	-0.444458	0.25	0.573	1.97719e-60	0.73486
Cfap298	1.14465e-50	-0.444321	0.167	0.415	2.59035e-46	0.73493
Psmg3	4.25117e-50	-0.444227	0.15	0.386	9.6204e-46	0.734978
Mthfd1	1.32935e-59	-0.444074	0.158	0.422	3.00832e-55	0.735056
Kmt2b	6.18846e-36	-0.44383	0.079	0.23	1.40045e-31	0.73518
Snx4	3.0289e-51	-0.443816	0.105	0.315	6.85439e-47	0.735187
Ttll4	1.1635e-41	-0.443671	0.068	0.227	2.63301e-37	0.735262
Cog1	4.86918e-22	-0.443669	0.038	0.123	1.1019e-17	0.735262
Map4	3.44473e-56	-0.443559	0.092	0.306	7.79543e-52	0.735318
Aff4	4.03078e-52	-0.443175	0.12	0.342	9.12166e-48	0.735514
Ccdc15	1.54978e-38	-0.443095	0.081	0.241	3.50716e-34	0.735555
Rfesd	8.72821e-69	-0.443066	0.651	0.93	1.97519e-64	0.73557
Clns1a	1.45927e-61	-0.442746	0.229	0.54	3.30232e-57	0.735733
Stambp	6.29841e-28	-0.442515	0.054	0.166	1.42533e-23	0.735851
Htt	1.58796e-52	-0.44242	0.185	0.449	3.59356e-48	0.735899
Ralgapa2	1.13941e-62	-0.44177	0.16	0.429	2.57847e-58	0.736231
Manf	5.25914e-56	-0.441667	0.202	0.478	1.19014e-51	0.736283
Lin54	2.83493e-45	-0.441645	0.105	0.299	6.41544e-41	0.736295
Med12	1.11636e-40	-0.441635	0.087	0.257	2.52633e-36	0.7363
Ddb1	1.39402e-74	-0.441613	0.234	0.573	3.15466e-70	0.736311
Pex19	6.24683e-21	-0.441523	0.042	0.126	1.41366e-16	0.736357
Ankrd6	5.76389e-35	-0.441516	0.082	0.231	1.30437e-30	0.73636
Map1s	1.68447e-25	-0.441443	0.045	0.145	3.81196e-21	0.736397
Cdc42bpa	1.04538e-55	-0.44131	0.23	0.519	2.36569e-51	0.736465
Ero1l	2.40005e-50	-0.441303	0.135	0.361	5.43131e-46	0.736469
Arfgef1	7.18841e-62	-0.441278	0.153	0.422	1.62674e-57	0.736482
Zc2hc1a	4.20575e-20	-0.441132	0.036	0.114	9.5176e-16	0.736556
Acbd5	1.76463e-38	-0.44108	0.073	0.226	3.99336e-34	0.736583
Rps3a1	1.40345e-307	-0.440793	0.993	1	3.17601e-303	0.736729
Fam172a	4.0157e-57	-0.44046	0.207	0.488	9.08753e-53	0.7369
Kif14	2.76659e-46	-0.440435	0.111	0.311	6.26078e-42	0.736913
Kmt5b	6.01329e-41	-0.440278	0.106	0.29	1.36081e-36	0.736993
Mtap	1.70831e-19	-0.440269	0.033	0.108	3.86591e-15	0.736997
Rpl30	3.43055e-237	-0.440133	0.989	0.999	7.76334e-233	0.737066
Dnaaf2	2.0105e-46	-0.439961	0.108	0.307	4.54977e-42	0.737155
Wasl	6.44842e-38	-0.439869	0.083	0.243	1.45928e-33	0.737202
Cs	3.74642e-52	-0.43983	0.294	0.604	8.47815e-48	0.737221
Tvp23b	1.4517e-23	-0.43971	0.048	0.143	3.28519e-19	0.737283
Chm	3.04344e-33	-0.439569	0.056	0.185	6.8873e-29	0.737355
Ccz1	5.07449e-67	-0.439291	0.253	0.592	1.14836e-62	0.737497
Tsen2	8.09951e-35	-0.438052	0.083	0.234	1.83292e-30	0.73813
Ccdc18	7.19124e-37	-0.437867	0.048	0.179	1.62738e-32	0.738225
Vkorc1l1	1.72551e-57	-0.437758	0.129	0.371	3.90482e-53	0.738281
2310022A10Rik	2.98477e-24	-0.437728	0.053	0.154	6.75453e-20	0.738296
Papolg	1.99292e-22	-0.437588	0.048	0.14	4.50998e-18	0.738368
Parg	1.89317e-58	-0.437322	0.136	0.384	4.28424e-54	0.738504
Abhd12	2.02866e-31	-0.437315	0.06	0.187	4.59086e-27	0.738508
Ptma	5.36838e-158	-0.437299	0.972	0.998	1.21486e-153	0.738516
Tjp1	1.61402e-59	-0.436929	0.135	0.385	3.65253e-55	0.738705
Nvl	4.44333e-65	-0.436823	0.274	0.614	1.00553e-60	0.73876
Aamp	2.1237e-67	-0.436633	0.274	0.615	4.80594e-63	0.738857
Rbm22	3.28238e-59	-0.436511	0.23	0.54	7.42802e-55	0.738919
Nup88	1.20844e-49	-0.436503	0.114	0.327	2.73471e-45	0.738924
Prpf8	5.63184e-57	-0.436476	0.216	0.506	1.27449e-52	0.738937
Adipor1	1.41824e-58	-0.43644	0.202	0.497	3.20949e-54	0.738956
Stk25	4.1892e-23	-0.435769	0.054	0.153	9.48017e-19	0.739299
Gpatch2	6.23571e-35	-0.435591	0.076	0.221	1.41114e-30	0.739391
Lnpep	1.22492e-42	-0.43516	0.096	0.277	2.772e-38	0.739612
Ddi2	6.814e-53	-0.435129	0.148	0.389	1.54201e-48	0.739627
BC005561	7.29407e-57	-0.434969	0.165	0.431	1.65065e-52	0.73971
Zmym4	1.12287e-57	-0.43495	0.18	0.454	2.54106e-53	0.739719
Gm16286	1.36944e-66	-0.434859	0.227	0.545	3.09904e-62	0.739766
Dnajb11	7.67715e-53	-0.434555	0.149	0.392	1.73734e-48	0.739922
Marc2	4.52804e-58	-0.434281	0.153	0.412	1.02469e-53	0.740062
Pcmtd1	2.58967e-34	-0.434229	0.066	0.206	5.86043e-30	0.740089
Pcm1	1.40603e-68	-0.434155	0.249	0.582	3.18185e-64	0.740127
Rps6kb1	4.82297e-60	-0.434116	0.243	0.555	1.09144e-55	0.740147
Pbrm1	6.86178e-62	-0.434036	0.596	0.892	1.55282e-57	0.740188
Jagn1	1.03328e-38	-0.433926	0.092	0.26	2.33831e-34	0.740245
Xpo4	2.58414e-63	-0.433722	0.271	0.601	5.8479e-59	0.740349
Eif5	4.51669e-83	-0.433456	0.752	0.972	1.02213e-78	0.740486
Surf6	4.68677e-43	-0.433377	0.123	0.322	1.06062e-38	0.740526
Psma5	1.57876e-65	-0.433359	0.527	0.875	3.57274e-61	0.740536
Espl1	3.37668e-37	-0.433283	0.095	0.261	7.64142e-33	0.740575
Bms1	6.74556e-61	-0.433276	0.329	0.665	1.52652e-56	0.740578
Syncrip	1.54447e-61	-0.433233	0.411	0.756	3.49513e-57	0.7406
Vdac2	1.23152e-69	-0.433153	0.439	0.811	2.78693e-65	0.740641
U2af2	1.13948e-66	-0.432843	0.282	0.623	2.57865e-62	0.7408
Snhg16	2.6189e-22	-0.43229	0.037	0.122	5.92658e-18	0.741085
Selenoh	1.20943e-71	-0.432212	0.267	0.614	2.73694e-67	0.741125
Yme1l1	5.24778e-55	-0.431833	0.266	0.577	1.18757e-50	0.741319
Eif3m	1.50852e-71	-0.431737	0.549	0.891	3.41379e-67	0.741369
Prr11	1.24015e-19	-0.431619	0.049	0.133	2.80646e-15	0.741429
Snhg17	8.66905e-21	-0.431301	0.044	0.129	1.96181e-16	0.741593
Phf21a	4.76857e-56	-0.431247	0.128	0.364	1.07913e-51	0.741621
Zwilch	8.90698e-61	-0.430993	0.179	0.464	2.01565e-56	0.741751
Ostf1	5.05266e-42	-0.430784	0.108	0.295	1.14342e-37	0.741859
Mzt2	9.97075e-28	-0.430618	0.051	0.16	2.25638e-23	0.741944
Tmem9	2.02091e-38	-0.430471	0.095	0.264	4.57333e-34	0.74202
Wwp1	1.99866e-56	-0.430414	0.131	0.372	4.52296e-52	0.742049
Prmt9	2.1053e-26	-0.430362	0.053	0.16	4.76429e-22	0.742076
Rabggtb	1.12551e-49	-0.43025	0.202	0.462	2.54702e-45	0.742133
Ufsp2	1.30414e-49	-0.430124	0.144	0.376	2.95128e-45	0.742198
Fam222b	1.28909e-34	-0.430075	0.079	0.226	2.91722e-30	0.742223
Ubfd1	2.67715e-54	-0.43001	0.163	0.42	6.0584e-50	0.742257
Spcs3	1.01835e-26	-0.429952	0.059	0.171	2.30453e-22	0.742287
Pus1	3.50813e-45	-0.429669	0.124	0.33	7.9389e-41	0.742432
Bud13	4.52156e-22	-0.429518	0.046	0.136	1.02323e-17	0.74251
Camk2g	1.56479e-26	-0.429434	0.047	0.151	3.54112e-22	0.742553
Ptdss1	8.7482e-25	-0.429316	0.042	0.138	1.97972e-20	0.742614
Hmgb1	1.69603e-114	-0.429238	0.901	0.992	3.83811e-110	0.742654
Zcchc8	9.06321e-49	-0.429011	0.139	0.364	2.05101e-44	0.742771
Ubap2	1.2338e-60	-0.4285	0.351	0.698	2.79209e-56	0.743034
D430042O09Rik	1.09649e-21	-0.428329	0.045	0.134	2.48135e-17	0.743122
Prep	5.69757e-42	-0.428017	0.102	0.284	1.28936e-37	0.743283
Rps27l	8.68891e-86	-0.428	0.798	0.985	1.9663e-81	0.743292
Ints3	6.26146e-44	-0.427865	0.098	0.283	1.41697e-39	0.743361
Pop4	5.56986e-36	-0.427748	0.079	0.23	1.26046e-31	0.743421
Ctc1	7.5503e-26	-0.427534	0.037	0.133	1.70863e-21	0.743532
Gatb	8.59965e-40	-0.42729	0.095	0.27	1.9461e-35	0.743658
Trmt10a	9.7279e-36	-0.427271	0.088	0.245	2.20142e-31	0.743667
Gnl2	2.10954e-59	-0.427196	0.216	0.518	4.77389e-55	0.743706
Utp4	7.24429e-50	-0.426993	0.159	0.4	1.63938e-45	0.74381
Zfp692	7.35379e-32	-0.426763	0.068	0.202	1.66416e-27	0.743929
Uqcrb	1.58935e-69	-0.426747	0.658	0.945	3.59671e-65	0.743938
Gtf2h1	7.32419e-52	-0.426666	0.198	0.464	1.65746e-47	0.743979
Osgepl1	3.29253e-26	-0.426442	0.062	0.175	7.45099e-22	0.744095
Zfp26	2.52369e-20	-0.426439	0.04	0.121	5.7111e-16	0.744096
Cenpj	4.49317e-25	-0.426202	0.047	0.146	1.01681e-20	0.744219
Atp1b3	1.45795e-55	-0.425743	0.147	0.394	3.29934e-51	0.744455
Smarcc1	3.64363e-55	-0.425694	0.448	0.78	8.24554e-51	0.74448
Herpud2	4.59298e-29	-0.425689	0.051	0.165	1.03939e-24	0.744483
C330007P06Rik	3.01925e-43	-0.425555	0.1	0.287	6.83256e-39	0.744553
Myl12a	2.33848e-62	-0.425279	0.301	0.64	5.29198e-58	0.744695
Tra2b	4.90493e-64	-0.425067	0.456	0.81	1.10999e-59	0.744804
Abitram	1.93351e-23	-0.425029	0.045	0.139	4.37554e-19	0.744824
Cars2	1.51381e-26	-0.424735	0.058	0.169	3.42575e-22	0.744975
Fbxw8	3.17398e-41	-0.424658	0.082	0.249	7.18271e-37	0.745015
Recql5	4.07626e-23	-0.424466	0.054	0.152	9.22458e-19	0.745115
Ipo5	4.05073e-60	-0.424365	0.331	0.675	9.1668e-56	0.745167
Cdpf1	1.61848e-38	-0.424068	0.065	0.214	3.66263e-34	0.74532
Tbc1d20	9.20042e-42	-0.424043	0.102	0.286	2.08206e-37	0.745333
Trim28	2.70968e-72	-0.423651	0.188	0.5	6.132e-68	0.745535
Ascc2	5.79952e-38	-0.423284	0.076	0.231	1.31243e-33	0.745725
Arhgef11	1.97623e-31	-0.423132	0.062	0.189	4.4722e-27	0.745804
Tmem164	3.6049e-64	-0.423128	0.337	0.686	8.15789e-60	0.745806
[truncated: 875 more rows]

## Sheet: ExE endo_up
gene	p_val	avg_log2FC	pct.1	pct.2	p_val_adj	FC
Dcxr	2.3404e-54	2.37405	0.143	0.051	5.29633e-50	5.18393
Hspb1	2.14357e-109	2.07521	0.326	0.143	4.85091e-105	4.21406
Mt1	0	1.8248	0.883	0.671	0	3.54257
Fxyd2	5.56291e-287	1.82342	0.673	0.37	1.25889e-282	3.5392
Ethe1	6.42069e-35	1.79073	0.15	0.071	1.453e-30	3.4599
1110008P14Rik	1.33706e-59	1.7585	0.244	0.119	3.02576e-55	3.38346
Atox1	0	1.73185	0.723	0.4	0	3.32154
Ap2s1	3.26344e-140	1.6907	0.462	0.234	7.38517e-136	3.22813
Med29	4.8568e-93	1.68527	0.349	0.173	1.09909e-88	3.21601
Rbp2	1.56609e-14	1.68301	0.101	0.058	3.54406e-10	3.21098
Haao	2.14903e-19	1.67735	0.114	0.061	4.86325e-15	3.1984
AI413582	1.44219e-27	1.66192	0.153	0.082	3.26367e-23	3.16437
Nudt8	2.80897e-19	1.6577	0.103	0.053	6.3567e-15	3.15514
Cltb	8.81925e-37	1.65536	0.166	0.08	1.9958e-32	3.15003
Prelid1	2.46652e-209	1.63802	0.59	0.311	5.58173e-205	3.11238
Rhoc	1.01519e-79	1.62089	0.341	0.18	2.29736e-75	3.07565
Ftl1	0	1.61828	0.94	0.833	0	3.07008
Rhox6	4.71059e-41	1.61728	0.228	0.127	1.06601e-36	3.06796
Edf1	6.25384e-192	1.60921	0.565	0.296	1.41524e-187	3.05084
Pmvk	3.74739e-34	1.59759	0.179	0.094	8.48033e-30	3.02638
Stard10	3.56985e-112	1.59567	0.43	0.232	8.07857e-108	3.02234
Foxa3	1.65811e-23	1.58957	0.128	0.066	3.75231e-19	3.0096
Krt7	1.65023e-80	1.57172	0.343	0.18	3.73447e-76	2.97258
Urah	2.8754e-23	1.55523	0.149	0.084	6.50702e-19	2.9388
Ubl4a	1.09784e-45	1.54934	0.221	0.114	2.4844e-41	2.92684
Bad	1.87412e-13	1.54498	0.102	0.06	4.24114e-09	2.91799
Akr7a5	1.75658e-84	1.53234	0.369	0.199	3.97515e-80	2.89255
2010204K13Rik	1.62614e-146	1.52775	0.538	0.306	3.67996e-142	2.88336
Bex3	0	1.51816	0.772	0.51	0	2.86425
Map1lc3a	2.47332e-21	1.50716	0.11	0.055	5.59713e-17	2.84249
Tle5	3.47115e-21	1.49734	0.138	0.077	7.8552e-17	2.82321
Acads	3.34839e-40	1.49612	0.231	0.128	7.57742e-36	2.82084
Aprt	0	1.49459	0.807	0.542	0	2.81785
Arl2	2.07884e-30	1.49433	0.172	0.092	4.70442e-26	2.81734
Naa38	6.73538e-61	1.48928	0.3	0.163	1.52422e-56	2.80749
Polr2e	2.23215e-101	1.48802	0.42	0.227	5.05135e-97	2.80504
Cdkn1c	9.24701e-166	1.48262	0.617	0.388	2.0926e-161	2.79457
Plekhj1	3.65781e-23	1.46493	0.163	0.095	8.27761e-19	2.76051
Ccs	2.15634e-61	1.46326	0.318	0.178	4.8798e-57	2.75731
Hcfc1r1	1.63458e-29	1.45359	0.172	0.094	3.69905e-25	2.73889
Mea1	3.10747e-26	1.448	0.17	0.097	7.03221e-22	2.7283
Prr5	3.34924e-42	1.44451	0.239	0.133	7.57934e-38	2.7217
Gstm1	7.59212e-199	1.43038	0.642	0.381	1.7181e-194	2.69518
Cela1	1.28884e-21	1.42531	0.149	0.086	2.91666e-17	2.68572
Pycrl	1.4234e-40	1.42092	0.228	0.125	3.22115e-36	2.67756
Dusp9	2.9039e-133	1.41307	0.531	0.31	6.57154e-129	2.66303
Gpx4	6.79119e-262	1.40222	0.745	0.496	1.53685e-257	2.64307
Grhpr	4.17178e-97	1.3987	0.436	0.248	9.44074e-93	2.63665
Pmf1	1.71879e-30	1.39493	0.213	0.127	3.88963e-26	2.62975
Gapdh	0	1.39251	0.826	0.576	0	2.62536
Mrpl12	1.28437e-172	1.38297	0.607	0.361	2.90652e-168	2.60804
Phlda2	1.29836e-252	1.37593	0.743	0.504	2.93818e-248	2.59535
Carhsp1	2.45934e-67	1.37101	0.344	0.192	5.56548e-63	2.58652
Vamp8	2.28708e-160	1.36132	0.597	0.353	5.17567e-156	2.5692
Timm13	1.58103e-181	1.36027	0.634	0.395	3.57787e-177	2.56733
Tagln2	3.61213e-122	1.3594	0.52	0.31	8.17426e-118	2.56579
Ndufs7	1.01745e-110	1.35831	0.488	0.284	2.30249e-106	2.56385
Uap1l1	3.2918e-56	1.34792	0.33	0.195	7.44934e-52	2.54544
Ndufa11	2.5804e-115	1.3477	0.495	0.286	5.83944e-111	2.54507
Ube2m	3.51979e-92	1.34462	0.429	0.244	7.96529e-88	2.53963
Cox19	7.00076e-29	1.34403	0.207	0.124	1.58427e-24	2.5386
Hras	1.00248e-75	1.34199	0.385	0.221	2.26861e-71	2.53502
Galk1	5.10148e-152	1.34123	0.591	0.361	1.15447e-147	2.53367
Mt2	4.56822e-167	1.33872	0.663	0.448	1.03379e-162	2.52927
Atp5d	2.21113e-201	1.33595	0.672	0.424	5.00379e-197	2.52441
Dnlz	5.71585e-13	1.33539	0.102	0.061	1.2935e-08	2.52345
Mrpl28	3.91072e-60	1.33326	0.348	0.206	8.84996e-56	2.51971
Scand1	1.34473e-66	1.33242	0.352	0.2	3.04313e-62	2.51824
Erich4	1.33272e-24	1.33143	0.174	0.102	3.01594e-20	2.51651
Krt8	3.36489e-208	1.32922	0.713	0.48	7.61474e-204	2.51266
Rpl29	0	1.3257	0.83	0.609	0	2.50655
Ptms	2.56432e-33	1.32365	0.207	0.116	5.80305e-29	2.50299
Pin1	1.40353e-66	1.31944	0.365	0.212	3.17618e-62	2.4957
Ppdpf	1.73678e-28	1.31699	0.203	0.12	3.93034e-24	2.49146
Epop	6.01674e-34	1.31357	0.223	0.129	1.36159e-29	2.48555
Eif4ebp1	1.07063e-49	1.30902	0.294	0.168	2.42283e-45	2.47774
Nabp2	1.44385e-26	1.30846	0.188	0.11	3.26744e-22	2.47676
Smim22	1.66283e-24	1.30491	0.192	0.118	3.76298e-20	2.47069
Map2k2	4.42751e-73	1.30063	0.393	0.231	1.00195e-68	2.46337
Mbd3	1.95661e-52	1.2992	0.325	0.193	4.4278e-48	2.46092
Trappc2l	1.8651e-46	1.29915	0.288	0.17	4.22073e-42	2.46085
Coa3	7.63493e-48	1.29852	0.298	0.177	1.72778e-43	2.45977
Ptov1	1.07083e-41	1.2963	0.27	0.158	2.42328e-37	2.45598
Mrps34	2.91658e-43	1.29623	0.29	0.176	6.60022e-39	2.45587
Nt5dc2	7.38347e-82	1.29573	0.428	0.256	1.67088e-77	2.45501
D8Ertd738e	5.66065e-89	1.29474	0.448	0.267	1.28101e-84	2.45332
Gsta4	1.73018e-11	1.28917	0.12	0.079	3.91539e-07	2.44388
Krt19	4.11075e-12	1.28361	0.111	0.069	9.30263e-08	2.43448
Ddt	8.12667e-239	1.28278	0.746	0.497	1.83907e-234	2.43307
Mif	0	1.28212	0.832	0.628	0	2.43196
Use1	9.9295e-28	1.28027	0.199	0.117	2.24705e-23	2.42884
Fkbp4	1.09901e-128	1.28015	0.573	0.363	2.48706e-124	2.42864
Eva1b	8.91661e-10	1.2722	0.103	0.067	2.01783e-05	2.41529
Atp6v1f	1.45831e-114	1.26996	0.524	0.313	3.30016e-110	2.41155
Nhp2	9.75166e-156	1.26957	0.619	0.396	2.2068e-151	2.4109
Slc25a39	7.65123e-67	1.26575	0.365	0.211	1.73147e-62	2.40453
Slc25a10	3.71109e-27	1.26537	0.227	0.144	8.3982e-23	2.40389
H2afj	4.73823e-56	1.26495	0.326	0.189	1.07226e-51	2.40319
Pebp1	1.7326e-93	1.26432	0.463	0.275	3.92086e-89	2.40214
Crip1	4.08898e-90	1.25845	0.484	0.305	9.25336e-86	2.39239
Cyb5r3	2.00114e-32	1.2569	0.257	0.163	4.52859e-28	2.38982
Phf5a	2.34951e-81	1.25683	0.443	0.272	5.31694e-77	2.38971
H2afx	5.82111e-50	1.25655	0.314	0.188	1.31732e-45	2.38924
S100a1	1.63747e-68	1.25597	0.412	0.255	3.70559e-64	2.38827
Ubb	4.33828e-256	1.25108	0.776	0.552	9.81753e-252	2.3802
Stub1	2.51405e-72	1.24919	0.411	0.251	5.68931e-68	2.37708
Mrps26	4.17158e-46	1.24536	0.311	0.191	9.44029e-42	2.37078
Spag7	4.84691e-41	1.24085	0.292	0.179	1.09686e-36	2.36338
Gcsh	2.94511e-185	1.23882	0.686	0.465	6.66479e-181	2.36006
Akr1c19	1.67539e-18	1.23596	0.165	0.104	3.79142e-14	2.35537
Dctn3	2.59268e-41	1.23481	0.297	0.184	5.86725e-37	2.3535
Cib1	3.2733e-65	1.23364	0.382	0.229	7.40747e-61	2.35159
Ppcs	1.26344e-13	1.23307	0.109	0.065	2.85916e-09	2.35066
Csrp2	2.97361e-42	1.22876	0.31	0.195	6.72928e-38	2.34365
Spr	5.78176e-26	1.22874	0.219	0.139	1.30841e-21	2.34363
Dctn2	6.59565e-27	1.22808	0.221	0.138	1.4926e-22	2.34255
2200002D01Rik	7.11981e-103	1.22665	0.502	0.301	1.61121e-98	2.34023
Tst	1.11467e-09	1.22591	0.108	0.072	2.52249e-05	2.33903
Cndp2	2.02622e-151	1.22462	0.627	0.406	4.58534e-147	2.33693
Fkbp8	8.0972e-36	1.2244	0.267	0.165	1.8324e-31	2.33659
Tubb4b	1.42792e-214	1.22102	0.737	0.498	3.23139e-210	2.33111
Lsm7	1.00855e-38	1.22031	0.27	0.163	2.28234e-34	2.32996
Gmppb	1.0373e-15	1.21999	0.149	0.095	2.3474e-11	2.32944
Eno1	4.59266e-40	1.21859	0.3	0.189	1.03932e-35	2.32718
Tax1bp3	3.17025e-16	1.21651	0.161	0.105	7.17428e-12	2.32384
Elof1	5.64857e-25	1.21595	0.223	0.144	1.27827e-20	2.32294
Napa	2.09366e-43	1.21563	0.319	0.203	4.73796e-39	2.32241
Taf10	7.92208e-75	1.21338	0.421	0.253	1.79277e-70	2.3188
Psmb5	7.27215e-94	1.21275	0.469	0.277	1.64569e-89	2.31778
Cox14	1.20963e-45	1.21018	0.311	0.19	2.73739e-41	2.31366
Pih1d1	1.24146e-13	1.20984	0.139	0.091	2.80942e-09	2.31312
Srm	1.01445e-85	1.20639	0.467	0.288	2.2957e-81	2.3076
Dohh	7.33237e-24	1.20491	0.212	0.137	1.65932e-19	2.30523
Nop16	1.04001e-17	1.20364	0.177	0.117	2.35355e-13	2.3032
Prdx5	1.48935e-29	1.20127	0.218	0.13	3.37041e-25	2.29942
Ninj1	1.07873e-15	1.19957	0.158	0.104	2.44117e-11	2.29671
Bax	2.94782e-52	1.19956	0.356	0.223	6.67092e-48	2.29669
Polr2j	1.41929e-51	1.19919	0.33	0.197	3.21186e-47	2.29611
Eif3k	9.24777e-100	1.19891	0.525	0.334	2.09277e-95	2.29566
Cox8a	8.99216e-224	1.19665	0.76	0.546	2.03492e-219	2.29206
Grcc10	4.84374e-17	1.19343	0.171	0.112	1.09614e-12	2.28696
Pafah1b3	9.25323e-13	1.1911	0.144	0.098	2.09401e-08	2.28326
Rpl8	0	1.19027	0.939	0.814	0	2.28195
Txnl4a	6.32658e-43	1.18861	0.293	0.176	1.43171e-38	2.27933
Mettl26	2.00021e-20	1.18806	0.195	0.127	4.52647e-16	2.27846
Dda1	4.23473e-21	1.18707	0.197	0.127	9.58319e-17	2.2769
Serf2	4.29463e-221	1.18539	0.767	0.555	9.71876e-217	2.27425
Npepl1	4.2352e-16	1.1845	0.138	0.085	9.58426e-12	2.27285
Mrpl14	1.00735e-53	1.1843	0.357	0.221	2.27963e-49	2.27252
Tpi1	1.55477e-161	1.17677	0.667	0.453	3.51845e-157	2.2607
Cenpx	1.6413e-36	1.17644	0.262	0.158	3.71425e-32	2.26018
Commd9	7.37066e-22	1.17638	0.207	0.135	1.66798e-17	2.26008
Eif6	8.95698e-55	1.17625	0.36	0.223	2.02696e-50	2.25989
Sys1	2.15536e-17	1.17609	0.171	0.111	4.87757e-13	2.25964
Mrpl58	1.34619e-31	1.1757	0.256	0.161	3.04643e-27	2.25902
Sh3bgrl3	1.12758e-49	1.17471	0.322	0.191	2.55172e-45	2.25748
Dhrs4	8.74844e-13	1.17289	0.135	0.089	1.97977e-08	2.25463
Pop5	3.77164e-61	1.17124	0.391	0.243	8.53523e-57	2.25205
Jpt1	1.15615e-88	1.16954	0.502	0.328	2.61636e-84	2.24941
Ndufv3	5.71988e-73	1.16926	0.434	0.268	1.29441e-68	2.24897
Ech1	8.53102e-18	1.16921	0.184	0.123	1.93057e-13	2.24888
Apoa2	6.0317e-211	1.16683	0.855	0.734	1.36497e-206	2.24518
Exosc4	1.35023e-18	1.16555	0.19	0.125	3.05557e-14	2.24318
Gpx3	3.4766e-113	1.16452	0.58	0.381	7.86754e-109	2.24159
Espn	1.30982e-27	1.16416	0.238	0.151	2.96412e-23	2.24103
Ubxn1	4.01121e-115	1.16323	0.562	0.357	9.07738e-111	2.23958
Psmb6	2.07234e-101	1.16239	0.531	0.338	4.6897e-97	2.23829
Vps28	6.0829e-20	1.16205	0.194	0.126	1.37656e-15	2.23775
S100a16	4.43717e-15	1.16082	0.16	0.106	1.00413e-10	2.23585
Pcbd1	1.57633e-104	1.16046	0.537	0.336	3.56723e-100	2.23528
Bckdk	1.87172e-13	1.16043	0.153	0.103	4.2357e-09	2.23524
Tbrg1	1.50914e-130	1.15944	0.62	0.419	3.41518e-126	2.23371
Krt18	4.95738e-147	1.1592	0.669	0.475	1.12185e-142	2.23333
Ten1	3.23644e-13	1.15855	0.141	0.093	7.32406e-09	2.23233
Vps4a	7.07983e-08	1.15744	0.101	0.07	0.00160217	2.23062
Micos13	1.58161e-53	1.15702	0.362	0.224	3.57918e-49	2.22997
Exosc5	1.16786e-16	1.15695	0.165	0.107	2.64287e-12	2.22985
Ndufs6	3.92094e-116	1.15681	0.569	0.369	8.87309e-112	2.22964
Coa4	7.89806e-13	1.15332	0.131	0.085	1.78733e-08	2.22426
Gfer	1.31998e-21	1.15186	0.162	0.095	2.98712e-17	2.22201
Cdk4	1.59044e-74	1.15065	0.456	0.292	3.59916e-70	2.22014
2310011J03Rik	1.6037e-12	1.1484	0.115	0.072	3.62916e-08	2.21668
Ssna1	7.09346e-17	1.14703	0.192	0.131	1.60525e-12	2.21458
Tbcb	8.6076e-37	1.1466	0.29	0.183	1.9479e-32	2.21392
Dapk3	2.10897e-17	1.14486	0.164	0.105	4.77261e-13	2.21124
Etfb	4.62211e-125	1.1444	0.603	0.391	1.04598e-120	2.21055
Mien1	3.00149e-31	1.14055	0.263	0.169	6.79236e-27	2.20464
Nudt16l1	2.52851e-16	1.13955	0.182	0.123	5.72202e-12	2.20313
Cuedc2	1.63497e-21	1.1388	0.218	0.145	3.69994e-17	2.20198
Rps15	0	1.13636	0.918	0.807	0	2.19826
Mrps12	8.69546e-39	1.13632	0.313	0.203	1.96778e-34	2.19819
Eef1d	2.54369e-131	1.13335	0.626	0.418	5.75637e-127	2.19368
Fbxo22	4.50563e-33	1.13332	0.288	0.189	1.01962e-28	2.19363
Iah1	1.21224e-12	1.13255	0.157	0.108	2.74329e-08	2.19246
Uqcr10	1.42768e-153	1.13161	0.67	0.454	3.23084e-149	2.19103
Fau	0	1.12773	0.91	0.784	0	2.18515
Timm22	6.97469e-20	1.12672	0.191	0.124	1.57837e-15	2.18362
Timm17b	1.67923e-07	1.12649	0.11	0.079	0.0038001	2.18328
Rpl18a	0	1.12324	0.89	0.758	0	2.17836
Atp5g1	6.3703e-187	1.12305	0.725	0.496	1.4416e-182	2.17806
Wdr18	1.29376e-27	1.12297	0.243	0.156	2.92777e-23	2.17794
Gps1	1.19305e-26	1.12208	0.232	0.148	2.69988e-22	2.17661
Mrpl54	2.35991e-53	1.12195	0.378	0.241	5.34047e-49	2.1764
Smdt1	3.96753e-105	1.12081	0.559	0.368	8.97852e-101	2.17469
Ccdc124	1.19606e-27	1.12038	0.243	0.155	2.70668e-23	2.17405
Sumo3	9.95994e-45	1.11987	0.346	0.223	2.25394e-40	2.17328
Dbi	3.50979e-189	1.11914	0.734	0.515	7.94265e-185	2.17218
Lamtor4	9.76005e-38	1.11777	0.301	0.191	2.2087e-33	2.17011
2510002D24Rik	1.4761e-09	1.11771	0.1	0.065	3.34042e-05	2.17003
Rnaseh2c	1.46979e-33	1.11445	0.284	0.182	3.32614e-29	2.16512
Ndufs8	6.48233e-23	1.1139	0.23	0.153	1.46695e-18	2.1643
Cuta	1.14046e-28	1.11222	0.256	0.167	2.58085e-24	2.16178
Gadd45gip1	1.78633e-29	1.11207	0.261	0.169	4.04245e-25	2.16155
Arl6ip4	2.24337e-13	1.10939	0.146	0.097	5.07675e-09	2.15755
Hsbp1	5.05076e-57	1.10858	0.397	0.256	1.14299e-52	2.15633
Akt1s1	1.25898e-22	1.10684	0.204	0.13	2.84908e-18	2.15373
Cope	2.84613e-33	1.10662	0.293	0.194	6.44078e-29	2.15341
Polr2f	9.1148e-71	1.10586	0.454	0.292	2.06268e-66	2.15227
Prpsap1	1.62928e-15	1.10547	0.178	0.121	3.68707e-11	2.15169
Rbp1	8.86117e-60	1.09925	0.426	0.28	2.00528e-55	2.14243
Cited1	1.20514e-117	1.09661	0.613	0.404	2.72722e-113	2.13852
Adrm1	1.88412e-13	1.09586	0.172	0.121	4.26375e-09	2.13741
Dctpp1	3.32911e-40	1.09264	0.31	0.196	7.53378e-36	2.13264
4933402E13Rik	1.46068e-77	1.0922	0.488	0.315	3.30552e-73	2.13198
Bex1	4.00029e-213	1.09103	0.778	0.563	9.05267e-209	2.13026
Mrps24	4.72731e-47	1.09078	0.341	0.214	1.06979e-42	2.12989
Cox7a2l	1.47029e-78	1.08702	0.49	0.323	3.32726e-74	2.12435
Rtf2	3.90723e-16	1.08517	0.172	0.113	8.84206e-12	2.12163
Atp6v0b	4.35798e-92	1.08414	0.546	0.369	9.86211e-88	2.12011
Acaa1a	9.89372e-33	1.08398	0.315	0.214	2.23895e-28	2.11987
Thop1	7.94921e-08	1.08367	0.112	0.079	0.00179891	2.11942
Cmc2	3.45008e-18	1.0824	0.2	0.135	7.80753e-14	2.11755
Park7	1.53907e-94	1.08223	0.537	0.347	3.48292e-90	2.1173
Uqcrc1	3.10544e-42	1.08095	0.356	0.24	7.02762e-38	2.11542
Actb	0	1.07822	0.962	0.894	0	2.11143
Acaa2	8.6482e-32	1.07788	0.298	0.199	1.95709e-27	2.11094
Snhg18	1.91511e-10	1.07755	0.14	0.098	4.3339e-06	2.11045
Gemin7	7.31583e-18	1.0774	0.191	0.127	1.65557e-13	2.11023
Psmd7	3.7308e-69	1.07476	0.466	0.308	8.4428e-65	2.10637
Pfdn5	1.09976e-49	1.07091	0.378	0.245	2.48876e-45	2.10075
Rps11	0	1.07076	0.894	0.782	0	2.10054
Gcat	2.85691e-79	1.07069	0.507	0.334	6.46519e-75	2.10044
Lamtor2	6.40875e-41	1.06859	0.339	0.223	1.4503e-36	2.09738
Pfdn6	2.79889e-32	1.06759	0.277	0.178	6.3339e-28	2.09593
Map1lc3b	7.15748e-53	1.06438	0.403	0.265	1.61974e-48	2.09127
Higd2a	5.93911e-18	1.05953	0.213	0.148	1.34402e-13	2.08425
Mvb12a	1.47444e-20	1.05767	0.214	0.142	3.33666e-16	2.08156
Rnh1	2.16741e-15	1.05727	0.185	0.127	4.90486e-11	2.08099
Fdx2	2.02106e-15	1.05588	0.184	0.126	4.57367e-11	2.07898
Gstm4	9.07126e-07	1.05497	0.101	0.072	0.0205283	2.07768
Eif5a	4.26586e-185	1.05286	0.761	0.567	9.65365e-181	2.07463
Chchd10	3.88735e-81	1.05057	0.501	0.322	8.79708e-77	2.07135
Ntmt1	7.71414e-19	1.0503	0.211	0.143	1.74571e-14	2.07095
Uqcrq	4.20722e-162	1.04952	0.714	0.511	9.52094e-158	2.06984
Fis1	1.13969e-39	1.04939	0.341	0.225	2.57911e-35	2.06966
Rpl28	3.25716e-305	1.04802	0.887	0.744	7.37096e-301	2.06769
Psat1	2.82398e-93	1.04401	0.564	0.394	6.39067e-89	2.06196
Rpl18	3.20733e-288	1.04074	0.875	0.726	7.25818e-284	2.05729
Lamtor5	7.48092e-34	1.04035	0.297	0.193	1.69293e-29	2.05672
Nedd8	1.50692e-89	1.03711	0.551	0.376	3.41016e-85	2.05212
Rnf187	5.05311e-24	1.03343	0.24	0.158	1.14352e-19	2.04688
Nme2	2.34193e-232	1.03256	0.828	0.664	5.29978e-228	2.04565
Sgta	1.02631e-20	1.03083	0.231	0.157	2.32254e-16	2.0432
Cdc37	2.95516e-45	1.03	0.379	0.252	6.68753e-41	2.04202
Atp6v1g1	1.16263e-85	1.02924	0.533	0.355	2.63102e-81	2.04095
Hist1h4i	2.45796e-07	1.0291	0.104	0.074	0.00556237	2.04075
Mrpl34	3.36465e-36	1.0284	0.313	0.205	7.61421e-32	2.03977
Rplp0	0	1.02687	0.905	0.807	0	2.0376
Mrps18a	1.39725e-25	1.025	0.251	0.167	3.16197e-21	2.03496
Rfc5	2.87418e-14	1.02431	0.159	0.105	6.50427e-10	2.03399
Apoc3	4.23075e-10	1.02393	0.168	0.125	9.5742e-06	2.03345
Mrps7	5.02612e-32	1.0233	0.304	0.203	1.13741e-27	2.03256
2210016L21Rik	3.81207e-18	1.02251	0.213	0.146	8.62671e-14	2.03145
Gabarap	1.87713e-77	1.02094	0.487	0.315	4.24795e-73	2.02924
Hmgn1	1.01313e-176	1.01995	0.758	0.587	2.2927e-172	2.02784
Reep6	5.87397e-39	1.01899	0.36	0.248	1.32928e-34	2.0265
Elob	3.35148e-102	1.018	0.609	0.421	7.58441e-98	2.02511
Rps5	6.01507e-267	1.01782	0.866	0.735	1.36121e-262	2.02486
Rpl15	1.79101e-278	1.0171	0.877	0.765	4.05306e-274	2.02385
Mrpl55	6.87501e-11	1.01561	0.166	0.121	1.55582e-06	2.02176
Thnsl2	5.54165e-10	1.01461	0.139	0.098	1.25407e-05	2.02036
Aldoa	7.57147e-85	1.01452	0.57	0.402	1.71342e-80	2.02022
Rhox5	6.99725e-165	1.01259	0.736	0.553	1.58348e-160	2.01753
Tmem120a	2.14005e-24	1.01248	0.268	0.185	4.84294e-20	2.01738
Qprt	3.34596e-13	1.00944	0.198	0.146	7.5719e-09	2.01312
Gm28040	9.02054e-09	1.00886	0.125	0.088	0.000204135	2.01232
Dynll2	1.36469e-55	1.00779	0.441	0.301	3.0883e-51	2.01082
Babam1	8.2618e-11	1.00766	0.136	0.094	1.86965e-06	2.01064
Rpa2	4.64091e-09	1.00728	0.142	0.103	0.000105024	2.01012
Hint1	1.09782e-111	1.00689	0.633	0.456	2.48436e-107	2.00957
Mcrs1	1.1371e-09	1.00571	0.142	0.102	2.57326e-05	2.00793
Slc25a1	1.61963e-06	1.00304	0.123	0.092	0.0366523	2.00422
Sra1	1.9729e-21	1.00242	0.249	0.173	4.46468e-17	2.00335
Cdca8	1.43736e-33	1.0011	0.334	0.23	3.25274e-29	2.00152
Higd1a	2.26883e-48	0.999298	0.41	0.28	5.13435e-44	1.99903
Bnip3	4.66821e-21	0.998215	0.261	0.186	1.05642e-16	1.99753
Gnai2	5.24559e-52	0.997378	0.424	0.289	1.18708e-47	1.99637
Glrx	7.62402e-28	0.997149	0.29	0.198	1.72531e-23	1.99605
Atp5j2	1.10447e-123	0.994406	0.677	0.491	2.49942e-119	1.99226
Znhit1	6.10785e-12	0.993985	0.146	0.099	1.38221e-07	1.99168
Pnkd	1.4063e-24	0.993897	0.265	0.181	3.18246e-20	1.99156
Smim12	4.76251e-07	0.993276	0.113	0.082	0.0107776	1.9907
Supt4a	6.2955e-23	0.991767	0.238	0.158	1.42467e-18	1.98862
Nelfe	1.08627e-09	0.990927	0.142	0.101	2.45823e-05	1.98746
Psmd4	8.31653e-50	0.989965	0.427	0.296	1.88203e-45	1.98614
Dynlrb1	3.87846e-26	0.989101	0.278	0.19	8.77695e-22	1.98495
Dpm2	6.324e-09	0.988601	0.125	0.088	0.000143112	1.98426
Snf8	2.4465e-29	0.987914	0.298	0.202	5.53643e-25	1.98332
Plpp2	4.31656e-14	0.986736	0.191	0.135	9.76838e-10	1.9817
Lsm4	3.34534e-51	0.984504	0.421	0.286	7.5705e-47	1.97863
Hmg20b	1.60966e-42	0.984174	0.376	0.253	3.64265e-38	1.97818
Mrpl49	4.71404e-14	0.983926	0.181	0.126	1.06679e-09	1.97784
Smarcd1	1.17214e-09	0.982957	0.13	0.09	2.65254e-05	1.97651
Trappc1	2.84791e-11	0.982406	0.168	0.121	6.44482e-07	1.97576
Commd4	3.37825e-28	0.982154	0.296	0.205	7.64499e-24	1.97541
Ndufs2	3.62283e-37	0.979006	0.368	0.256	8.19847e-33	1.97111
Ing2	6.03733e-12	0.977343	0.17	0.121	1.36625e-07	1.96884
Acy1	4.5051e-07	0.977313	0.125	0.094	0.010195	1.9688
S100a10	7.8381e-57	0.976879	0.457	0.314	1.77376e-52	1.9682
Ndufa7	2.72314e-57	0.976399	0.459	0.315	6.16246e-53	1.96755
Rnasek	5.67752e-59	0.975621	0.462	0.314	1.28482e-54	1.96649
0610010K14Rik	1.21832e-11	0.973622	0.202	0.153	2.75707e-07	1.96376
Rex1bd	7.71142e-20	0.973319	0.229	0.156	1.74509e-15	1.96335
Mlf2	1.37935e-21	0.972026	0.262	0.185	3.12147e-17	1.96159
Raly	1.67739e-15	0.969148	0.222	0.161	3.79593e-11	1.95768
Gtf3a	6.63658e-13	0.968416	0.134	0.086	1.50186e-08	1.95669
Phgdh	5.87009e-105	0.968408	0.639	0.463	1.3284e-100	1.95668
Arhgdia	1.66416e-51	0.967592	0.445	0.309	3.76598e-47	1.95557
Sap30l	4.21064e-09	0.965971	0.12	0.083	9.52868e-05	1.95338
Rps19	2.14472e-275	0.964557	0.892	0.782	4.85351e-271	1.95146
0610012G03Rik	1.81925e-19	0.963625	0.246	0.174	4.11697e-15	1.9502
Rpp21	5.75018e-13	0.963587	0.173	0.121	1.30126e-08	1.95015
Lgals2	5.04321e-102	0.962981	0.606	0.403	1.14128e-97	1.94933
Timm50	7.29371e-18	0.962827	0.224	0.156	1.65057e-13	1.94913
Qdpr	3.93405e-24	0.962558	0.279	0.194	8.90275e-20	1.94876
Selenoh	1.56294e-63	0.960243	0.477	0.322	3.53694e-59	1.94564
Selenow	4.77526e-41	0.958329	0.367	0.246	1.08064e-36	1.94306
Hadh	3.60228e-51	0.953527	0.44	0.304	8.15196e-47	1.9366
Myl6	5.52282e-131	0.952992	0.72	0.551	1.24982e-126	1.93588
Idh3b	2.67896e-19	0.95206	0.256	0.184	6.0625e-15	1.93463
Ube2v1	8.0877e-28	0.949585	0.294	0.199	1.83025e-23	1.93132
Pigyl	2.21467e-11	0.948074	0.19	0.142	5.0118e-07	1.9293
Cox5b	3.91335e-94	0.947011	0.598	0.409	8.85591e-90	1.92787
Pgls	1.52107e-18	0.946775	0.224	0.153	3.44219e-14	1.92756
Cyhr1	1.03643e-06	0.94545	0.111	0.082	0.0234543	1.92579
Dynll1	1.31816e-98	0.945102	0.629	0.463	2.983e-94	1.92532
Rpsa	0	0.944979	0.96	0.87	0	1.92516
Ap2m1	3.33232e-43	0.941976	0.416	0.297	7.54103e-39	1.92116
Med9	2.07895e-07	0.941124	0.125	0.092	0.00470465	1.92002
Chmp2a	6.54088e-31	0.941092	0.32	0.22	1.4802e-26	1.91998
Ppp1ca	2.2152e-66	0.939224	0.515	0.358	5.01299e-62	1.9175
Morf4l2	6.77211e-198	0.938697	0.843	0.734	1.53253e-193	1.9168
Rpl10	2.51632e-120	0.938026	0.68	0.506	5.69442e-116	1.91591
Pgp	1.97486e-20	0.937983	0.25	0.175	4.4691e-16	1.91585
Smpd2	8.97239e-08	0.937295	0.144	0.108	0.00203045	1.91493
Fam32a	3.80503e-14	0.93715	0.202	0.146	8.61078e-10	1.91474
Amdhd2	6.36592e-07	0.936381	0.15	0.117	0.0144061	1.91372
Gsto1	1.69015e-22	0.93508	0.285	0.205	3.8248e-18	1.912
Coa7	8.39916e-10	0.932045	0.158	0.115	1.90073e-05	1.90798
Mrpl11	2.31754e-18	0.930669	0.254	0.184	5.2446e-14	1.90616
Npm3	7.45967e-14	0.930366	0.197	0.141	1.68812e-09	1.90576
Gstz1	1.15821e-09	0.928659	0.16	0.118	2.62103e-05	1.90351
Rpl26	6.95588e-285	0.927274	0.907	0.805	1.57412e-280	1.90168
Pkm	6.55022e-54	0.925889	0.505	0.375	1.48232e-49	1.89985
Rab8a	7.35969e-14	0.925224	0.206	0.149	1.6655e-09	1.89898
Tomm6	8.93864e-50	0.924592	0.443	0.308	2.02281e-45	1.89815
Cox4i1	1.71602e-163	0.924519	0.8	0.656	3.88336e-159	1.89805
Lxn	1.98639e-18	0.924376	0.256	0.186	4.49519e-14	1.89786
Cbr1	1.37205e-12	0.924374	0.215	0.163	3.10496e-08	1.89786
Mrpl46	3.43666e-12	0.920036	0.194	0.142	7.77715e-08	1.89216
0610005C13Rik	6.86201e-11	0.919106	0.17	0.123	1.55287e-06	1.89094
Rps19bp1	2.13474e-18	0.918823	0.237	0.168	4.83091e-14	1.89057
Emc8	1.95185e-15	0.914283	0.222	0.16	4.41704e-11	1.88463
Cdv3	6.00058e-55	0.914005	0.509	0.376	1.35793e-50	1.88427
Mrfap1	3.01111e-52	0.913731	0.456	0.316	6.81414e-48	1.88391
Mtx1	3.05503e-09	0.913272	0.153	0.112	6.91353e-05	1.88331
Rpl21	2.5019e-201	0.913106	0.837	0.699	5.66179e-197	1.88309
Clta	1.96749e-83	0.912906	0.596	0.437	4.45243e-79	1.88283
Med10	4.24824e-14	0.911522	0.2	0.143	9.61378e-10	1.88103
Mrpl2	3.51539e-16	0.911124	0.227	0.163	7.95533e-12	1.88051
Poldip2	6.77576e-09	0.910261	0.152	0.112	0.000153335	1.87939
Timm8b	3.47869e-50	0.90824	0.434	0.29	7.87228e-46	1.87675
Fth1	2.65024e-229	0.907634	0.879	0.746	5.99749e-225	1.87597
Mtch1	5.78421e-22	0.906805	0.264	0.184	1.30897e-17	1.87489
Trmt112	7.34364e-17	0.906728	0.231	0.165	1.66187e-12	1.87479
Nudc	4.81666e-50	0.9066	0.454	0.317	1.09001e-45	1.87462
Dstn	3.84371e-88	0.904331	0.624	0.461	8.69832e-84	1.87168
Tmem160	2.7203e-16	0.903313	0.225	0.161	6.15604e-12	1.87036
Rpl13a	1.15028e-243	0.90251	0.887	0.772	2.60308e-239	1.86932
Aamp	7.01374e-46	0.901068	0.443	0.318	1.58721e-41	1.86745
Gna11	3.74881e-10	0.900124	0.197	0.152	8.48356e-06	1.86623
Uqcc2	1.52002e-43	0.899312	0.431	0.305	3.43981e-39	1.86518
Commd3	4.09049e-12	0.898907	0.198	0.147	9.25679e-08	1.86465
Psmb4	3.928e-52	0.8988	0.486	0.352	8.88906e-48	1.86451
Coq7	6.86089e-13	0.898775	0.211	0.156	1.55262e-08	1.86448
Arpc5l	2.33309e-15	0.892931	0.228	0.165	5.27979e-11	1.85695
Psmb3	2.29505e-57	0.892637	0.5	0.356	5.19369e-53	1.85657
Mrpl30	5.39805e-26	0.892276	0.312	0.222	1.22158e-21	1.8561
Polr2c	1.41561e-16	0.891553	0.236	0.17	3.20353e-12	1.85517
Eif4e2	2.10623e-50	0.891537	0.455	0.316	4.7664e-46	1.85515
Ndufb10	1.17398e-54	0.890169	0.482	0.341	2.65672e-50	1.85339
Mrps23	2.93589e-07	0.889615	0.138	0.104	0.00664393	1.85268
Gins2	4.594e-10	0.887475	0.186	0.141	1.03962e-05	1.84993
Hsp90ab1	6.05014e-271	0.885841	0.941	0.898	1.36915e-266	1.84784
Ppp1r14b	9.58287e-54	0.885556	0.478	0.335	2.1686e-49	1.84748
Lsm2	8.68568e-34	0.884624	0.346	0.238	1.96557e-29	1.84628
2310033P09Rik	2.28013e-08	0.883317	0.159	0.121	0.000515992	1.84461
Egln2	1.54997e-06	0.883035	0.132	0.101	0.0350757	1.84425
Mrpl16	2.37305e-12	0.882811	0.222	0.169	5.3702e-08	1.84397
Rtraf	4.01255e-65	0.88199	0.533	0.381	9.0804e-61	1.84292
Mrpl17	2.33396e-16	0.881755	0.243	0.178	5.28175e-12	1.84262
Cryz	3.11408e-09	0.877931	0.157	0.116	7.04717e-05	1.83774
Psmd13	5.96044e-27	0.877465	0.319	0.226	1.34885e-22	1.83714
Brk1	2.36941e-15	0.8762	0.234	0.171	5.36198e-11	1.83553
Smim1	1.02489e-36	0.876045	0.321	0.201	2.31932e-32	1.83534
Mrps6	1.91959e-09	0.876019	0.179	0.135	4.34402e-05	1.8353
H2afv	1.05191e-11	0.875841	0.183	0.132	2.38047e-07	1.83508
Pgam1	4.93074e-52	0.875247	0.487	0.353	1.11583e-47	1.83432
Nsa2	9.7282e-51	0.874234	0.45	0.304	2.20149e-46	1.83303
BC031181	1.5848e-14	0.873911	0.234	0.174	3.5864e-10	1.83262
Rps8	0	0.873385	0.944	0.893	0	1.83196
Spc24	4.21879e-11	0.873371	0.164	0.116	9.54713e-07	1.83194
Klc4	1.3697e-10	0.873342	0.192	0.145	3.09964e-06	1.8319
H3f3b	6.69954e-106	0.873283	0.693	0.54	1.51611e-101	1.83183
Psmc4	2.98952e-31	0.873246	0.348	0.243	6.76529e-27	1.83178
Chchd2	2.10309e-172	0.873014	0.813	0.659	4.7593e-168	1.83148
Psmc5	4.84102e-42	0.872941	0.422	0.298	1.09552e-37	1.83139
Ldha	2.26264e-112	0.871769	0.698	0.529	5.12035e-108	1.8299
Ndufa8	4.01254e-34	0.871395	0.356	0.245	9.08037e-30	1.82943
Ndufb7	9.8512e-49	0.87038	0.471	0.338	2.22933e-44	1.82814
Snu13	3.55865e-45	0.870073	0.439	0.309	8.05323e-41	1.82776
Rpl12	1.36818e-238	0.867953	0.887	0.795	3.09618e-234	1.82507
1810058I24Rik	9.52614e-40	0.867549	0.411	0.292	2.15576e-35	1.82456
Anapc13	1.17891e-19	0.867092	0.271	0.196	2.66788e-15	1.82398
Mrpl41	2.84586e-12	0.866744	0.189	0.137	6.44018e-08	1.82354
Rpl41	0	0.866436	0.963	0.926	0	1.82315
Mdh2	1.63923e-63	0.863993	0.551	0.405	3.70958e-59	1.82007
Rrp1	1.8148e-10	0.862071	0.204	0.156	4.10689e-06	1.81765
Cox6b1	3.58699e-99	0.861051	0.674	0.504	8.11737e-95	1.81636
Prmt1	4.01494e-36	0.860268	0.413	0.301	9.0858e-32	1.81538
Txn2	5.57332e-16	0.859989	0.254	0.191	1.26124e-11	1.81502
Gpx1	7.55595e-75	0.85806	0.566	0.392	1.70991e-70	1.8126
Polr2i	9.92072e-12	0.857357	0.173	0.123	2.24506e-07	1.81172
Rps16	2.3486e-246	0.856896	0.898	0.81	5.31488e-242	1.81114
Trir	9.70469e-28	0.856402	0.342	0.247	2.19617e-23	1.81052
Ndufb9	1.23465e-54	0.856065	0.491	0.347	2.79401e-50	1.81009
Trappc3	4.01816e-07	0.855256	0.135	0.102	0.0090931	1.80908
2210016F16Rik	1.80322e-06	0.85474	0.123	0.092	0.0408069	1.80843
Gabarapl1	1.40229e-10	0.854105	0.162	0.116	3.17339e-06	1.80764
Ndufa9	2.46346e-14	0.852817	0.22	0.16	5.57481e-10	1.80602
Uqcr11	6.23646e-92	0.851373	0.644	0.476	1.41131e-87	1.80422
Rpl10a	3.72391e-168	0.851357	0.822	0.69	8.42721e-164	1.8042
Akr1a1	5.01947e-25	0.851341	0.339	0.251	1.13591e-20	1.80418
Rps2	3.47365e-241	0.848996	0.899	0.806	7.86088e-237	1.80125
Lrrc59	4.67843e-38	0.847376	0.419	0.304	1.05873e-33	1.79923
Rpl36	5.04313e-202	0.846158	0.872	0.76	1.14126e-197	1.79771
Rraga	1.51651e-06	0.845304	0.139	0.108	0.0343187	1.79664
Mrpl35	7.28208e-08	0.842624	0.169	0.131	0.00164794	1.79331
Mrpl43	1.56574e-11	0.840376	0.197	0.147	3.54327e-07	1.79052
Renbp	8.05371e-14	0.840066	0.247	0.189	1.82256e-09	1.79013
Grwd1	7.71752e-09	0.839272	0.164	0.123	0.000174647	1.78915
Nsfl1c	5.12785e-13	0.838864	0.211	0.155	1.16043e-08	1.78864
Tmem147	2.38518e-17	0.838056	0.264	0.194	5.39766e-13	1.78764
Dynlt3	4.15582e-07	0.837678	0.11	0.078	0.00940462	1.78717
Rps14	1.86119e-229	0.837416	0.895	0.817	4.21187e-225	1.78685
Birc5	7.26496e-59	0.834317	0.534	0.393	1.64406e-54	1.78301
Atxn7l3b	1.89016e-28	0.833702	0.348	0.25	4.27744e-24	1.78225
Snx17	1.64888e-09	0.833466	0.184	0.14	3.73142e-05	1.78196
Anapc11	1.04379e-14	0.833391	0.234	0.173	2.36209e-10	1.78187
Rpl27a	1.01171e-281	0.831794	0.93	0.888	2.28949e-277	1.7799
Cox7a2	1.87706e-98	0.831565	0.689	0.535	4.24779e-94	1.77962
Bri3	6.94984e-33	0.831422	0.412	0.309	1.57275e-28	1.77944
Romo1	8.41266e-47	0.830403	0.466	0.329	1.90378e-42	1.77818
Mcrip2	1.59405e-06	0.829499	0.149	0.116	0.0360734	1.77707
Rnps1	5.9015e-31	0.829493	0.367	0.263	1.33551e-26	1.77706
Cdk5rap3	2.54268e-07	0.829488	0.138	0.104	0.00575409	1.77705
Mrpl23	7.7494e-23	0.829169	0.313	0.227	1.75369e-18	1.77666
Ndufa2	1.65132e-58	0.829068	0.53	0.383	3.73693e-54	1.77654
Smim7	2.36668e-09	0.82827	0.196	0.152	5.3558e-05	1.77556
Rps9	5.70537e-218	0.828022	0.886	0.785	1.29113e-213	1.77525
Ndufaf8	1.79487e-07	0.82785	0.166	0.129	0.00406178	1.77504
Eps8l2	1.01693e-09	0.827541	0.2	0.155	2.30131e-05	1.77466
Tslrn1	2.19032e-17	0.826843	0.254	0.183	4.95669e-13	1.7738
Bex2	1.5216e-98	0.826602	0.677	0.508	3.44338e-94	1.7735
Ndufb11	1.42593e-38	0.826384	0.426	0.307	3.22689e-34	1.77324
Rab24	4.41812e-08	0.826074	0.157	0.119	0.000999821	1.77285
S100a11	7.42672e-11	0.825001	0.178	0.129	1.68067e-06	1.77154
Avpi1	2.00202e-11	0.823597	0.207	0.156	4.53058e-07	1.76981
Rpl32	2.09501e-237	0.823312	0.908	0.85	4.74101e-233	1.76946
Cox5a	1.62168e-117	0.822619	0.719	0.549	3.66987e-113	1.76861
Rpl19	6.31165e-220	0.8223	0.88	0.795	1.42833e-215	1.76822
Naa10	1.42275e-08	0.82167	0.15	0.111	0.000321967	1.76745
Rpl14	8.16929e-190	0.82035	0.859	0.753	1.84871e-185	1.76583
Asl	2.40291e-22	0.819641	0.335	0.25	5.43779e-18	1.76497
Cfl1	7.1341e-65	0.819173	0.575	0.42	1.61445e-60	1.76439
Snrpd2	6.11167e-48	0.818539	0.5	0.373	1.38307e-43	1.76362
Fez2	3.99589e-07	0.817074	0.148	0.113	0.00904269	1.76183
Hspe1	2.03423e-149	0.816154	0.796	0.682	4.60347e-145	1.76071
Cycs	3.42157e-58	0.812708	0.518	0.366	7.74302e-54	1.75651
Gtf2f1	8.22036e-07	0.811989	0.132	0.1	0.0186027	1.75563
Samm50	8.08164e-17	0.81084	0.285	0.217	1.82888e-12	1.75423
Rps13	5.13846e-191	0.810433	0.869	0.78	1.16283e-186	1.75374
Pomp	5.2972e-40	0.809867	0.453	0.333	1.19876e-35	1.75305
Rasgrp2	5.15796e-07	0.808848	0.149	0.114	0.0116725	1.75181
Arpc1b	8.0427e-24	0.808583	0.342	0.256	1.82006e-19	1.75149
Eif3f	1.72343e-28	0.808244	0.388	0.291	3.90012e-24	1.75108
Dus1l	1.14781e-06	0.808074	0.142	0.109	0.0259748	1.75087
Glrx2	2.88498e-13	0.80781	0.22	0.162	6.52872e-09	1.75055
Idh3g	7.67514e-12	0.803076	0.207	0.155	1.73688e-07	1.74482
Psma4	1.11383e-46	0.802893	0.5	0.376	2.52061e-42	1.7446
Oaz1	1.36102e-69	0.802293	0.587	0.429	3.07999e-65	1.74387
Mrps16	7.21234e-15	0.802032	0.236	0.174	1.63215e-10	1.74356
Atp5o	1.7666e-80	0.801698	0.648	0.5	3.99782e-76	1.74315
Timm10b	3.71865e-09	0.800404	0.193	0.149	8.41531e-05	1.74159
Calm3	1.08406e-37	0.800305	0.454	0.34	2.45324e-33	1.74147
Med8	2.70249e-12	0.798478	0.231	0.177	6.11573e-08	1.73927
1110004F10Rik	7.23438e-26	0.798401	0.351	0.258	1.63714e-21	1.73917
Nme1	3.91933e-67	0.797186	0.595	0.452	8.86944e-63	1.73771
Lmna	3.285e-07	0.796243	0.155	0.119	0.00743395	1.73657
Yif1a	2.798e-08	0.794142	0.178	0.139	0.000633188	1.73405
Ssu72	1.09533e-23	0.79344	0.338	0.249	2.47873e-19	1.7332
Cct5	2.74341e-52	0.792966	0.534	0.402	6.20833e-48	1.73263
Mettl1	6.20383e-10	0.792854	0.21	0.164	1.40393e-05	1.7325
Rps10	5.85688e-214	0.791179	0.897	0.82	1.32541e-209	1.73049
Rpl31	5.13797e-128	0.790912	0.781	0.641	1.16272e-123	1.73017
Rplp1	0	0.790654	0.964	0.94	0	1.72986
Sec61b	1.38003e-62	0.789668	0.564	0.408	3.123e-58	1.72868
Tomm5	5.67035e-47	0.789115	0.493	0.356	1.2832e-42	1.72801
Eif3g	2.00712e-22	0.788627	0.331	0.246	4.54212e-18	1.72743
Med28	2.89182e-09	0.786842	0.197	0.153	6.54418e-05	1.72529
St13	3.35521e-89	0.786249	0.695	0.549	7.59284e-85	1.72459
Slc9a3r1	9.07112e-53	0.784419	0.541	0.405	2.05279e-48	1.7224
Plin3	3.5511e-25	0.781981	0.371	0.28	8.03613e-21	1.71949
Cotl1	2.91244e-58	0.781551	0.584	0.452	6.59084e-54	1.71898
Get4	1.48476e-08	0.780964	0.191	0.149	0.000336001	1.71828
Aldob	7.37069e-26	0.780315	0.384	0.293	1.66799e-21	1.71751
Tmem256	2.10926e-35	0.779258	0.428	0.312	4.77325e-31	1.71625
Ehd1	1.76605e-22	0.777924	0.372	0.291	3.99658e-18	1.71466
Psmc3	5.32438e-32	0.77711	0.429	0.322	1.20491e-27	1.71369
Rps26	1.23488e-219	0.77539	0.907	0.851	2.79453e-215	1.71165
Nop10	5.40263e-52	0.775276	0.503	0.353	1.22262e-47	1.71152
Psmd8	5.21153e-11	0.774769	0.234	0.183	1.17937e-06	1.71092
Ap1s1	3.83903e-15	0.774662	0.252	0.188	8.68772e-11	1.71079
Chchd4	4.69289e-14	0.773456	0.27	0.209	1.062e-09	1.70936
Mrpl20	4.10913e-34	0.772564	0.405	0.288	9.29896e-30	1.7083
Rps20	3.4143e-218	0.771465	0.903	0.859	7.72656e-214	1.707
Ndufv1	1.08823e-10	0.771435	0.234	0.183	2.46267e-06	1.70697
Atpif1	1.32091e-109	0.771408	0.749	0.604	2.98921e-105	1.70693
Snrpg	1.23165e-106	0.770837	0.743	0.589	2.78723e-102	1.70626
Psph	1.02069e-45	0.770024	0.492	0.36	2.30982e-41	1.7053
Tuba1c	2.10477e-31	0.769784	0.403	0.298	4.76309e-27	1.70501
Rbx1	1.02819e-56	0.769483	0.567	0.435	2.3268e-52	1.70466
Mrpl18	5.13384e-26	0.76877	0.357	0.265	1.16179e-21	1.70382
Cyb5a	5.94235e-25	0.768303	0.356	0.264	1.34475e-20	1.70327
Rps12	3.72579e-249	0.767849	0.935	0.91	8.43146e-245	1.70273
Suclg1	3.3383e-41	0.767659	0.497	0.381	7.55458e-37	1.7025
Aarsd1	2.11803e-10	0.76721	0.163	0.117	4.79311e-06	1.70197
Bag1	2.67695e-19	0.766315	0.302	0.225	6.05794e-15	1.70092
Ndufs5	1.38516e-32	0.765856	0.43	0.321	3.13462e-28	1.70038
Aldh7a1	1.54398e-41	0.764669	0.533	0.432	3.49403e-37	1.69898
Gps2	2.83918e-07	0.763338	0.148	0.112	0.00642506	1.69741
Ndufa13	5.34342e-35	0.762988	0.443	0.333	1.20922e-30	1.697
Asna1	3.34912e-07	0.761297	0.16	0.124	0.00757907	1.69501
Cct7	1.25351e-42	0.760601	0.522	0.405	2.8367e-38	1.6942
Cops6	3.24009e-13	0.760534	0.256	0.199	7.33231e-09	1.69412
Mrps11	4.22561e-07	0.759459	0.134	0.1	0.00956254	1.69286
Fam136a	2.54288e-13	0.757933	0.267	0.209	5.75453e-09	1.69107
Nsmce1	3.89227e-08	0.756977	0.152	0.113	0.00088082	1.68995
Swi5	2.76909e-34	0.753707	0.443	0.332	6.26645e-30	1.68612
Krtcap2	2.2463e-31	0.753622	0.436	0.331	5.08337e-27	1.68602
Pfdn1	8.61496e-49	0.751777	0.528	0.395	1.94957e-44	1.68387
Rpl11	8.2487e-181	0.747322	0.885	0.783	1.86668e-176	1.67867
Grpel1	4.66778e-20	0.747018	0.337	0.258	1.05632e-15	1.67832
Atp5g2	3.98312e-52	0.74391	0.551	0.418	9.01381e-48	1.67471
Ass1	5.63672e-22	0.742758	0.377	0.296	1.27559e-17	1.67337
Gtf3c6	3.24517e-10	0.742701	0.227	0.178	7.34382e-06	1.67331
Mrpl57	7.42825e-15	0.741269	0.275	0.211	1.68101e-10	1.67165
Pole3	2.14927e-10	0.740329	0.205	0.156	4.86381e-06	1.67056
Txnl1	3.66227e-29	0.739681	0.421	0.32	8.28771e-25	1.66981
Pla2g12b	1.1349e-06	0.738586	0.185	0.151	0.0256829	1.66854
Tmem258	1.3066e-29	0.738129	0.391	0.284	2.95684e-25	1.66801
Txndc17	1.49128e-64	0.737851	0.629	0.491	3.37477e-60	1.66769
Gng5	3.08475e-74	0.736555	0.653	0.517	6.98078e-70	1.66619
Capns1	3.31028e-09	0.732819	0.205	0.16	7.49117e-05	1.66188
S100g	4.38383e-187	0.732291	0.912	0.895	9.92061e-183	1.66128
Rps18	2.22093e-175	0.730339	0.881	0.813	5.02597e-171	1.65903
Aurkaip1	1.07877e-14	0.729219	0.254	0.189	2.44125e-10	1.65774
Gpi1	1.26699e-15	0.727057	0.313	0.245	2.8672e-11	1.65526
Mrpl51	3.05249e-26	0.724506	0.363	0.266	6.90779e-22	1.65233
Mpc2	2.09632e-22	0.723889	0.367	0.28	4.74398e-18	1.65163
Tpd52l2	1.99595e-06	0.723584	0.175	0.142	0.0451685	1.65128
Fkbp1a	3.01148e-29	0.723224	0.434	0.332	6.81497e-25	1.65087
Slc25a4	1.20302e-111	0.722754	0.774	0.639	2.72244e-107	1.65033
Lamtor1	5.27918e-20	0.722518	0.347	0.267	1.19468e-15	1.65006
Tufm	6.13399e-07	0.721854	0.17	0.134	0.0138812	1.6493
Rps15a	1.88512e-154	0.721323	0.857	0.769	4.26603e-150	1.64869
Ttr	9.12032e-63	0.717481	0.932	0.954	2.06393e-58	1.64431
Stmn1	2.87572e-11	0.717246	0.276	0.223	6.50775e-07	1.64404
Sf3b2	6.91667e-18	0.716792	0.351	0.278	1.56524e-13	1.64352
Eif4a3	5.03028e-09	0.715275	0.236	0.192	0.000113835	1.6418
Srp19	5.64778e-28	0.715081	0.384	0.281	1.27809e-23	1.64158
Szrd1	7.56259e-09	0.71478	0.227	0.182	0.000171141	1.64123
Atp6v1e1	1.56689e-53	0.714276	0.598	0.476	3.54587e-49	1.64066
Skp1a	9.50804e-23	0.713844	0.376	0.288	2.15167e-18	1.64017
Ubl5	6.09197e-24	0.71354	0.379	0.291	1.37861e-19	1.63982
Zmat2	3.74248e-17	0.713265	0.307	0.235	8.46924e-13	1.63951
Bud31	2.34256e-07	0.713092	0.184	0.146	0.0053012	1.63931
Dap	5.46847e-11	0.712436	0.282	0.231	1.23751e-06	1.63857
Fam104a	6.99094e-16	0.712371	0.29	0.221	1.58205e-11	1.63849
Atp6v0c	9.87354e-54	0.711595	0.596	0.463	2.23438e-49	1.63761
Tsen15	5.8367e-08	0.711496	0.146	0.108	0.00132085	1.6375
Dnaja1	2.17883e-57	0.708831	0.634	0.52	4.93069e-53	1.63448
Ddx24	6.0032e-17	0.708143	0.334	0.262	1.35853e-12	1.6337
Psma7	9.44554e-51	0.707718	0.568	0.444	2.13753e-46	1.63322
Smlr1	9.74244e-11	0.707307	0.229	0.179	2.20471e-06	1.63275
Emc6	3.2537e-13	0.70701	0.263	0.204	7.36312e-09	1.63242
Cdca3	6.0211e-13	0.70276	0.26	0.201	1.36258e-08	1.62762
Apoc2	9.21724e-107	0.702684	0.86	0.814	2.08586e-102	1.62753
Rab4a	5.29828e-17	0.701988	0.341	0.272	1.199e-12	1.62674
C1qbp	2.20209e-32	0.70081	0.462	0.356	4.98333e-28	1.62542
Sin3b	6.85007e-08	0.700597	0.189	0.148	0.00155017	1.62518
Ssr4	3.94317e-20	0.700278	0.315	0.232	8.92339e-16	1.62482
2210011C24Rik	2.10821e-07	0.69941	0.22	0.181	0.00477087	1.62384
Ddx54	4.30281e-07	0.69821	0.207	0.169	0.00973725	1.62249
Syf2	4.15327e-08	0.696764	0.19	0.148	0.000939884	1.62086
Cript	4.41127e-08	0.693734	0.212	0.17	0.00099827	1.61746
H19	4.22118e-109	0.692536	0.878	0.8	9.55253e-105	1.61612
Vdac1	3.7078e-38	0.6924	0.524	0.416	8.39076e-34	1.61597
Cops9	1.28785e-20	0.691251	0.35	0.267	2.9144e-16	1.61468
Atp5h	2.63937e-48	0.690992	0.576	0.441	5.9729e-44	1.61439
Rack1	2.36874e-126	0.690703	0.838	0.75	5.36046e-122	1.61407
Adh5	7.21011e-10	0.690467	0.261	0.213	1.63165e-05	1.61381
Utp3	4.89874e-08	0.688157	0.232	0.19	0.00110858	1.61122
Ndufb5	8.84156e-24	0.687762	0.403	0.311	2.00085e-19	1.61078
Pdap1	3.23799e-49	0.687273	0.588	0.464	7.32756e-45	1.61024
Vdac3	1.49361e-15	0.686961	0.302	0.232	3.38005e-11	1.60989
Ndufa6	6.36728e-26	0.686088	0.401	0.302	1.44092e-21	1.60891
Mrpl15	1.15514e-21	0.684665	0.377	0.291	2.61408e-17	1.60733
Atp5j	2.29562e-43	0.684405	0.551	0.425	5.195e-39	1.60704
Pgk1	7.97121e-32	0.682675	0.486	0.384	1.80388e-27	1.60511
Ube2i	3.14173e-21	0.679467	0.384	0.302	7.10974e-17	1.60155
Pdzk1	1.37494e-16	0.678857	0.368	0.301	3.1115e-12	1.60087
Rp9	2.86659e-07	0.678225	0.218	0.181	0.00648708	1.60017
Snrpd1	2.60026e-34	0.677889	0.495	0.381	5.88438e-30	1.5998
Psmd6	1.04009e-19	0.676005	0.361	0.28	2.35372e-15	1.59771
Cnpy2	9.24543e-07	0.674343	0.22	0.184	0.0209224	1.59587
Rpl7	1.84245e-107	0.673978	0.802	0.723	4.16946e-103	1.59547
Nmt1	1.0927e-21	0.673081	0.393	0.306	2.47278e-17	1.59447
Ccnd3	6.78974e-15	0.672639	0.319	0.252	1.53652e-10	1.59399
Tma7	1.01513e-36	0.672259	0.528	0.414	2.29724e-32	1.59357
Clpp	5.22446e-07	0.666787	0.198	0.161	0.011823	1.58753
Rps3	5.29037e-109	0.66388	0.812	0.69	1.19721e-104	1.58434
Eif1	4.03637e-60	0.662248	0.658	0.529	9.1343e-56	1.58255
Ufc1	2.11925e-06	0.660494	0.209	0.175	0.0479587	1.58062
Phb2	4.57622e-22	0.658141	0.426	0.34	1.0356e-17	1.57805
Rpl36al	3.92649e-76	0.657485	0.731	0.602	8.88566e-72	1.57733
Psma6	3.22249e-15	0.657159	0.334	0.265	7.29251e-11	1.57697
Zfp706	7.50885e-22	0.657072	0.385	0.299	1.69925e-17	1.57688
Vps29	3.40433e-24	0.656838	0.389	0.294	7.70399e-20	1.57662
Uqcrh	4.06598e-60	0.656447	0.659	0.527	9.2013e-56	1.5762
Calm1	3.85639e-73	0.65544	0.733	0.631	8.72701e-69	1.5751
Mrps18b	2.90657e-09	0.653568	0.229	0.181	6.57756e-05	1.57305
Csnk2b	5.36957e-09	0.651305	0.246	0.199	0.000121513	1.57059
Arpc3	7.32175e-16	0.651283	0.327	0.256	1.65691e-11	1.57056
Cct8	1.97773e-36	0.651264	0.557	0.456	4.4756e-32	1.57054
Tcf25	4.23421e-08	0.650948	0.289	0.248	0.000958201	1.5702
Tmem150a	3.17506e-12	0.648926	0.33	0.275	7.18515e-08	1.568
Timm17a	4.95163e-13	0.648779	0.321	0.26	1.12055e-08	1.56784
Cdc34	4.76617e-14	0.648488	0.301	0.237	1.07858e-09	1.56752
Ranbp1	4.97721e-52	0.648138	0.626	0.506	1.12634e-47	1.56714
Rpl24	5.62659e-135	0.64405	0.869	0.793	1.2733e-130	1.56271
Pabpn1	8.5327e-12	0.643171	0.29	0.233	1.93095e-07	1.56176
Cyc1	1.40345e-15	0.643097	0.355	0.285	3.17601e-11	1.56168
Puf60	4.04681e-07	0.642891	0.189	0.151	0.00915793	1.56146
Mrps21	1.32767e-13	0.640299	0.314	0.251	3.00452e-09	1.55865
Slc25a3	5.3969e-52	0.640141	0.637	0.504	1.22132e-47	1.55848
Glo1	1.9225e-11	0.639826	0.274	0.219	4.35063e-07	1.55814
Atp5c1	1.45551e-38	0.638985	0.543	0.428	3.29382e-34	1.55723
Gatad1	1.45742e-08	0.636413	0.211	0.167	0.000329814	1.55446
Cct3	4.70132e-30	0.635987	0.514	0.419	1.06391e-25	1.554
Acadm	2.34235e-08	0.635981	0.233	0.19	0.000530073	1.55399
Rpl34	5.65311e-128	0.634884	0.863	0.799	1.2793e-123	1.55281
Rps4x	9.40099e-95	0.634448	0.815	0.713	2.12745e-90	1.55234
Tceal9	2.89147e-59	0.633618	0.682	0.564	6.54341e-55	1.55145
Nsmce4a	1.25593e-11	0.633203	0.265	0.208	2.84216e-07	1.551
Rpl13	3.73949e-175	0.631873	0.924	0.879	8.46247e-171	1.54958
Sdhb	2.62231e-08	0.631636	0.239	0.195	0.00059343	1.54932
Dad1	1.71426e-14	0.631534	0.339	0.274	3.87938e-10	1.54921
Ndufs3	1.08239e-08	0.631532	0.246	0.199	0.000244944	1.54921
Spcs1	3.87504e-10	0.629055	0.26	0.208	8.76922e-06	1.54655
Atp5mpl	2.91103e-41	0.627633	0.552	0.416	6.58766e-37	1.54503
Stip1	2.54137e-14	0.627304	0.352	0.287	5.75112e-10	1.54468
Psmb1	6.80657e-24	0.627182	0.436	0.346	1.54033e-19	1.54455
Rplp2	5.27797e-137	0.62647	0.873	0.814	1.19441e-132	1.54378
Esd	8.44274e-14	0.624201	0.312	0.248	1.91059e-09	1.54136
Palm3	1.40436e-07	0.624084	0.249	0.209	0.00317807	1.54123
Dph3	3.5086e-07	0.623763	0.209	0.169	0.00793997	1.54089
Rpl17	4.75266e-99	0.620709	0.809	0.721	1.07553e-94	1.53763
Srp14	1.21267e-10	0.619393	0.267	0.215	2.74426e-06	1.53623
Ppp1cc	2.0308e-10	0.618335	0.311	0.26	4.59571e-06	1.5351
Ndufa12	2.75432e-18	0.616306	0.387	0.309	6.23303e-14	1.53294
Rab5c	4.32169e-12	0.614638	0.297	0.239	9.77999e-08	1.53117
Arpp19	1.69132e-21	0.614355	0.426	0.339	3.82746e-17	1.53087
Ap2a2	2.76779e-11	0.614212	0.386	0.343	6.26352e-07	1.53072
Taldo1	7.9189e-10	0.613628	0.272	0.221	1.79205e-05	1.5301
Got2	3.59337e-13	0.612163	0.35	0.288	8.1318e-09	1.52855
Atp5e	8.96909e-49	0.61187	0.63	0.507	2.02971e-44	1.52824
Rps25	3.11395e-105	0.610423	0.838	0.752	7.04687e-101	1.52671
Ubc	1.9284e-19	0.608277	0.461	0.387	4.36397e-15	1.52444
Tsn	2.47639e-16	0.607304	0.327	0.255	5.60407e-12	1.52341
Rpl23a	2.7218e-102	0.607032	0.831	0.758	6.15943e-98	1.52312
Atp5f1	8.40343e-41	0.606749	0.577	0.458	1.9017e-36	1.52282
Hsp90aa1	1.78989e-128	0.606716	0.909	0.881	4.05053e-124	1.52279
Rps27a	1.12759e-159	0.605566	0.91	0.866	2.55175e-155	1.52158
Serpinb6a	9.61048e-07	0.605364	0.256	0.219	0.0217485	1.52136
Prdx2	1.37467e-42	0.604529	0.515	0.368	3.11088e-38	1.52048
Cks1b	7.19182e-18	0.604017	0.39	0.313	1.62751e-13	1.51994
Eif3i	1.382e-13	0.603145	0.324	0.259	3.12747e-09	1.51902
Mdh1	8.93025e-24	0.602417	0.448	0.353	2.02092e-19	1.51826
Hmgb3	6.18346e-12	0.601851	0.276	0.218	1.39932e-07	1.51766
Rpl35a	3.37894e-118	0.601578	0.859	0.811	7.64654e-114	1.51738
Sars	1.14279e-14	0.600027	0.364	0.298	2.58614e-10	1.51574
Mrps14	3.40586e-18	0.599369	0.374	0.293	7.70745e-14	1.51505
Dnajc8	1.78415e-20	0.596628	0.428	0.343	4.03754e-16	1.51218
Abcf1	2.11188e-18	0.595433	0.425	0.346	4.77918e-14	1.51093
Ddx39	2.75854e-11	0.595257	0.309	0.254	6.24258e-07	1.51074
Wdr61	2.56969e-10	0.592021	0.303	0.251	5.8152e-06	1.50736
Polr1d	4.48062e-16	0.591133	0.378	0.305	1.01396e-11	1.50643
Ndufb8	3.84348e-13	0.58978	0.345	0.283	8.69779e-09	1.50502
Snrpe	3.23991e-34	0.589534	0.562	0.458	7.33192e-30	1.50476
Rps17	3.98264e-107	0.587196	0.856	0.794	9.01271e-103	1.50232
Glul	1.09785e-20	0.585476	0.445	0.362	2.48444e-16	1.50053
Apoc1	2.77963e-11	0.58472	0.298	0.242	6.29031e-07	1.49975
Timm8a1	4.6663e-10	0.584476	0.28	0.227	1.05598e-05	1.49949
Mrps36	2.83521e-10	0.58322	0.276	0.223	6.41608e-06	1.49819
Atp5l	9.8764e-34	0.583193	0.56	0.452	2.23503e-29	1.49816
Psma2	5.58534e-21	0.582608	0.437	0.349	1.26396e-16	1.49755
Phax	9.55983e-07	0.582607	0.225	0.188	0.0216339	1.49755
Rps7	1.47902e-96	0.580163	0.833	0.761	3.34703e-92	1.49502
Cox7b	1.48837e-43	0.58015	0.605	0.485	3.36818e-39	1.49501
Idh2	1.00701e-06	0.579737	0.239	0.2	0.0227886	1.49458
Cyba	1.03746e-12	0.577494	0.415	0.365	2.34778e-08	1.49225
Prdx1	2.61668e-44	0.577397	0.652	0.556	5.92155e-40	1.49215
Glrx3	2.07535e-11	0.577001	0.326	0.268	4.69652e-07	1.49174
Rwdd1	1.44648e-13	0.576558	0.349	0.284	3.27339e-09	1.49129
Rab5if	6.05921e-12	0.57384	0.333	0.274	1.3712e-07	1.48848
Mcm7	2.71096e-09	0.569215	0.296	0.247	6.13491e-05	1.48372
Psma3	5.11478e-25	0.568282	0.5	0.417	1.15747e-20	1.48276
Otulin	1.12799e-07	0.56765	0.292	0.251	0.00255265	1.48211
Ywhah	9.37922e-14	0.567346	0.346	0.279	2.12252e-09	1.48179
Ndufb2	5.99098e-12	0.567231	0.328	0.267	1.35576e-07	1.48168
Ube2s	3.4337e-16	0.566623	0.389	0.316	7.77045e-12	1.48105
Glrx5	1.5079e-26	0.565242	0.502	0.405	3.41238e-22	1.47964
Ubald2	1.76359e-08	0.564073	0.283	0.238	0.0003991	1.47844
Arpc5	3.56391e-15	0.562753	0.4	0.329	8.06513e-11	1.47708
Ppa1	4.81906e-12	0.562462	0.316	0.257	1.09055e-07	1.47679
Vkorc1	1.60618e-06	0.558283	0.231	0.193	0.0363478	1.47252
Ran	1.51799e-55	0.556962	0.706	0.602	3.43522e-51	1.47117
Vcp	7.09104e-33	0.554881	0.623	0.56	1.6047e-28	1.46905
Rbbp7	5.34112e-22	0.553427	0.543	0.482	1.2087e-17	1.46757
Tomm20	4.03549e-53	0.551393	0.698	0.588	9.13232e-49	1.4655
Mrpl42	9.8446e-14	0.550461	0.334	0.267	2.22783e-09	1.46455
Cstb	1.48816e-24	0.550366	0.474	0.372	3.3677e-20	1.46446
Acp1	3.45384e-16	0.549405	0.383	0.307	7.81604e-12	1.46348
Eef1g	9.69018e-45	0.54918	0.68	0.599	2.19289e-40	1.46325
Scp2	3.23788e-10	0.549123	0.362	0.313	7.32733e-06	1.4632
Arpc2	3.59245e-28	0.54861	0.553	0.461	8.12971e-24	1.46268
Rpl9	4.70704e-61	0.546837	0.75	0.656	1.0652e-56	1.46088
Ywhae	9.6543e-33	0.546553	0.617	0.533	2.18477e-28	1.46059
Mrps33	6.67167e-07	0.546073	0.263	0.224	0.015098	1.46011
Atp5a1	1.79487e-34	0.545799	0.627	0.545	4.06179e-30	1.45983
Tpm1	5.41845e-09	0.544738	0.352	0.307	0.000122619	1.45876
Cox6a1	1.08555e-18	0.544054	0.433	0.355	2.45659e-14	1.45806
Actg1	5.14238e-99	0.541709	0.875	0.819	1.16372e-94	1.4557
Anp32b	8.43246e-42	0.541235	0.644	0.547	1.90827e-37	1.45522
Tubb5	5.39576e-36	0.536965	0.65	0.563	1.22106e-31	1.45092
Rpl30	3.41104e-91	0.536748	0.84	0.76	7.71918e-87	1.4507
Tbca	9.72455e-21	0.536181	0.471	0.381	2.20067e-16	1.45013
Tpt1	1.30751e-116	0.535931	0.896	0.869	2.95889e-112	1.44988
Tpm3	1.59144e-23	0.534478	0.524	0.443	3.60143e-19	1.44842
H2afz	5.30553e-57	0.534428	0.751	0.649	1.20064e-52	1.44837
Tomm22	5.55586e-09	0.53373	0.279	0.229	0.000125729	1.44767
Atp6v0e	3.44041e-12	0.533147	0.355	0.292	7.78566e-08	1.44708
Car7	2.01572e-13	0.528565	0.415	0.354	4.56157e-09	1.44249
Lsm6	3.18232e-07	0.527682	0.252	0.211	0.00720159	1.44161
Rpl7a	6.7811e-63	0.526459	0.775	0.689	1.53456e-58	1.44039
Sri	2.70964e-08	0.525211	0.272	0.225	0.000613192	1.43914
Slirp	7.59302e-09	0.525003	0.297	0.249	0.00017183	1.43894
Rbm8a	3.97567e-09	0.524829	0.325	0.274	8.99694e-05	1.43876
Cfl2	7.14906e-07	0.521898	0.275	0.236	0.0161783	1.43584
Ube2l3	3.81296e-12	0.521426	0.384	0.323	8.62872e-08	1.43537
Sumo2	4.94841e-19	0.521371	0.457	0.381	1.11982e-14	1.43532
Snrpd3	7.02672e-20	0.521063	0.479	0.4	1.59015e-15	1.43501
Txn1	6.99516e-38	0.520702	0.65	0.554	1.583e-33	1.43465
Ppia	2.73492e-86	0.520217	0.851	0.782	6.18912e-82	1.43417
Psmb2	2.99028e-13	0.519903	0.398	0.338	6.767e-09	1.43386
Fkbp3	5.08051e-20	0.519616	0.472	0.384	1.14972e-15	1.43357
Ndufv2	2.5816e-08	0.519286	0.327	0.284	0.000584217	1.43325
Rab11a	3.14785e-09	0.516335	0.353	0.306	7.12359e-05	1.43032
Rpl27	3.63188e-76	0.515232	0.833	0.755	8.21895e-72	1.42922
Ndufc1	2.43954e-18	0.512658	0.461	0.38	5.52068e-14	1.42668
Eif4a1	1.80846e-33	0.512324	0.642	0.555	4.09255e-29	1.42635
Calm2	5.67325e-23	0.512162	0.55	0.466	1.28386e-18	1.42619
Atp5md	4.30332e-34	0.509634	0.597	0.483	9.73842e-30	1.42369
U2af1	8.0686e-10	0.508515	0.375	0.325	1.82592e-05	1.42259
Rps27l	1.66772e-30	0.507823	0.577	0.474	3.77404e-26	1.4219
Naca	3.51414e-49	0.507513	0.731	0.649	7.9525e-45	1.4216
Sf3b5	6.19943e-07	0.505523	0.283	0.243	0.0140293	1.41964
Atp5b	2.04194e-41	0.502862	0.688	0.61	4.62091e-37	1.41702
Micos10	1.60444e-14	0.502667	0.446	0.381	3.63086e-10	1.41683
Snx6	8.71211e-15	0.502594	0.453	0.393	1.97155e-10	1.41676
Dnaja2	2.33574e-10	0.500159	0.372	0.32	5.28578e-06	1.41437
Rpl3	2.21316e-68	0.497312	0.816	0.738	5.00839e-64	1.41158
Fbl	1.58393e-07	0.493672	0.328	0.284	0.00358444	1.40802
Cct6a	1.34355e-29	0.490907	0.605	0.523	3.04045e-25	1.40533
Atp6v0d1	1.85739e-06	0.490713	0.303	0.267	0.0420327	1.40514
Ywhaq	2.65022e-13	0.488786	0.444	0.379	5.99746e-09	1.40326
Fmo1	3.81326e-07	0.485355	0.337	0.3	0.0086294	1.39993
Tomm40	1.21028e-08	0.484962	0.328	0.28	0.000273887	1.39955
Zc3h15	7.22168e-13	0.483313	0.416	0.351	1.63427e-08	1.39795
Impdh2	1.98775e-06	0.47755	0.312	0.275	0.0449827	1.39238
Ndufab1	5.46259e-16	0.469305	0.459	0.381	1.23618e-11	1.38444
Rpl37a	3.70031e-86	0.466481	0.897	0.835	8.3738e-82	1.38173
Rps21	3.34212e-100	0.466036	0.906	0.879	7.56321e-96	1.38131
Srpk1	2.80508e-07	0.464098	0.328	0.287	0.00634789	1.37945
Rpl23	5.54972e-97	0.460731	0.911	0.891	1.2559e-92	1.37624
Sub1	3.41469e-20	0.454892	0.539	0.455	7.72744e-16	1.37068
Tceal8	5.08943e-09	0.453294	0.361	0.311	0.000115174	1.36916
Sfxn1	3.11282e-10	0.452522	0.412	0.359	7.04431e-06	1.36843
Rpl35	2.00257e-35	0.451787	0.703	0.617	4.53182e-31	1.36773
Hspa8	3.61431e-73	0.44802	0.894	0.873	8.17919e-69	1.36417
Snx3	2.51571e-19	0.44683	0.556	0.484	5.69305e-15	1.36304
Hmgb2	3.16852e-26	0.439747	0.656	0.583	7.17037e-22	1.35637
Atp6v1d	1.75345e-06	0.429897	0.281	0.24	0.0396805	1.34714
Sec61g	1.70757e-30	0.428367	0.65	0.547	3.86423e-26	1.34571
Rps27	4.47016e-39	0.428122	0.735	0.647	1.0116e-34	1.34548
Tmem167	6.59099e-09	0.427988	0.367	0.315	0.000149154	1.34536
Snrpb	2.29213e-07	0.42704	0.358	0.314	0.00518709	1.34447
Ndufb6	6.14174e-07	0.427024	0.307	0.264	0.0138988	1.34446
Rps6	4.36839e-34	0.426541	0.726	0.667	9.88568e-30	1.34401
Vdac2	1.28822e-11	0.425002	0.423	0.363	2.91525e-07	1.34257
Ube2c	4.55834e-08	0.42266	0.379	0.332	0.00103155	1.3404
Lap3	1.12996e-07	0.421623	0.361	0.315	0.00255709	1.33943
Hnrnpab	5.23147e-12	0.42036	0.488	0.432	1.18388e-07	1.33826
Rpl6	5.16273e-81	0.418959	0.902	0.881	1.16833e-76	1.33696
Set	5.51736e-21	0.417611	0.648	0.589	1.24858e-16	1.33571
Eef2	9.8643e-19	0.417471	0.62	0.566	2.23229e-14	1.33558
Eif3h	3.46696e-08	0.405734	0.412	0.368	0.000784572	1.32476
Arf1	1.82675e-11	0.400265	0.46	0.403	4.13394e-07	1.31975
Srsf3	1.76215e-14	0.399428	0.553	0.494	3.98774e-10	1.31899
Rpl37	4.51914e-68	0.397183	0.882	0.851	1.02268e-63	1.31693
Ybx1	2.21244e-30	0.39193	0.715	0.642	5.00676e-26	1.31215
Eif3c	4.88093e-14	0.39047	0.552	0.489	1.10456e-09	1.31082
Gga2	3.82559e-07	0.384962	0.466	0.441	0.00865731	1.30583
Eef1b2	1.72201e-30	0.384673	0.729	0.668	3.89691e-26	1.30556
Uqcrb	6.35841e-13	0.383262	0.488	0.418	1.43891e-08	1.30429
Tuba1b	2.47246e-14	0.382841	0.585	0.533	5.59517e-10	1.30391
Ndufa5	4.34279e-08	0.3811	0.402	0.349	0.000982774	1.30233
Rps3a1	5.4915e-56	0.377547	0.866	0.83	1.24273e-51	1.29913
Rpl36a	2.19355e-25	0.373021	0.689	0.62	4.964e-21	1.29506
Dek	5.84292e-12	0.37287	0.488	0.431	1.32225e-07	1.29493
Hnrnpa1	1.75573e-08	0.358931	0.459	0.413	0.000397322	1.28248
Nap1l1	7.76424e-18	0.355406	0.647	0.6	1.75705e-13	1.27935
Eif5	1.15424e-09	0.337787	0.507	0.459	2.61204e-05	1.26382
Rpl22	4.47532e-27	0.335285	0.751	0.683	1.01277e-22	1.26163
Hnrnpc	1.09169e-08	0.330722	0.514	0.474	0.000247049	1.25764
Rps23	4.31904e-37	0.330692	0.844	0.808	9.77399e-33	1.25762
Eif3j1	1.72223e-09	0.327147	0.493	0.438	3.8974e-05	1.25453
Metap2	1.16607e-08	0.325344	0.46	0.406	0.000263881	1.25296
Atp5k	5.25339e-12	0.321809	0.582	0.52	1.18884e-07	1.2499
Bex4	1.69875e-16	0.314032	0.625	0.542	3.84427e-12	1.24318
Rps29	1.92101e-55	0.310023	0.923	0.924	4.34724e-51	1.23973
Ptma	2.65048e-33	0.308295	0.851	0.821	5.99804e-29	1.23824
Rps24	1.75979e-39	0.305825	0.882	0.887	3.98239e-35	1.23613
Npm1	3.96453e-32	0.296209	0.862	0.86	8.97172e-28	1.22791
Cct2	1.63322e-06	0.290995	0.49	0.454	0.0369599	1.22348
Serbp1	6.6712e-19	0.282695	0.743	0.702	1.50969e-14	1.21646
Ndufa4	1.68921e-12	0.271452	0.628	0.566	3.82268e-08	1.20702
Rps28	1.09913e-32	0.267976	0.873	0.858	2.48734e-28	1.20412

## Sheet: ExE endo_down
gene	p_val	avg_log2FC	pct.1	pct.2	p_val_adj	FC
Uty	1.42979e-77	-10.8264	0	0.122	3.23563e-73	0.000550709
A630012P03Rik	2.893e-51	-3.17798	0.011	0.104	6.54685e-47	0.110493
Gm13270	2.44922e-63	-2.86744	0.02	0.139	5.54258e-59	0.137029
Hbb-bh1	0	-2.76981	0.251	0.699	0	0.146623
Gypa	1.37362e-51	-2.7405	0.011	0.105	3.10851e-47	0.149633
Tfrc	2.20016e-71	-2.32571	0.034	0.177	4.97896e-67	0.199476
Lrrc4	1.69774e-51	-2.24526	0.029	0.137	3.84198e-47	0.210916
Calcrl	1.3378e-94	-2.20414	0.038	0.221	3.02744e-90	0.217015
Reln	3.4994e-47	-2.07192	0.023	0.121	7.91915e-43	0.237843
Hbb-y	1.60388e-257	-2.03562	0.38	0.634	3.62958e-253	0.243903
mt-Nd6	6.18496e-64	-2.02533	0.02	0.144	1.39966e-59	0.24565
Hba-a1	1.25258e-224	-1.95358	0.23	0.571	2.83458e-220	0.258174
Gcnt2	2.85424e-79	-1.95225	0.047	0.21	6.45915e-75	0.258413
Slc39a8	4.52393e-177	-1.92853	0.122	0.442	1.02376e-172	0.262697
Hba-x	0	-1.91166	0.446	0.752	0	0.265786
Hba-a2	2.13144e-218	-1.87477	0.19	0.55	4.82345e-214	0.272671
Apob	0	-1.86214	0.714	0.994	0	0.275067
Snca	1.25696e-38	-1.85022	0.019	0.1	2.8445e-34	0.27735
Slc23a1	3.5891e-59	-1.8396	0.04	0.168	8.12214e-55	0.279398
Slc25a37	1.48229e-78	-1.83803	0.044	0.208	3.35442e-74	0.279704
Lmbr1	1.00311e-40	-1.81376	0.029	0.119	2.27004e-36	0.284448
mt-Atp8	4.27821e-171	-1.8027	0.125	0.442	9.68159e-167	0.286638
Slc4a4	2.95317e-36	-1.73925	0.023	0.102	6.68302e-32	0.299525
mt-Co3	7.47611e-246	-1.72234	0.141	0.559	1.69184e-241	0.303056
Hyou1	1.94793e-38	-1.71795	0.03	0.117	4.40816e-34	0.30398
Sgpp2	7.24221e-46	-1.71659	0.031	0.132	1.63891e-41	0.304266
mt-Atp6	1.13832e-251	-1.69932	0.147	0.573	2.57601e-247	0.30793
Alas2	6.15773e-44	-1.69247	0.026	0.122	1.39349e-39	0.309396
Fbxw7	4.72674e-41	-1.68671	0.032	0.125	1.06966e-36	0.310635
Ugcg	7.96405e-36	-1.68517	0.027	0.109	1.80226e-31	0.310965
Atp8a1	1.90529e-48	-1.66917	0.029	0.135	4.31168e-44	0.314434
Gphn	3.40875e-157	-1.66471	0.127	0.433	7.71401e-153	0.315407
Eda	1.58539e-89	-1.66175	0.079	0.273	3.58775e-85	0.316055
Aqp3	1.52947e-41	-1.63763	0.033	0.128	3.46118e-37	0.321385
Pvt1	2.76107e-68	-1.62853	0.053	0.205	6.24831e-64	0.323417
Nudt4	1.81531e-41	-1.6276	0.036	0.132	4.10806e-37	0.323626
Trim71	3.49326e-74	-1.61303	0.07	0.237	7.90524e-70	0.32691
Dpp4	4.99408e-60	-1.60204	0.059	0.198	1.13016e-55	0.32941
A630089N07Rik	4.04652e-40	-1.59902	0.037	0.131	9.15727e-36	0.330102
Uggt2	1.34163e-35	-1.59662	0.025	0.105	3.0361e-31	0.330652
Slc25a21	1.68395e-128	-1.59137	0.114	0.381	3.81079e-124	0.331855
Prex2	1.36587e-43	-1.58957	0.04	0.143	3.09097e-39	0.332271
Tm9sf2	3.71374e-98	-1.58276	0.095	0.308	8.40419e-94	0.333842
Blvrb	2.26326e-34	-1.58195	0.026	0.105	5.12176e-30	0.33403
Slc26a2	9.27659e-47	-1.57972	0.044	0.154	2.09929e-42	0.334547
Slc38a2	6.52031e-65	-1.5757	0.052	0.198	1.47555e-60	0.335481
Cubn	0	-1.56658	0.644	0.976	0	0.337609
Abcb7	6.36581e-48	-1.5636	0.044	0.156	1.44058e-43	0.338305
Slc6a6	1.27592e-58	-1.56328	0.042	0.171	2.88741e-54	0.33838
Ell2	4.20575e-42	-1.553	0.028	0.122	9.51762e-38	0.3408
Atad1	7.25818e-35	-1.55205	0.039	0.126	1.64253e-30	0.341026
Cdk8	9.18725e-248	-1.55058	0.242	0.664	2.07907e-243	0.341372
Lifr	2.98121e-43	-1.53545	0.04	0.142	6.74647e-39	0.344972
Ankib1	4.40875e-46	-1.52592	0.04	0.147	9.97701e-42	0.347258
Dpy19l1	2.17631e-27	-1.5185	0.032	0.1	4.925e-23	0.349048
Col18a1	9.55428e-49	-1.51241	0.043	0.157	2.16213e-44	0.350526
Edem3	4.46211e-31	-1.5055	0.033	0.11	1.00977e-26	0.352209
Vps13c	2.78877e-58	-1.50504	0.046	0.178	6.31099e-54	0.352319
Tmlhe	5.34352e-37	-1.50256	0.029	0.114	1.20924e-32	0.352928
Gpr155	6.47942e-30	-1.5006	0.034	0.109	1.46629e-25	0.353406
C2cd5	1.34405e-32	-1.49655	0.026	0.102	3.04158e-28	0.354401
Camk1d	0	-1.49393	0.625	0.952	0	0.355043
Galnt7	8.18422e-55	-1.48925	0.061	0.192	1.85209e-50	0.356198
Slc2a3	1.15597e-293	-1.48875	0.35	0.761	2.61596e-289	0.35632
Ago3	3.03185e-38	-1.4798	0.036	0.127	6.86109e-34	0.358538
Bbs9	2.64703e-33	-1.47847	0.028	0.106	5.99022e-29	0.35887
Spidr	1.44271e-34	-1.47809	0.031	0.113	3.26485e-30	0.358964
Tek	4.63294e-39	-1.47679	0.038	0.132	1.04843e-34	0.359288
Lmbrd2	2.77437e-45	-1.47526	0.039	0.144	6.27841e-41	0.359669
Dcaf6	4.36636e-38	-1.47018	0.038	0.13	9.88108e-34	0.360938
Dock9	5.09616e-52	-1.46929	0.049	0.171	1.15326e-47	0.36116
Fut8	1.90771e-59	-1.46734	0.061	0.201	4.31714e-55	0.36165
Pdzd8	6.3479e-31	-1.45718	0.033	0.109	1.43653e-26	0.364204
Lnpep	6.23019e-42	-1.45565	0.038	0.138	1.40989e-37	0.36459
Limch1	9.94477e-35	-1.45161	0.034	0.119	2.2505e-30	0.365612
Vps13b	2.6884e-101	-1.4475	0.116	0.344	6.08386e-97	0.366656
Selenoi	2.25442e-40	-1.4459	0.04	0.137	5.10176e-36	0.367062
Acsl3	2.15088e-39	-1.44508	0.055	0.156	4.86744e-35	0.367272
Kcnq1ot1	1.65536e-177	-1.44382	0.213	0.554	3.74607e-173	0.367593
Atr	1.85131e-32	-1.43761	0.044	0.129	4.18952e-28	0.369178
Nr3c2	2.89919e-71	-1.43171	0.085	0.254	6.56086e-67	0.370691
Slc38a6	9.5014e-99	-1.42907	0.118	0.343	2.15017e-94	0.37137
Suco	5.81507e-44	-1.42638	0.055	0.165	1.31595e-39	0.372064
Mest	6.7975e-92	-1.42597	0.091	0.302	1.53827e-87	0.372169
Pid1	4.76303e-192	-1.42333	0.285	0.632	1.07787e-187	0.372852
Atp13a3	5.03508e-69	-1.42105	0.079	0.244	1.13944e-64	0.37344
Tmem30a	4.75173e-46	-1.42058	0.066	0.184	1.07532e-41	0.373561
Itgav	1.18306e-35	-1.41779	0.044	0.135	2.67727e-31	0.374284
Plxna2	8.12992e-52	-1.41614	0.057	0.183	1.8398e-47	0.374714
mt-Cytb	6.66891e-246	-1.413	0.237	0.671	1.50917e-241	0.375531
Spred2	6.06954e-59	-1.41008	0.06	0.2	1.37354e-54	0.37629
Cmss1	0	-1.40581	0.548	0.915	0	0.377405
Abi2	3.31734e-66	-1.404	0.064	0.217	7.50713e-62	0.377881
Trpm7	4.57078e-87	-1.40153	0.114	0.318	1.03437e-82	0.378528
Rfx3	3.77726e-36	-1.39879	0.034	0.121	8.54794e-32	0.379246
Ctsc	2.56224e-104	-1.39837	0.144	0.378	5.79835e-100	0.379358
Plch1	8.00188e-38	-1.39717	0.039	0.131	1.81083e-33	0.379674
Myo9a	7.83825e-64	-1.39711	0.077	0.232	1.7738e-59	0.37969
Eif2ak3	2.04538e-30	-1.3961	0.034	0.11	4.62869e-26	0.379954
Rev3l	2.07475e-56	-1.39454	0.055	0.188	4.69517e-52	0.380365
Ufl1	3.34103e-25	-1.39421	0.04	0.108	7.56074e-21	0.380454
Itsn2	1.53093e-58	-1.39162	0.075	0.22	3.46449e-54	0.381136
Hook3	8.77613e-34	-1.39049	0.042	0.128	1.98604e-29	0.381434
Tnrc6b	5.12162e-60	-1.38947	0.077	0.225	1.15902e-55	0.381704
Prkg1	2.87411e-123	-1.38762	0.159	0.434	6.50412e-119	0.382193
Ccnt2	5.59914e-46	-1.3857	0.048	0.16	1.26708e-41	0.382705
mt-Nd5	1.11873e-200	-1.38478	0.229	0.615	2.53169e-196	0.382948
Gm20275	1.10984e-119	-1.38396	0.161	0.426	2.51157e-115	0.383166
Tmx3	5.68801e-31	-1.38283	0.03	0.105	1.2872e-26	0.383467
Tgfbr1	1.39786e-47	-1.38174	0.063	0.183	3.16337e-43	0.383754
Vps50	5.2748e-39	-1.3808	0.04	0.135	1.19369e-34	0.384005
Sap130	6.76703e-35	-1.38061	0.039	0.127	1.53138e-30	0.384056
Krit1	2.54465e-27	-1.37946	0.036	0.106	5.75853e-23	0.384361
Polq	1.38283e-36	-1.37767	0.044	0.136	3.12935e-32	0.384839
Slc12a7	9.16685e-26	-1.37648	0.036	0.104	2.07446e-21	0.385156
Fgfr2	2.70449e-54	-1.37121	0.068	0.204	6.12027e-50	0.386568
Cep128	3.35783e-66	-1.36877	0.059	0.213	7.59876e-62	0.387222
Fn1	1.8649e-199	-1.36864	0.248	0.62	4.22026e-195	0.387256
Gfm2	1.88383e-27	-1.3616	0.044	0.119	4.2631e-23	0.389152
Gja1	1.53504e-32	-1.36138	0.054	0.143	3.4738e-28	0.389209
Ccdc88a	1.07226e-30	-1.36127	0.028	0.102	2.42652e-26	0.38924
Hipk2	2.07916e-70	-1.35844	0.087	0.259	4.70514e-66	0.390005
Neo1	4.59508e-43	-1.35646	0.045	0.15	1.03987e-38	0.39054
Cers6	1.68324e-37	-1.3564	0.042	0.136	3.80917e-33	0.390556
Nid2	2.02498e-55	-1.35125	0.068	0.205	4.58254e-51	0.391952
Efl1	3.97538e-29	-1.34993	0.031	0.103	8.99628e-25	0.39231
Rnf128	8.53057e-48	-1.34427	0.07	0.194	1.93047e-43	0.393852
Pbx3	7.9482e-47	-1.34377	0.066	0.187	1.79868e-42	0.393991
Pip5k1b	6.43226e-64	-1.34155	0.085	0.243	1.45562e-59	0.394596
Smoc1	2.80863e-28	-1.33924	0.03	0.1	6.35593e-24	0.395228
Pitpnc1	5.80665e-32	-1.33641	0.028	0.104	1.31404e-27	0.396006
Ank2	2.2456e-91	-1.33404	0.139	0.358	5.08179e-87	0.396656
Impad1	6.36232e-26	-1.33242	0.044	0.116	1.43979e-21	0.397103
Tbc1d5	7.62496e-70	-1.33108	0.093	0.265	1.72553e-65	0.397471
Klf12	5.9394e-64	-1.33024	0.072	0.227	1.34409e-59	0.397702
Gls	4.7447e-39	-1.32897	0.04	0.136	1.07373e-34	0.398053
Dsg2	1.15851e-51	-1.32845	0.064	0.192	2.62172e-47	0.398197
Nbas	4.20208e-38	-1.32405	0.037	0.129	9.5093e-34	0.399413
Rasa2	2.8261e-41	-1.32311	0.057	0.164	6.39546e-37	0.399673
Adam10	4.5161e-47	-1.32135	0.062	0.182	1.02199e-42	0.40016
Cdk6	5.98925e-29	-1.32101	0.037	0.112	1.35537e-24	0.400256
Adam12	4.95845e-49	-1.31992	0.06	0.184	1.1221e-44	0.400556
Yeats2	5.85283e-41	-1.31981	0.043	0.143	1.3245e-36	0.400588
Diaph2	1.15875e-57	-1.31664	0.068	0.211	2.62224e-53	0.401469
Gpc3	0	-1.3157	0.514	0.895	0	0.401731
mt-Nd2	1.83609e-256	-1.31175	0.277	0.719	4.15507e-252	0.402832
Map3k7	1.77207e-31	-1.31081	0.047	0.131	4.01018e-27	0.403095
Manba	6.23849e-42	-1.30904	0.064	0.175	1.41177e-37	0.403589
Slc16a1	3.33859e-114	-1.30458	0.197	0.455	7.55522e-110	0.404839
Sgpl1	1.15293e-33	-1.30385	0.046	0.134	2.60908e-29	0.405043
Lama5	1.96679e-30	-1.30251	0.028	0.101	4.45086e-26	0.405421
Fam78b	7.72837e-40	-1.30185	0.041	0.139	1.74893e-35	0.405606
Camk2d	1.58529e-95	-1.30036	0.14	0.367	3.58752e-91	0.406024
Map4k3	8.9197e-44	-1.29551	0.066	0.181	2.01853e-39	0.407391
Fat1	1.59709e-31	-1.29484	0.028	0.104	3.6142e-27	0.407582
Ssbp2	2.58621e-31	-1.29473	0.033	0.111	5.85259e-27	0.407614
Tsc22d2	1.03799e-59	-1.29458	0.081	0.232	2.34897e-55	0.407655
Cpd	3.19596e-33	-1.29341	0.044	0.13	7.23245e-29	0.407986
Sel1l3	1.54899e-36	-1.2927	0.053	0.15	3.50537e-32	0.408187
Cdhr2	2.43664e-25	-1.29244	0.049	0.121	5.51413e-21	0.408261
Relch	8.70404e-42	-1.29103	0.061	0.17	1.96972e-37	0.408659
Pde3a	5.78071e-76	-1.29	0.098	0.284	1.30817e-71	0.40895
St6galnac3	7.89759e-106	-1.28979	0.18	0.43	1.78723e-101	0.409011
Susd1	1.83299e-29	-1.28894	0.038	0.114	4.14805e-25	0.409251
Gldc	5.68354e-85	-1.28775	0.174	0.383	1.28619e-80	0.40959
Atp7b	7.94115e-42	-1.28766	0.058	0.167	1.79708e-37	0.409614
Mef2a	3.73654e-71	-1.28431	0.093	0.267	8.4558e-67	0.410568
Zcchc7	6.07863e-114	-1.28402	0.167	0.428	1.37559e-109	0.410651
Zmpste24	3.70368e-24	-1.28283	0.039	0.105	8.38143e-20	0.410988
Ptpn13	5.43974e-32	-1.27981	0.057	0.146	1.23101e-27	0.41185
Ptpn4	7.67517e-38	-1.27788	0.034	0.125	1.73689e-33	0.4124
Taf2	3.55882e-22	-1.27463	0.038	0.1	8.05362e-18	0.413332
Zfp934	1.47399e-29	-1.27347	0.034	0.108	3.33564e-25	0.413663
Bmpr2	6.29636e-44	-1.27318	0.049	0.158	1.42487e-39	0.413746
Cog5	1.20666e-60	-1.27313	0.068	0.216	2.73067e-56	0.413761
AW554918	1.1377e-59	-1.27195	0.082	0.233	2.57461e-55	0.414101
mt-Nd3	3.41474e-127	-1.27149	0.185	0.472	7.72755e-123	0.414233
Togaram1	4.15998e-31	-1.27134	0.062	0.151	9.41403e-27	0.414275
Psd3	6.5493e-46	-1.27107	0.053	0.169	1.48211e-41	0.414353
Slc30a5	2.80046e-27	-1.27065	0.039	0.112	6.33744e-23	0.414473
Pibf1	2.78314e-41	-1.2703	0.056	0.162	6.29824e-37	0.414575
Acaca	7.67766e-52	-1.26958	0.064	0.194	1.73745e-47	0.414781
Car2	1.44117e-53	-1.26934	0.11	0.255	3.26136e-49	0.414849
Ptprd	1.98609e-46	-1.2681	0.05	0.166	4.49451e-42	0.415207
Zfp608	1.69802e-29	-1.26797	0.04	0.118	3.84261e-25	0.415243
Spata5	6.75268e-86	-1.26771	0.119	0.325	1.52813e-81	0.415318
Atp2a2	2.60741e-78	-1.26741	0.126	0.321	5.90056e-74	0.415404
Thada	6.30999e-55	-1.2674	0.069	0.207	1.42795e-50	0.415408
mt-Nd4l	5.05187e-128	-1.26652	0.187	0.475	1.14324e-123	0.41566
Dnajc10	5.23273e-28	-1.26604	0.033	0.103	1.18417e-23	0.4158
Ttc14	4.34076e-35	-1.26527	0.062	0.158	9.82314e-31	0.416023
Cdkal1	7.39824e-73	-1.26369	0.099	0.278	1.67422e-68	0.416478
Lcorl	2.68314e-68	-1.26186	0.082	0.248	6.07194e-64	0.417007
Prkar2b	1.80546e-30	-1.25994	0.029	0.103	4.08577e-26	0.417562
Mttp	2.38096e-69	-1.2597	0.114	0.291	5.38811e-65	0.417629
Ralgapa2	2.37357e-147	-1.25918	0.232	0.538	5.37139e-143	0.417782
mt-Co2	1.2578e-195	-1.25718	0.213	0.603	2.84641e-191	0.41836
4632427E13Rik	3.20873e-27	-1.25659	0.039	0.112	7.26136e-23	0.418532
Slc4a7	6.54282e-28	-1.25648	0.034	0.105	1.48064e-23	0.418563
Pdss2	3.89306e-45	-1.25552	0.072	0.191	8.81e-41	0.418843
Firre	3.24908e-48	-1.25526	0.058	0.178	7.35267e-44	0.418919
Hist1h1e	1.42056e-30	-1.25282	0.059	0.146	3.21472e-26	0.419626
Cenpp	2.45946e-69	-1.25241	0.1	0.273	5.56576e-65	0.419747
Aplp2	3.58715e-71	-1.2524	0.107	0.286	8.11772e-67	0.41975
Esyt2	8.5884e-47	-1.24939	0.067	0.19	1.94356e-42	0.420627
Fchsd2	1.26495e-60	-1.24934	0.073	0.223	2.86259e-56	0.42064
Tpk1	1.73092e-41	-1.24869	0.059	0.167	3.91708e-37	0.42083
Arhgap6	1.03209e-45	-1.24329	0.073	0.196	2.33561e-41	0.422409
March8	3.46863e-33	-1.24135	0.056	0.148	7.84951e-29	0.422977
Phip	7.52848e-76	-1.23923	0.113	0.301	1.70369e-71	0.423598
Atp11c	2.38015e-30	-1.23814	0.03	0.105	5.38628e-26	0.423919
Aass	5.04923e-55	-1.23565	0.105	0.254	1.14264e-50	0.42465
Casc4	5.85647e-40	-1.23499	0.062	0.169	1.32532e-35	0.424845
Vti1a	2.68586e-76	-1.23272	0.119	0.31	6.07809e-72	0.425515
Nr2c2	2.24002e-34	-1.23207	0.051	0.143	5.06916e-30	0.425706
Pex1	9.95163e-27	-1.23198	0.048	0.123	2.25205e-22	0.425732
Zfp407	3.4966e-87	-1.23162	0.134	0.348	7.9128e-83	0.425838
Asxl2	1.70073e-64	-1.23104	0.089	0.251	3.84876e-60	0.42601
Stox2	3.35927e-25	-1.22991	0.036	0.102	7.60202e-21	0.426343
Snx29	4.43461e-38	-1.22935	0.048	0.146	1.00355e-33	0.426511
Mid1	1.59522e-114	-1.22836	0.148	0.413	3.60998e-110	0.426802
Igf2r	9.57319e-93	-1.22815	0.131	0.352	2.16641e-88	0.426863
Schip1	7.09274e-56	-1.2278	0.078	0.221	1.60509e-51	0.426968
Mbd5	5.63236e-61	-1.22747	0.079	0.232	1.2746e-56	0.427067
Slc13a4	7.12112e-75	-1.22418	0.139	0.328	1.61151e-70	0.428042
Pip4k2a	1.08597e-48	-1.22332	0.059	0.182	2.45754e-44	0.428297
Erp44	6.68643e-51	-1.22239	0.087	0.224	1.51314e-46	0.428571
Pgap1	1.34941e-27	-1.222	0.044	0.12	3.05372e-23	0.428687
Zeb1	7.11052e-45	-1.22141	0.065	0.184	1.60911e-40	0.428865
Zmym4	2.14091e-64	-1.21719	0.093	0.258	4.84489e-60	0.430119
Mthfd1l	4.57048e-48	-1.21707	0.082	0.211	1.0343e-43	0.430154
Atxn7	1.60784e-26	-1.21691	0.049	0.124	3.63855e-22	0.430203
Ankrd28	1.7321e-63	-1.2164	0.087	0.248	3.91975e-59	0.430356
Efcab14	1.44078e-22	-1.21623	0.04	0.104	3.26048e-18	0.430405
Fam172a	6.24997e-58	-1.21523	0.08	0.228	1.41437e-53	0.430705
Itfg1	1.63505e-30	-1.21493	0.046	0.128	3.70012e-26	0.430793
Casd1	1.17786e-32	-1.21463	0.043	0.128	2.66549e-28	0.430884
Arhgef12	7.56071e-59	-1.21284	0.095	0.249	1.71099e-54	0.431418
Ank	2.45697e-30	-1.21222	0.034	0.111	5.56013e-26	0.431605
Pcca	3.31087e-31	-1.21051	0.048	0.133	7.49249e-27	0.432117
Soat1	4.36323e-75	-1.20841	0.128	0.318	9.874e-71	0.432745
Pag1	3.43924e-35	-1.20718	0.04	0.129	7.783e-31	0.433116
Atxn1	4.28954e-92	-1.20679	0.16	0.388	9.70722e-88	0.433232
Bmp2k	3.83116e-50	-1.20517	0.082	0.215	8.66992e-46	0.433717
Lin54	1.42186e-33	-1.20483	0.063	0.158	3.21766e-29	0.433819
Zdhhc2	1.61677e-34	-1.20302	0.049	0.14	3.65874e-30	0.434365
Lpar1	3.91001e-43	-1.20302	0.072	0.189	8.84835e-39	0.434366
Mirg	1.33108e-64	-1.2025	0.082	0.244	3.01223e-60	0.434521
Col5a2	1.35639e-58	-1.20231	0.079	0.23	3.06951e-54	0.434578
Ptprg	2.84888e-109	-1.20097	0.158	0.413	6.44701e-105	0.434984
Meis2	1.94233e-64	-1.20008	0.098	0.266	4.39549e-60	0.435252
Ankrd12	3.4821e-46	-1.19992	0.069	0.19	7.87999e-42	0.435299
Stag2	2.67136e-52	-1.19888	0.07	0.204	6.04529e-48	0.435614
Med13l	1.25701e-47	-1.19768	0.076	0.203	2.84461e-43	0.435974
Chka	4.47361e-44	-1.1967	0.074	0.194	1.01238e-39	0.436273
Lnpk	6.57351e-29	-1.19571	0.036	0.11	1.48758e-24	0.436573
Raph1	2.84684e-53	-1.19312	0.078	0.216	6.44241e-49	0.437355
8030462N17Rik	2.40305e-29	-1.19154	0.056	0.14	5.4381e-25	0.437835
Lamc1	8.32576e-55	-1.19118	0.068	0.207	1.88412e-50	0.437946
Arl15	2.32952e-63	-1.19008	0.076	0.234	5.27171e-59	0.438279
Ttll5	8.27598e-36	-1.18964	0.038	0.126	1.87285e-31	0.438411
Hs6st2	3.79924e-28	-1.18847	0.039	0.114	8.59768e-24	0.438767
Npc1	1.46899e-37	-1.18737	0.068	0.173	3.32433e-33	0.439102
Bcar3	1.1497e-28	-1.18727	0.037	0.111	2.60176e-24	0.439133
Lrba	2.23921e-56	-1.18696	0.084	0.229	5.06733e-52	0.439229
Slc38a9	1.11858e-39	-1.18584	0.059	0.164	2.53134e-35	0.439569
Tmbim6	4.54056e-39	-1.1825	0.094	0.209	1.02753e-34	0.440588
Pds5b	6.76723e-51	-1.1797	0.074	0.207	1.53142e-46	0.441443
Tmed7	5.14967e-27	-1.1791	0.051	0.128	1.16537e-22	0.441625
Sfmbt2	6.61108e-154	-1.17883	0.328	0.644	1.49609e-149	0.441711
Ube3c	2.84869e-67	-1.17848	0.105	0.278	6.44658e-63	0.441816
Erc1	1.76169e-109	-1.17713	0.202	0.459	3.9867e-105	0.442231
Pcdh7	8.46366e-110	-1.17593	0.175	0.437	1.91533e-105	0.4426
Orc5	8.11296e-25	-1.17527	0.035	0.101	1.83596e-20	0.442802
Hist1h4d	3.82911e-36	-1.17487	0.089	0.197	8.66527e-32	0.442924
Phlpp1	2.81664e-40	-1.17457	0.061	0.17	6.37406e-36	0.443017
Lrch3	4.85475e-39	-1.17442	0.056	0.159	1.09863e-34	0.443061
4932438A13Rik	2.58457e-77	-1.17438	0.113	0.307	5.84888e-73	0.443074
Ccdc18	2.57036e-32	-1.1742	0.044	0.13	5.81673e-28	0.44313
Atp2c1	1.43721e-36	-1.17319	0.037	0.126	3.2524e-32	0.44344
Focad	3.764e-38	-1.17283	0.056	0.157	8.51793e-34	0.443549
Rasal2	2.20243e-60	-1.17214	0.08	0.235	4.9841e-56	0.443763
Ep400	7.73993e-51	-1.17099	0.088	0.225	1.75155e-46	0.444116
Sema6a	8.7891e-61	-1.17001	0.103	0.264	1.98897e-56	0.444419
Zfc3h1	7.72214e-45	-1.16983	0.073	0.193	1.74752e-40	0.444473
Nedd4l	2.60853e-34	-1.16937	0.069	0.168	5.9031e-30	0.444616
Gramd1b	1.8621e-100	-1.16926	0.208	0.454	4.21393e-96	0.444649
Sorbs1	3.07953e-50	-1.16761	0.082	0.217	6.96897e-46	0.445158
Trmt11	2.49541e-26	-1.16676	0.043	0.115	5.64712e-22	0.445421
Ktn1	1.21172e-80	-1.16539	0.143	0.347	2.74212e-76	0.445844
Tmem87a	1.02538e-29	-1.16505	0.04	0.118	2.32044e-25	0.44595
Arid2	1.0261e-48	-1.16273	0.078	0.207	2.32207e-44	0.446666
B4galt5	7.40772e-49	-1.16269	0.071	0.198	1.67637e-44	0.44668
Fam13b	5.37799e-64	-1.16165	0.09	0.253	1.21704e-59	0.447002
Slc2a2	7.87136e-95	-1.16153	0.181	0.413	1.78129e-90	0.447038
Clasp2	4.97686e-44	-1.16024	0.061	0.176	1.12626e-39	0.447439
Chd7	2.98713e-26	-1.15898	0.033	0.102	6.75987e-22	0.447829
Herc1	1.70078e-66	-1.15856	0.142	0.321	3.84887e-62	0.447961
Slc30a7	3.70147e-34	-1.15781	0.034	0.118	8.37643e-30	0.448192
Tbcd	2.49213e-24	-1.15779	0.053	0.126	5.6397e-20	0.448199
Uggt1	5.65902e-49	-1.15739	0.067	0.195	1.28064e-44	0.448323
Dennd1b	3.05265e-63	-1.15641	0.115	0.282	6.90815e-59	0.448628
Npat	5.4133e-29	-1.15555	0.062	0.148	1.22503e-24	0.448895
Nme7	2.29954e-32	-1.15552	0.048	0.135	5.20386e-28	0.448905
Mdn1	2.60221e-55	-1.15419	0.09	0.237	5.8888e-51	0.449318
R3hdm1	4.13503e-62	-1.1537	0.093	0.253	9.35756e-58	0.44947
Hmbox1	8.75641e-45	-1.15345	0.063	0.181	1.98157e-40	0.449547
Rngtt	7.51546e-69	-1.15262	0.098	0.273	1.70075e-64	0.449807
Cemip2	1.21426e-44	-1.15212	0.085	0.21	2.74787e-40	0.449964
Nhsl1	2.25655e-38	-1.15008	0.058	0.161	5.10658e-34	0.450599
Scfd2	6.77398e-39	-1.14874	0.06	0.165	1.53295e-34	0.45102
Nrp2	4.01546e-56	-1.14838	0.075	0.22	9.08699e-52	0.45113
Fbxl17	1.48539e-76	-1.14693	0.11	0.303	3.36144e-72	0.451584
Pdzd2	2.50654e-42	-1.14644	0.059	0.171	5.67229e-38	0.451738
Pola1	1.52289e-70	-1.14621	0.1	0.279	3.4463e-66	0.451811
Mbnl1	1.48577e-79	-1.14559	0.117	0.318	3.36229e-75	0.452005
Rabgap1l	1.25059e-50	-1.14541	0.073	0.206	2.83009e-46	0.452061
Fmnl2	9.76833e-112	-1.1441	0.238	0.5	2.21057e-107	0.452472
Ecpas	4.53829e-40	-1.14384	0.064	0.172	1.02701e-35	0.452554
Herc3	4.36094e-31	-1.14381	0.052	0.139	9.86881e-27	0.452563
Fam102b	1.44355e-31	-1.14308	0.066	0.158	3.26676e-27	0.452791
Rian	2.19239e-210	-1.14261	0.391	0.754	4.96138e-206	0.452941
Angpt1	4.24706e-27	-1.14242	0.039	0.112	9.61111e-23	0.452999
Rabgap1	1.6501e-52	-1.14164	0.098	0.242	3.73417e-48	0.453245
Fryl	6.7509e-37	-1.14021	0.054	0.153	1.52773e-32	0.453694
Atp11b	6.59716e-34	-1.13891	0.043	0.131	1.49294e-29	0.454104
Pde4b	9.12267e-39	-1.13835	0.059	0.164	2.06446e-34	0.45428
Lgmn	1.2833e-108	-1.13807	0.211	0.467	2.90411e-104	0.454368
Arhgap17	2.04145e-40	-1.13776	0.078	0.191	4.6198e-36	0.454464
Kif18a	1.1039e-23	-1.13748	0.036	0.1	2.49812e-19	0.454552
Lars2	4.48238e-204	-1.13662	0.331	0.717	1.01436e-199	0.454823
Hdac8	2.38049e-34	-1.13622	0.038	0.125	5.38705e-30	0.45495
Mast2	3.08207e-40	-1.13601	0.079	0.192	6.97472e-36	0.455015
Ralgps1	4.0196e-32	-1.1347	0.044	0.13	9.09636e-28	0.45543
Lamb1	7.11626e-49	-1.13398	0.086	0.22	1.61041e-44	0.455657
Kidins220	1.86815e-50	-1.13371	0.093	0.231	4.22762e-46	0.455741
Cdk13	3.78493e-58	-1.13349	0.114	0.272	8.5653e-54	0.455811
Slc20a2	3.59373e-45	-1.13219	0.068	0.189	8.13261e-41	0.456222
Gmds	1.45699e-59	-1.13154	0.126	0.29	3.29717e-55	0.456428
Txndc11	1.6257e-38	-1.13036	0.063	0.169	3.67896e-34	0.456802
Plekha6	6.24001e-27	-1.13032	0.046	0.121	1.41211e-22	0.456814
Myh10	1.68701e-43	-1.12961	0.068	0.185	3.8177e-39	0.457039
Slco4c1	1.3043e-45	-1.12888	0.07	0.193	2.95164e-41	0.457271
Podxl	1.48959e-106	-1.12774	0.222	0.479	3.37094e-102	0.457632
Snx13	1.65462e-29	-1.12729	0.04	0.118	3.7444e-25	0.457774
Uvrag	1.69261e-72	-1.12671	0.148	0.34	3.83038e-68	0.45796
Tmem245	2.90578e-74	-1.12656	0.126	0.319	6.57578e-70	0.458005
Asap1	2.87856e-77	-1.12633	0.134	0.332	6.51419e-73	0.458081
Nectin3	3.87456e-26	-1.12547	0.06	0.139	8.76814e-22	0.458352
Nipa2	1.63945e-45	-1.1247	0.096	0.225	3.71007e-41	0.458597
Gpc6	9.25113e-126	-1.12437	0.232	0.524	2.09353e-121	0.458701
Prtg	3.35923e-48	-1.12374	0.079	0.209	7.60195e-44	0.458904
Nup205	3.71598e-38	-1.12317	0.069	0.176	8.40927e-34	0.459085
Agrn	5.75498e-45	-1.12229	0.059	0.175	1.30235e-40	0.459363
Herc4	7.06644e-40	-1.12206	0.069	0.179	1.59914e-35	0.459438
March6	1.03374e-50	-1.12186	0.078	0.213	2.33935e-46	0.4595
Prdm6	7.73712e-65	-1.12171	0.105	0.275	1.75091e-60	0.459547
Msh3	2.02008e-24	-1.12165	0.055	0.128	4.57144e-20	0.459569
Abl1	3.06984e-36	-1.12009	0.056	0.154	6.94704e-32	0.460067
Ksr1	2.91512e-30	-1.12006	0.039	0.119	6.59692e-26	0.460076
Spopl	1.27282e-27	-1.11993	0.046	0.123	2.88039e-23	0.460116
Hspg2	2.20692e-27	-1.11964	0.038	0.11	4.99425e-23	0.46021
B830012L14Rik	2.75054e-119	-1.11962	0.213	0.494	6.22447e-115	0.460215
Soat2	1.18881e-29	-1.11749	0.058	0.144	2.69028e-25	0.460895
Cep192	6.41354e-43	-1.11662	0.06	0.172	1.45138e-38	0.461172
Epb41	2.45199e-72	-1.11608	0.159	0.351	5.54885e-68	0.461344
Nup155	5.36872e-31	-1.11566	0.055	0.142	1.21494e-26	0.461479
Nup98	5.24681e-57	-1.11354	0.097	0.25	1.18735e-52	0.46216
Tenm3	1.19957e-24	-1.11303	0.044	0.115	2.71462e-20	0.462323
Zmym2	3.5633e-39	-1.11283	0.059	0.164	8.06374e-35	0.462385
Vcan	1.07473e-35	-1.11124	0.066	0.167	2.43211e-31	0.462895
Lgr4	1.44839e-41	-1.10932	0.056	0.166	3.2777e-37	0.463513
Ascc3	4.39322e-89	-1.10828	0.154	0.379	9.94186e-85	0.463845
Alcam	1.25177e-29	-1.10816	0.048	0.13	2.83276e-25	0.463885
Srgap2	1.09526e-59	-1.10727	0.092	0.25	2.47857e-55	0.464171
Frmd4b	7.23797e-45	-1.1056	0.059	0.176	1.63795e-40	0.464709
Zc3h7a	1.284e-38	-1.10547	0.068	0.176	2.90569e-34	0.464751
Sbf2	6.24167e-89	-1.1049	0.154	0.381	1.41249e-84	0.464933
Cpeb4	3.21891e-50	-1.1046	0.104	0.244	7.2844e-46	0.465031
Pikfyve	7.81113e-53	-1.10386	0.077	0.215	1.76766e-48	0.465269
Hspa5	8.70733e-187	-1.10376	0.385	0.731	1.97047e-182	0.465302
Ank3	4.37729e-79	-1.10375	0.142	0.347	9.9058e-75	0.465304
Postn	2.12226e-30	-1.10347	0.039	0.12	4.80267e-26	0.465397
Bach2	4.4938e-43	-1.10271	0.048	0.157	1.01695e-38	0.46564
Stt3a	4.81503e-53	-1.10254	0.099	0.244	1.08964e-48	0.465695
Prkca	6.20831e-44	-1.1022	0.06	0.176	1.40494e-39	0.465806
Slc7a8	3.152e-53	-1.10215	0.104	0.251	7.13298e-49	0.465823
Ganab	5.48982e-32	-1.10151	0.06	0.151	1.24235e-27	0.466029
Osbpl8	2.00707e-36	-1.10146	0.058	0.158	4.54199e-32	0.466043
Nptn	2.08026e-47	-1.09991	0.098	0.233	4.70762e-43	0.466544
Nck2	3.75104e-31	-1.09976	0.046	0.13	8.48859e-27	0.466594
Jak2	8.3513e-22	-1.09937	0.045	0.109	1.8899e-17	0.46672
Rictor	2.38897e-48	-1.0985	0.081	0.212	5.40623e-44	0.467
Smg1	2.01017e-82	-1.09845	0.149	0.36	4.54902e-78	0.467018
Mapk8	1.99443e-31	-1.0977	0.054	0.141	4.51339e-27	0.467262
Map2k5	1.37135e-37	-1.09734	0.075	0.183	3.10337e-33	0.467378
Magi3	2.51891e-101	-1.09723	0.203	0.454	5.7003e-97	0.467412
Jmjd1c	4.66707e-59	-1.09701	0.123	0.287	1.05616e-54	0.467484
Macf1	1.34614e-161	-1.09657	0.303	0.641	3.04631e-157	0.467625
Asph	1.28563e-38	-1.09501	0.062	0.168	2.90937e-34	0.468134
Rap1gds1	1.86468e-65	-1.09321	0.105	0.277	4.21976e-61	0.468719
Lrp6	2.7049e-57	-1.0932	0.102	0.257	6.12119e-53	0.468719
Usp12	2.22737e-21	-1.09216	0.039	0.1	5.04053e-17	0.46906
Atp6ap2	8.56062e-26	-1.09207	0.055	0.131	1.93727e-21	0.469087
Stard8	2.84684e-70	-1.09098	0.137	0.323	6.4424e-66	0.469442
Zfp871	4.8591e-38	-1.0907	0.067	0.172	1.09961e-33	0.469534
Erlin1	2.5173e-19	-1.0903	0.048	0.108	5.69666e-15	0.469663
Rad18	4.43401e-32	-1.09015	0.061	0.152	1.00342e-27	0.469714
Flvcr2	2.30385e-24	-1.08984	0.044	0.114	5.21361e-20	0.469814
Gm42418	0	-1.08834	0.996	0.998	0	0.470301
Atf2	1.4191e-44	-1.08821	0.116	0.249	3.21142e-40	0.470346
Ralgapa1	3.23037e-35	-1.08793	0.049	0.143	7.31034e-31	0.470436
Wdfy3	4.25555e-94	-1.08672	0.173	0.406	9.6303e-90	0.470829
Fam135a	6.92799e-41	-1.08611	0.071	0.185	1.5678e-36	0.471031
Clcn5	4.26773e-85	-1.08565	0.158	0.377	9.65787e-81	0.471179
Pias2	1.17561e-34	-1.08544	0.082	0.186	2.66041e-30	0.471249
Peli1	1.69766e-28	-1.08415	0.046	0.125	3.84181e-24	0.471671
Gnptab	1.10347e-29	-1.08371	0.068	0.157	2.49715e-25	0.471813
Rev1	2.63573e-40	-1.0829	0.069	0.181	5.96465e-36	0.47208
Kynu	4.72073e-44	-1.0821	0.094	0.221	1.0683e-39	0.472339
Gpr39	1.11716e-30	-1.08	0.046	0.129	2.52813e-26	0.47303
Prickle1	2.79257e-45	-1.07952	0.071	0.194	6.31958e-41	0.473186
B4galnt2	1.58832e-31	-1.07943	0.049	0.135	3.59436e-27	0.473216
Zfp451	1.05102e-23	-1.07859	0.04	0.107	2.37845e-19	0.47349
Prlr	7.46132e-49	-1.07743	0.102	0.241	1.6885e-44	0.473873
Serpinh1	6.43065e-85	-1.077	0.154	0.371	1.45526e-80	0.474012
Setd2	1.00871e-49	-1.07695	0.089	0.225	2.28271e-45	0.474031
Rab30	2.64607e-40	-1.07577	0.077	0.191	5.98806e-36	0.474418
Kansl1	2.62148e-97	-1.07493	0.178	0.422	5.9324e-93	0.474696
Ehbp1	1.62004e-60	-1.07407	0.082	0.238	3.66616e-56	0.474976
Phkb	2.31045e-44	-1.07187	0.064	0.182	5.22854e-40	0.475702
Clock	2.86047e-36	-1.07182	0.066	0.169	6.47324e-32	0.475719
Usp25	7.37728e-35	-1.07176	0.044	0.135	1.66948e-30	0.475737
Atp1b1	3.0868e-67	-1.07026	0.163	0.348	6.98543e-63	0.476234
Lin52	8.20653e-49	-1.07019	0.077	0.208	1.85714e-44	0.476256
Man2a1	2.99585e-30	-1.06973	0.04	0.121	6.77962e-26	0.476408
Serinc1	1.19793e-27	-1.0685	0.06	0.142	2.71091e-23	0.476816
Marcks	8.45113e-37	-1.06789	0.059	0.161	1.91249e-32	0.477016
Tpp1	1.05736e-28	-1.0677	0.062	0.147	2.3928e-24	0.477078
Lpp	4.68211e-159	-1.06722	0.358	0.679	1.05956e-154	0.477237
Cbl	1.54255e-21	-1.06651	0.044	0.107	3.49079e-17	0.477472
Adam17	3.28921e-25	-1.0662	0.044	0.115	7.44348e-21	0.477574
Alkbh1	1.95312e-29	-1.06611	0.048	0.13	4.41991e-25	0.477605
Cd164	3.96306e-36	-1.06579	0.074	0.178	8.96839e-32	0.477712
Uba6	2.08164e-28	-1.06555	0.061	0.146	4.71074e-24	0.477789
Zfp280d	7.50082e-55	-1.0652	0.107	0.26	1.69744e-50	0.477907
Rpn1	1.41494e-60	-1.0648	0.121	0.287	3.20202e-56	0.478037
Fuca2	1.79501e-25	-1.0644	0.054	0.129	4.06211e-21	0.47817
Nipbl	2.78755e-77	-1.06426	0.18	0.386	6.30823e-73	0.478218
Srcap	2.15918e-29	-1.06389	0.048	0.129	4.88621e-25	0.47834
Glg1	3.77002e-75	-1.06288	0.149	0.349	8.53155e-71	0.478677
Hacd2	4.58691e-50	-1.06271	0.091	0.229	1.03802e-45	0.478731
Pitrm1	2.54628e-28	-1.0623	0.054	0.135	5.76223e-24	0.478869
Supt3	1.19198e-30	-1.06184	0.043	0.126	2.69745e-26	0.479021
Mcu	5.19833e-53	-1.06182	0.109	0.258	1.17638e-48	0.479028
Frrs1	1.51953e-29	-1.06169	0.062	0.149	3.4387e-25	0.479071
Stt3b	2.14363e-67	-1.06111	0.116	0.294	4.85103e-63	0.479262
Otud7b	8.06282e-26	-1.06103	0.051	0.126	1.82462e-21	0.479291
Pwwp2a	2.0385e-26	-1.06092	0.056	0.134	4.61312e-22	0.479326
Mia3	4.4448e-36	-1.06072	0.063	0.163	1.00586e-31	0.479392
Tmem161b	1.17556e-37	-1.06049	0.058	0.16	2.6603e-33	0.47947
Dlg1	1.46367e-89	-1.06004	0.147	0.372	3.31228e-85	0.47962
Utp20	4.93986e-38	-1.05963	0.075	0.185	1.11789e-33	0.479756
Ambra1	1.08345e-48	-1.05934	0.093	0.23	2.45185e-44	0.479851
Mms22l	4.23738e-43	-1.05911	0.085	0.208	9.58919e-39	0.479929
Cald1	9.43006e-43	-1.05849	0.085	0.208	2.13402e-38	0.480134
Etl4	1.75515e-99	-1.05812	0.226	0.474	3.97191e-95	0.480256
Pde6c	4.11221e-23	-1.05731	0.054	0.125	9.30592e-19	0.480529
Cep295	2.34226e-35	-1.05696	0.069	0.17	5.30054e-31	0.480642
Sgms1	5.96717e-70	-1.05659	0.156	0.346	1.35037e-65	0.480768
Lman1	2.15808e-40	-1.05646	0.105	0.227	4.88374e-36	0.480809
Pdia6	3.85159e-86	-1.05636	0.194	0.42	8.71615e-82	0.480843
Bdp1	1.28582e-39	-1.05565	0.087	0.204	2.90982e-35	0.48108
Kansl1l	4.30738e-27	-1.0556	0.047	0.123	9.74761e-23	0.481096
Arhgef3	1.82083e-53	-1.05517	0.094	0.239	4.12053e-49	0.481242
Nfe2l1	1.60736e-24	-1.05426	0.054	0.127	3.63747e-20	0.481544
Setx	5.89871e-28	-1.05397	0.061	0.145	1.33488e-23	0.481641
Taf1d	2.12609e-70	-1.05364	0.179	0.37	4.81134e-66	0.481752
Ly75	1.04885e-75	-1.05351	0.142	0.343	2.37355e-71	0.481794
Lmtk2	1.71059e-47	-1.05344	0.093	0.227	3.87106e-43	0.481819
Cnot2	8.61772e-45	-1.05259	0.082	0.207	1.95019e-40	0.482103
Prkd3	3.46373e-27	-1.0505	0.031	0.1	7.83843e-23	0.482802
Adk	3.46166e-124	-1.05029	0.3	0.582	7.83374e-120	0.48287
Mcph1	2.21279e-47	-1.05026	0.099	0.235	5.00755e-43	0.48288
Xpot	8.1583e-25	-1.04995	0.066	0.144	1.84622e-20	0.482985
Pdia5	3.82935e-40	-1.04903	0.078	0.192	8.66583e-36	0.483294
Lipc	6.49919e-29	-1.0468	0.054	0.137	1.47077e-24	0.48404
Slmap	6.05667e-57	-1.04652	0.12	0.279	1.37062e-52	0.484135
Dst	8.24112e-70	-1.04651	0.163	0.353	1.86497e-65	0.48414
Filip1l	8.0717e-27	-1.04566	0.046	0.121	1.82663e-22	0.484423
Asah1	7.47114e-21	-1.0451	0.041	0.102	1.69072e-16	0.48461
Arhgap12	5.70601e-32	-1.04493	0.065	0.158	1.29127e-27	0.484669
Trappc8	3.455e-47	-1.04259	0.082	0.213	7.81867e-43	0.485456
Ranbp9	8.88535e-34	-1.04223	0.062	0.158	2.01075e-29	0.485576
Kitl	7.3714e-33	-1.04212	0.068	0.165	1.66815e-28	0.485615
Actr2	7.82648e-46	-1.04203	0.111	0.245	1.77113e-41	0.485645
Pcsk5	1.60653e-30	-1.04195	0.044	0.127	3.63558e-26	0.485671
Usp32	1.06969e-46	-1.0416	0.087	0.217	2.42071e-42	0.485789
Alg13	1.65942e-41	-1.0407	0.1	0.224	3.75528e-37	0.48609
Exoc4	4.13219e-126	-1.04034	0.259	0.556	9.35114e-122	0.486213
Ncoa6	1.26246e-41	-1.03905	0.087	0.207	2.85694e-37	0.486646
Itgb1	1.55898e-69	-1.03859	0.138	0.326	3.52798e-65	0.486803
Orc2	4.55808e-15	-1.03781	0.055	0.107	1.03149e-10	0.487067
St7l	7.87051e-29	-1.0376	0.041	0.119	1.7811e-24	0.487136
Nrip1	6.20837e-39	-1.03739	0.084	0.198	1.40495e-34	0.487208
Gab2	6.72011e-29	-1.0369	0.05	0.132	1.52076e-24	0.487372
Zfp131	3.55508e-25	-1.03561	0.043	0.113	8.04514e-21	0.487809
Eya3	2.17e-29	-1.03544	0.054	0.138	4.91071e-25	0.487866
E2f3	9.1936e-44	-1.03535	0.104	0.234	2.08051e-39	0.487898
Ncoa2	6.41449e-59	-1.03446	0.116	0.28	1.4516e-54	0.488198
Xpo4	4.14538e-42	-1.03423	0.085	0.205	9.38099e-38	0.488278
Wdr7	2.622e-73	-1.0336	0.149	0.345	5.93359e-69	0.48849
Wac	1.328e-57	-1.03294	0.143	0.307	3.00526e-53	0.488712
Atp2b1	7.05799e-84	-1.03292	0.161	0.38	1.59722e-79	0.488721
Ccdc47	8.90571e-29	-1.03288	0.068	0.156	2.01536e-24	0.488734
Mob1b	9.73079e-26	-1.03257	0.042	0.113	2.20208e-21	0.48884
Serinc3	3.24134e-33	-1.0321	0.053	0.144	7.33515e-29	0.488999
Cachd1	3.44545e-24	-1.032	0.045	0.114	7.79706e-20	0.489031
Diaph3	6.26369e-88	-1.03097	0.169	0.398	1.41747e-83	0.489379
Ralgapb	5.73857e-23	-1.03076	0.041	0.107	1.29864e-18	0.489453
Nhs	1.92651e-39	-1.03011	0.085	0.203	4.35969e-35	0.489672
Brip1	9.2871e-22	-1.02975	0.043	0.106	2.10167e-17	0.489796
Zfp462	1.40178e-34	-1.02949	0.064	0.163	3.17223e-30	0.489882
Synj1	1.00696e-45	-1.02942	0.1	0.233	2.27876e-41	0.489906
Fhit	2.76987e-66	-1.02937	0.138	0.319	6.26821e-62	0.489925
Fbxl7	2.02476e-67	-1.02926	0.131	0.317	4.58203e-63	0.489961
Tspan14	2.70865e-30	-1.02896	0.051	0.135	6.12967e-26	0.490064
Tcf20	3.65209e-47	-1.02863	0.092	0.225	8.26467e-43	0.490175
Lum	1.59113e-33	-1.02831	0.056	0.15	3.60073e-29	0.490284
Uhrf1bp1l	8.56576e-32	-1.02812	0.065	0.158	1.93843e-27	0.49035
Cstf3	6.21464e-54	-1.02794	0.115	0.268	1.40637e-49	0.49041
Gstcd	3.92914e-25	-1.02785	0.044	0.116	8.89163e-21	0.490441
Atf7ip2	1.43072e-25	-1.02721	0.049	0.123	3.23772e-21	0.490657
Scmh1	2.37755e-24	-1.02714	0.039	0.106	5.38039e-20	0.49068
Sfmbt1	1.6166e-66	-1.02688	0.185	0.371	3.65836e-62	0.490769
Tlk1	1.78223e-74	-1.02688	0.163	0.365	4.03318e-70	0.490772
Hmg20a	5.79969e-26	-1.02667	0.053	0.129	1.31247e-21	0.490843
Hs2st1	4.79277e-37	-1.02653	0.066	0.17	1.0846e-32	0.490891
Wls	1.07821e-47	-1.0262	0.073	0.2	2.43999e-43	0.491001
Gnaq	6.06975e-56	-1.02583	0.118	0.277	1.37358e-51	0.491126
B4galt6	1.74633e-25	-1.02565	0.036	0.104	3.95194e-21	0.49119
Znrf3	1.04966e-52	-1.02552	0.1	0.246	2.37538e-48	0.491232
Kat6b	1.07111e-51	-1.02513	0.1	0.245	2.42393e-47	0.491368
Atp1a1	1.41667e-93	-1.02459	0.197	0.434	3.20591e-89	0.49155
Sec62	4.61317e-55	-1.02454	0.182	0.344	1.04396e-50	0.491567
Senp7	8.08651e-31	-1.02353	0.057	0.145	1.82998e-26	0.491913
Tanc1	1.48828e-44	-1.02318	0.082	0.208	3.36798e-40	0.492032
Vwa8	4.95456e-35	-1.02317	0.06	0.158	1.12122e-30	0.492033
Pum2	1.21343e-66	-1.02315	0.152	0.336	2.746e-62	0.492042
Ctsl	7.24459e-165	-1.02268	0.409	0.726	1.63945e-160	0.4922
Zbtb16	1.05784e-34	-1.02264	0.075	0.177	2.39389e-30	0.492215
Zzz3	1.74343e-42	-1.02201	0.103	0.23	3.94538e-38	0.492431
Pik3cb	1.0782e-21	-1.02082	0.058	0.127	2.43996e-17	0.492836
Huwe1	1.06442e-81	-1.02043	0.223	0.441	2.40879e-77	0.492969
Hsp90b1	3.37677e-177	-1.01957	0.403	0.746	7.64162e-173	0.493262
Pds5a	6.55642e-65	-1.0193	0.15	0.332	1.48372e-60	0.493356
Trabd2b	6.34282e-31	-1.01891	0.056	0.145	1.43538e-26	0.493489
Utrn	7.592e-78	-1.01731	0.156	0.364	1.71807e-73	0.494038
Zmiz1	5.86038e-53	-1.01693	0.107	0.256	1.3262e-48	0.494167
Fer	2.72116e-28	-1.01652	0.043	0.12	6.15799e-24	0.494309
Stx16	7.3827e-24	-1.01634	0.041	0.108	1.67071e-19	0.494369
Carmil1	1.06735e-73	-1.01631	0.157	0.356	2.41542e-69	0.494378
Ints6l	1.21574e-39	-1.01554	0.058	0.164	2.75123e-35	0.494644
Pdia4	1.58203e-28	-1.01541	0.081	0.172	3.58014e-24	0.494687
Rnase4	1.05089e-27	-1.01535	0.084	0.173	2.37817e-23	0.494709
M6pr	7.07142e-20	-1.01475	0.06	0.125	1.60026e-15	0.494916
Tbk1	6.33521e-23	-1.0144	0.041	0.106	1.43366e-18	0.495033
Dyrk1a	2.27728e-70	-1.01371	0.115	0.301	5.15349e-66	0.495272
Foxj3	5.04166e-32	-1.01351	0.056	0.146	1.14093e-27	0.495341
Adgrl2	9.83628e-47	-1.01299	0.083	0.213	2.22595e-42	0.495518
Ints6	2.42595e-58	-1.01255	0.113	0.275	5.48993e-54	0.49567
Tbx20	5.42716e-25	-1.01216	0.05	0.124	1.22817e-20	0.495804
Pign	1.29306e-33	-1.01194	0.049	0.141	2.92618e-29	0.495879
Mbtd1	5.35307e-39	-1.01166	0.081	0.194	1.2114e-34	0.495977
Slc39a11	4.95446e-22	-1.01152	0.056	0.125	1.12119e-17	0.496024
Mfsd1	5.45572e-59	-1.01073	0.133	0.299	1.23463e-54	0.496296
Rapgef6	7.48729e-53	-1.01056	0.111	0.262	1.69437e-48	0.496353
Ssh2	3.68402e-48	-1.00927	0.09	0.227	8.33694e-44	0.496798
Akt3	5.46988e-25	-1.00905	0.041	0.111	1.23783e-20	0.496873
Memo1	2.79662e-49	-1.00882	0.105	0.247	6.32875e-45	0.496951
Daam1	5.80815e-56	-1.00784	0.124	0.285	1.31438e-51	0.497291
Gm47283	4.68365e-154	-1.00738	0.464	0.752	1.05991e-149	0.497449
mt-Nd4	1.28219e-197	-1.00709	0.323	0.732	2.90161e-193	0.497548
Arih2	3.60028e-33	-1.00677	0.081	0.182	8.14743e-29	0.497659
Colec12	2.70076e-54	-1.00668	0.107	0.261	6.11181e-50	0.497692
Depdc5	8.83363e-30	-1.00621	0.051	0.134	1.99905e-25	0.497851
Ubr1	1.84678e-28	-1.00609	0.048	0.127	4.17926e-24	0.497892
Ttc19	1.86974e-20	-1.00582	0.051	0.114	4.23122e-16	0.497989
Ube4a	4.47331e-25	-1.0051	0.06	0.137	1.01231e-20	0.498235
Sel1l	4.87848e-47	-1.00439	0.075	0.203	1.104e-42	0.49848
Dennd1a	6.58384e-117	-1.0041	0.276	0.557	1.48992e-112	0.498581
Pxdn	2.05462e-31	-1.00409	0.043	0.127	4.64959e-27	0.498583
Abca3	7.34459e-37	-1.0038	0.081	0.19	1.66208e-32	0.498685
Foxp1	7.06033e-87	-1.00369	0.178	0.407	1.59775e-82	0.498723
Ttc28	2.78348e-28	-1.00291	0.049	0.129	6.29901e-24	0.498992
Sptlc2	2.63379e-62	-1.00145	0.145	0.32	5.96027e-58	0.499499
Dis3l2	2.93595e-42	-1.00089	0.071	0.189	6.64407e-38	0.499691
Rsf1	3.67384e-35	-1.0003	0.091	0.199	8.31389e-31	0.499894
Exoc6b	3.23535e-46	-0.998538	0.094	0.226	7.32159e-42	0.500507
Gm49797	3.20942e-25	-0.998519	0.052	0.127	7.26293e-21	0.500514
Eps15l1	1.36579e-30	-0.998059	0.054	0.141	3.09078e-26	0.500673
Ghr	2.39163e-136	-0.99805	0.334	0.636	5.41227e-132	0.500676
Map4	2.17408e-63	-0.997961	0.156	0.337	4.91994e-59	0.500707
Galnt1	1.09517e-40	-0.997696	0.092	0.212	2.47837e-36	0.500799
Aff2	1.76537e-71	-0.997194	0.162	0.359	3.99503e-67	0.500973
Klf7	2.3643e-29	-0.99708	0.048	0.13	5.35042e-25	0.501013
Apc	1.42987e-44	-0.99701	0.084	0.21	3.2358e-40	0.501037
Cdc42bpa	2.55595e-37	-0.996738	0.059	0.162	5.78412e-33	0.501132
Dph6	1.70453e-29	-0.996394	0.057	0.142	3.85734e-25	0.501251
Abtb2	1.82434e-30	-0.996157	0.049	0.135	4.12847e-26	0.501334
Vkorc1l1	1.57733e-34	-0.995777	0.06	0.157	3.56951e-30	0.501466
Qk	2.12974e-52	-0.995391	0.128	0.281	4.8196e-48	0.5016
Abcb10	1.31383e-24	-0.995229	0.063	0.14	2.9732e-20	0.501656
Rps6ka6	1.00702e-84	-0.995062	0.252	0.478	2.27888e-80	0.501714
Picalm	4.6671e-64	-0.994747	0.164	0.347	1.05616e-59	0.501824
Cdh1	1.34763e-55	-0.994734	0.133	0.292	3.04969e-51	0.501828
Abhd2	1.16274e-22	-0.994397	0.043	0.108	2.63128e-18	0.501946
Rin2	1.25588e-34	-0.99334	0.058	0.154	2.84206e-30	0.502314
Crim1	1.65116e-31	-0.992974	0.05	0.137	3.73658e-27	0.502441
Cab39l	6.03188e-19	-0.992773	0.046	0.104	1.36501e-14	0.502511
Dock1	1.91576e-44	-0.992372	0.09	0.219	4.33536e-40	0.502651
Fnbp4	5.30147e-28	-0.991087	0.062	0.146	1.19972e-23	0.503098
Eif4g3	6.56637e-56	-0.990507	0.103	0.258	1.48597e-51	0.503301
Zc3hav1	3.00173e-21	-0.989728	0.051	0.117	6.79292e-17	0.503573
Ogt	9.40767e-32	-0.989552	0.056	0.146	2.12896e-27	0.503634
Rbbp8	3.99061e-20	-0.988622	0.051	0.114	9.03074e-16	0.503959
Aftph	2.60592e-47	-0.988431	0.111	0.251	5.89719e-43	0.504025
Myo10	1.70778e-42	-0.987676	0.085	0.208	3.86471e-38	0.504289
Xrcc4	4.80846e-20	-0.9871	0.058	0.123	1.08815e-15	0.504491
Dcun1d1	1.00863e-21	-0.986516	0.049	0.115	2.28252e-17	0.504695
Pou2f1	4.42795e-41	-0.986115	0.077	0.195	1.00204e-36	0.504835
Myo1d	1.68817e-22	-0.986061	0.038	0.101	3.82032e-18	0.504854
AI506816	8.26913e-26	-0.985498	0.047	0.121	1.8713e-21	0.505051
Trip11	4.50882e-29	-0.985477	0.072	0.161	1.02035e-24	0.505059
Add3	1.11199e-26	-0.984732	0.076	0.162	2.51643e-22	0.50532
Nckap5	7.32457e-97	-0.984403	0.199	0.448	1.65755e-92	0.505435
Wwp1	3.13786e-36	-0.984211	0.095	0.207	7.10097e-32	0.505502
Fbxo11	3.73571e-38	-0.984124	0.087	0.201	8.45392e-34	0.505533
Slc22a23	1.74382e-75	-0.984083	0.149	0.352	3.94626e-71	0.505547
Col3a1	5.12815e-77	-0.982776	0.157	0.366	1.1605e-72	0.506005
Clk4	1.5062e-20	-0.980879	0.041	0.101	3.40853e-16	0.506671
Snrnp48	4.76973e-30	-0.978161	0.074	0.167	1.07939e-25	0.507626
Rai14	2.86861e-40	-0.978065	0.081	0.199	6.49166e-36	0.50766
Fam222b	1.12574e-27	-0.97798	0.065	0.15	2.54755e-23	0.50769
Cep83	1.0279e-22	-0.977892	0.046	0.113	2.32614e-18	0.507721
Umad1	8.40938e-27	-0.977461	0.044	0.12	1.90304e-22	0.507873
Gna12	4.77243e-25	-0.977176	0.057	0.133	1.08e-20	0.507973
Gtdc1	1.90131e-57	-0.97622	0.114	0.276	4.30265e-53	0.50831
Slc12a6	1.07656e-25	-0.975861	0.039	0.11	2.43624e-21	0.508436
Immp2l	3.0924e-118	-0.975634	0.362	0.636	6.99811e-114	0.508516
Zdhhc15	1.4862e-22	-0.975187	0.046	0.112	3.36328e-18	0.508674
Specc1l	2.57796e-21	-0.974766	0.054	0.121	5.83393e-17	0.508822
Rprd2	9.3403e-27	-0.974689	0.049	0.126	2.11371e-22	0.50885
Cop1	7.85546e-44	-0.974495	0.104	0.236	1.77769e-39	0.508918
Cep350	1.07818e-37	-0.974324	0.083	0.194	2.43991e-33	0.508978
Zfp445	9.24633e-20	-0.974242	0.046	0.107	2.09244e-15	0.509007
Akap9	3.97133e-55	-0.973606	0.154	0.316	8.98712e-51	0.509232
Sec24a	2.20564e-51	-0.973516	0.134	0.288	4.99136e-47	0.509263
Enox2	6.11014e-32	-0.973279	0.063	0.157	1.38273e-27	0.509347
Dlk1	2.96803e-53	-0.972293	0.131	0.287	6.71665e-49	0.509695
Hdac4	2.04661e-33	-0.972038	0.065	0.162	4.63148e-29	0.509785
Alg8	4.56091e-21	-0.971599	0.044	0.107	1.03213e-16	0.509941
Dgkd	1.15243e-30	-0.97141	0.065	0.156	2.60795e-26	0.510007
Tra2a	4.40587e-55	-0.970546	0.126	0.285	9.97048e-51	0.510313
Fnip2	9.73101e-51	-0.969939	0.13	0.281	2.20213e-46	0.510528
Zfp809	3.32359e-20	-0.969537	0.046	0.108	7.52129e-16	0.51067
B4galnt3	1.26566e-21	-0.969363	0.044	0.108	2.86418e-17	0.510731
Mib1	5.41312e-35	-0.968646	0.07	0.173	1.22499e-30	0.510985
P4ha1	3.13274e-33	-0.967169	0.046	0.135	7.0894e-29	0.511509
Bmp6	4.70043e-51	-0.967041	0.128	0.28	1.06371e-46	0.511554
Map4k5	4.44215e-24	-0.966711	0.056	0.129	1.00526e-19	0.511671
Rad51b	9.67854e-67	-0.966234	0.148	0.335	2.19025e-62	0.51184
Ptbp2	6.13135e-35	-0.96608	0.057	0.154	1.38752e-30	0.511895
Hsd17b12	2.78199e-54	-0.965902	0.141	0.301	6.29564e-50	0.511958
Lpcat3	2.16855e-38	-0.965637	0.117	0.238	4.90744e-34	0.512052
Akap10	3.6504e-27	-0.965343	0.043	0.118	8.26085e-23	0.512157
Seh1l	2.44372e-16	-0.965341	0.047	0.1	5.53015e-12	0.512157
Sox6	2.07832e-68	-0.965264	0.159	0.356	4.70324e-64	0.512185
Msantd2	5.74913e-29	-0.964549	0.053	0.137	1.30103e-24	0.512439
Ptch1	2.47743e-43	-0.964505	0.083	0.208	5.60642e-39	0.512454
Arih1	1.10856e-85	-0.964112	0.212	0.441	2.50868e-81	0.512594
Dnajc1	3.09401e-50	-0.963909	0.122	0.271	7.00174e-46	0.512666
Foxn2	8.49928e-30	-0.963526	0.074	0.165	1.92339e-25	0.512802
Ptk2	3.30991e-61	-0.963023	0.131	0.307	7.49033e-57	0.512981
Lamp2	7.43857e-64	-0.962969	0.161	0.345	1.68335e-59	0.513
Tm9sf3	5.93078e-53	-0.962849	0.14	0.296	1.34214e-48	0.513043
Lima1	4.12697e-49	-0.962792	0.126	0.271	9.33933e-45	0.513063
Loxl2	3.04393e-22	-0.962496	0.049	0.117	6.88841e-18	0.513168
Gatad2b	7.64128e-37	-0.962385	0.079	0.188	1.72922e-32	0.513208
Ccny	4.5484e-43	-0.962382	0.095	0.222	1.0293e-38	0.513209
Cit	5.45518e-31	-0.962315	0.066	0.158	1.23451e-26	0.513233
Abcg2	1.52139e-68	-0.962132	0.219	0.417	3.44291e-64	0.513298
Fam171a1	2.29521e-21	-0.96158	0.044	0.108	5.19406e-17	0.513494
Faf1	2.49092e-80	-0.961086	0.245	0.46	5.63695e-76	0.51367
Dcbld1	2.66241e-45	-0.96106	0.11	0.244	6.02505e-41	0.513679
Tmem131	2.25174e-30	-0.960608	0.068	0.16	5.09569e-26	0.51384
Ppp2r5e	3.06498e-38	-0.960339	0.083	0.196	6.93606e-34	0.513936
Man1a2	6.07786e-43	-0.960266	0.102	0.23	1.37542e-38	0.513962
Mcoln2	2.35759e-26	-0.960178	0.074	0.159	5.33522e-22	0.513993
Ssr1	4.52013e-51	-0.959146	0.111	0.259	1.02291e-46	0.514361
Tcf12	4.87574e-96	-0.958817	0.198	0.45	1.10338e-91	0.514479
Tiparp	7.20732e-26	-0.958001	0.063	0.143	1.63102e-21	0.51477
Ahcyl2	4.35549e-33	-0.957638	0.105	0.212	9.85647e-29	0.514899
Fbn2	6.03867e-22	-0.957599	0.046	0.112	1.36655e-17	0.514913
Itsn1	5.95515e-31	-0.957566	0.077	0.173	1.34765e-26	0.514925
Igf2bp2	6.58308e-72	-0.957469	0.256	0.454	1.48975e-67	0.514959
Emb	1.03395e-131	-0.957196	0.374	0.657	2.33983e-127	0.515057
Mllt10	1.45527e-80	-0.957027	0.228	0.45	3.29327e-76	0.515117
Htt	1.95984e-33	-0.956824	0.058	0.153	4.43512e-29	0.51519
Yes1	4.23414e-34	-0.956752	0.059	0.155	9.58186e-30	0.515216
Nrf1	3.2437e-45	-0.956279	0.09	0.22	7.3405e-41	0.515384
Flt1	2.34047e-19	-0.955629	0.044	0.104	5.29648e-15	0.515617
Itpr1	1.57831e-32	-0.955551	0.045	0.133	3.57171e-28	0.515644
Trpm6	2.1702e-26	-0.95549	0.067	0.149	4.91117e-22	0.515667
Stag1	3.59623e-115	-0.954913	0.331	0.601	8.13827e-111	0.515873
Zfp638	2.07784e-52	-0.954288	0.139	0.293	4.70214e-48	0.516096
Ctdspl2	1.53835e-47	-0.954135	0.107	0.246	3.48129e-43	0.516151
Lims1	1.08177e-67	-0.954071	0.166	0.358	2.44805e-63	0.516174
Slc30a9	7.26247e-24	-0.954023	0.066	0.142	1.6435e-19	0.516191
Minpp1	2.67904e-34	-0.953955	0.078	0.181	6.06266e-30	0.516215
Lrp2	5.32968e-126	-0.953507	0.293	0.595	1.20611e-121	0.516376
Ppp4r3b	1.6023e-32	-0.952635	0.09	0.193	3.626e-28	0.516688
Usp24	3.56801e-36	-0.951755	0.089	0.199	8.0744e-32	0.517003
Atf6	3.79706e-35	-0.950608	0.062	0.163	8.59275e-31	0.517414
Pspc1	1.83379e-31	-0.949946	0.091	0.192	4.14986e-27	0.517652
Meis1	4.17511e-36	-0.949612	0.067	0.172	9.44828e-32	0.517772
Tmem144	2.09955e-19	-0.949464	0.049	0.109	4.75127e-15	0.517825
Iqgap2	1.26621e-111	-0.949202	0.31	0.58	2.86544e-107	0.517919
Numb	7.75458e-56	-0.948443	0.153	0.32	1.75486e-51	0.518191
Zzef1	6.3595e-25	-0.947751	0.051	0.126	1.43915e-20	0.51844
Zfp292	1.05881e-52	-0.947322	0.129	0.284	2.39608e-48	0.518594
P3h2	8.90931e-41	-0.947126	0.075	0.192	2.01618e-36	0.518665
Spata13	1.4292e-25	-0.947068	0.046	0.119	3.23427e-21	0.518686
Cspp1	4.24512e-57	-0.946851	0.144	0.311	9.6067e-53	0.518763
Strbp	4.32814e-45	-0.946726	0.121	0.26	9.79458e-41	0.518808
Pard3	5.73742e-71	-0.946515	0.186	0.385	1.29838e-66	0.518884
Tom1l1	1.91418e-18	-0.94643	0.05	0.109	4.33178e-14	0.518915
Kmt2c	8.81297e-63	-0.946086	0.169	0.351	1.99438e-58	0.519039
Slc16a10	3.15603e-30	-0.945296	0.072	0.165	7.1421e-26	0.519323
Slc10a7	2.08309e-32	-0.944887	0.054	0.146	4.71402e-28	0.51947
Ppp4r3a	3.22256e-43	-0.944281	0.115	0.246	7.29264e-39	0.519688
Braf	4.56137e-54	-0.944236	0.131	0.291	1.03224e-49	0.519705
Pcyox1	1.98862e-26	-0.944173	0.072	0.156	4.50024e-22	0.519727
Flnb	4.58157e-67	-0.944123	0.154	0.345	1.03681e-62	0.519746
Usp37	2.03728e-30	-0.943798	0.079	0.174	4.61036e-26	0.519863
9930021J03Rik	1.01569e-31	-0.943654	0.066	0.16	2.29851e-27	0.519914
Pakap.1	1.88175e-37	-0.943338	0.107	0.224	4.2584e-33	0.520028
Tle4	3.61842e-33	-0.942616	0.087	0.19	8.18847e-29	0.520289
Dock7	1.69883e-37	-0.94198	0.093	0.208	3.84445e-33	0.520518
Zfp704	2.28227e-28	-0.941831	0.051	0.133	5.16479e-24	0.520572
Cenpc1	5.16312e-19	-0.941706	0.05	0.11	1.16841e-14	0.520617
Srbd1	3.9482e-37	-0.941614	0.078	0.188	8.93477e-33	0.52065
Armh3	5.95591e-29	-0.941127	0.065	0.152	1.34782e-24	0.520826
Ddx10	1.48729e-28	-0.939839	0.083	0.175	3.36573e-24	0.521291
Stk3	6.77011e-44	-0.939641	0.092	0.221	1.53208e-39	0.521363
Cpox	3.15123e-34	-0.93956	0.115	0.228	7.13123e-30	0.521392
Dmxl1	2.6442e-92	-0.938762	0.245	0.491	5.98383e-88	0.52168
Tbck	7.04143e-26	-0.938452	0.056	0.134	1.59348e-21	0.521792
Dip2b	9.96091e-44	-0.936591	0.109	0.241	2.25415e-39	0.522466
Pan3	4.22285e-62	-0.935243	0.122	0.298	9.55631e-58	0.522954
Epc2	3.32142e-27	-0.934858	0.078	0.166	7.51636e-23	0.523094
Csnk1g1	9.95544e-31	-0.934474	0.059	0.149	2.25292e-26	0.523233
Dtnb	1.25675e-41	-0.934371	0.107	0.234	2.84403e-37	0.523271
Ext1	1.11506e-129	-0.934341	0.317	0.616	2.52338e-125	0.523281
Mia2	3.53092e-52	-0.934319	0.132	0.287	7.99048e-48	0.523289
Cd9	1.90783e-31	-0.934197	0.101	0.203	4.31743e-27	0.523334
Smc5	4.23387e-42	-0.933784	0.087	0.21	9.58126e-38	0.523484
Ppfibp1	3.61689e-39	-0.933666	0.079	0.193	8.18503e-35	0.523526
Fam49b	2.4842e-52	-0.933601	0.138	0.295	5.62175e-48	0.52355
Klb	2.00781e-23	-0.933521	0.055	0.127	4.54367e-19	0.523579
Elp4	2.36183e-31	-0.932998	0.066	0.16	5.34482e-27	0.523769
Fndc3a	3.24753e-50	-0.932125	0.152	0.306	7.34917e-46	0.524086
Ptpn12	2.22289e-28	-0.931572	0.038	0.114	5.03041e-24	0.524287
Med26	1.97001e-20	-0.930957	0.041	0.101	4.45814e-16	0.52451
Stk24	7.14948e-25	-0.93095	0.063	0.141	1.61793e-20	0.524513
Crebbp	3.99818e-60	-0.929964	0.154	0.33	9.04788e-56	0.524872
Insr	1.30903e-34	-0.92979	0.08	0.184	2.96232e-30	0.524935
Man1a	5.09653e-40	-0.929494	0.081	0.199	1.15334e-35	0.525042
Rfx7	1.66435e-30	-0.929247	0.054	0.141	3.76642e-26	0.525132
Ubxn7	4.97722e-20	-0.929228	0.045	0.106	1.12634e-15	0.525139
Far1	2.24758e-32	-0.92896	0.071	0.168	5.08628e-28	0.525237
Herc2	4.86437e-35	-0.927582	0.097	0.208	1.10081e-30	0.525739
Abcc2	1.42389e-46	-0.927139	0.119	0.26	3.22225e-42	0.5259
Rap1gap2	3.63232e-35	-0.926602	0.085	0.192	8.21995e-31	0.526096
Col4a2	2.5054e-60	-0.926089	0.136	0.306	5.66972e-56	0.526283
Ppp1r12a	6.23221e-44	-0.925876	0.157	0.299	1.41035e-39	0.526361
Lrp5	2.17559e-30	-0.92582	0.064	0.154	4.92337e-26	0.526381
Pde7a	2.32144e-22	-0.925641	0.05	0.118	5.25342e-18	0.526447
Phf14	1.44939e-42	-0.92561	0.116	0.248	3.27998e-38	0.526458
Xpr1	7.56274e-40	-0.92537	0.088	0.207	1.71145e-35	0.526546
Tent4b	3.32846e-31	-0.925047	0.081	0.179	7.53231e-27	0.526663
Fnbp1	2.04494e-26	-0.924978	0.056	0.135	4.62771e-22	0.526688
Kdm6a	1.36976e-31	-0.924944	0.088	0.189	3.09976e-27	0.526701
Notch2	2.40422e-27	-0.924504	0.047	0.124	5.44074e-23	0.526861
Smg7	5.62314e-33	-0.924202	0.084	0.188	1.27252e-28	0.526972
Gcc2	4.00256e-32	-0.923916	0.107	0.214	9.05779e-28	0.527076
Thsd4	2.74696e-34	-0.923889	0.059	0.157	6.21638e-30	0.527086
Dmd	2.33636e-29	-0.922445	0.052	0.136	5.28718e-25	0.527614
Nup153	1.12505e-51	-0.921979	0.148	0.305	2.54598e-47	0.527784
Ino80	1.9667e-42	-0.921834	0.09	0.215	4.45064e-38	0.527838
Nsd2	1.02532e-49	-0.921831	0.137	0.288	2.32029e-45	0.527839
Dip2c	9.7558e-24	-0.920995	0.064	0.141	2.20774e-19	0.528145
Ndc1	1.71495e-24	-0.920969	0.057	0.132	3.88093e-20	0.528154
Zfp948	1.87161e-31	-0.920865	0.091	0.192	4.23544e-27	0.528192
Ero1l	1.87999e-26	-0.920771	0.05	0.127	4.25441e-22	0.528227
Pip4p2	6.68956e-25	-0.920749	0.079	0.163	1.51385e-20	0.528235
Shprh	2.3782e-27	-0.92032	0.054	0.135	5.38188e-23	0.528392
Trio	1.32351e-65	-0.919685	0.165	0.355	2.9951e-61	0.528624
Washc4	2.7706e-37	-0.919629	0.102	0.219	6.26987e-33	0.528645
Ireb2	1.50842e-33	-0.91955	0.083	0.187	3.41356e-29	0.528674
Scaf8	3.26082e-56	-0.919322	0.125	0.286	7.37924e-52	0.528758
Cast	7.99121e-29	-0.91889	0.092	0.187	1.80841e-24	0.528916
Slf1	4.11895e-35	-0.918863	0.073	0.178	9.32119e-31	0.528926
Scaper	2.13384e-31	-0.918683	0.068	0.163	4.82889e-27	0.528992
Zfp277	1.47712e-23	-0.917247	0.059	0.133	3.34272e-19	0.529518
Mpp7	6.56526e-41	-0.916732	0.089	0.211	1.48572e-36	0.529708
Rptor	5.51097e-46	-0.91569	0.087	0.218	1.24713e-41	0.53009
Crlf3	8.66361e-22	-0.915476	0.046	0.111	1.96057e-17	0.530169
Mrtfb	1.33381e-32	-0.915405	0.07	0.167	3.01842e-28	0.530195
Nf1	7.48845e-49	-0.915354	0.097	0.238	1.69464e-44	0.530214
Tasor2	1.47927e-33	-0.914389	0.064	0.162	3.34759e-29	0.530569
Cdh11	7.99293e-22	-0.91434	0.038	0.1	1.8088e-17	0.530586
Pphln1	1.55629e-22	-0.913134	0.048	0.115	3.52188e-18	0.53103
Fto	4.25491e-67	-0.912388	0.175	0.366	9.62886e-63	0.531305
Snd1	7.08264e-109	-0.912202	0.351	0.617	1.6028e-104	0.531373
Gpcpd1	7.15586e-18	-0.911863	0.047	0.104	1.61937e-13	0.531498
Cobll1	1.20408e-70	-0.911786	0.184	0.386	2.72483e-66	0.531526
Nfib	4.05949e-33	-0.911341	0.059	0.155	9.18663e-29	0.531691
Hmcn1	2.74111e-19	-0.91115	0.043	0.101	6.20313e-15	0.531761
Xpo7	5.55329e-52	-0.910747	0.141	0.297	1.25671e-47	0.531909
Slc4a1	1.14358e-29	-0.910569	0.049	0.134	2.58792e-25	0.531975
Khdc4	3.44108e-37	-0.910568	0.07	0.179	7.78716e-33	0.531976
Pard3b	4.02595e-55	-0.910387	0.132	0.295	9.11074e-51	0.532042
Gm49336	2.39952e-18	-0.910185	0.059	0.121	5.43012e-14	0.532117
Tns3	3.33204e-28	-0.906723	0.057	0.141	7.54041e-24	0.533395
Nr6a1	4.67061e-72	-0.906712	0.175	0.378	1.05696e-67	0.533399
Slc2a1	2.10876e-74	-0.906328	0.198	0.408	4.77213e-70	0.533541
Atl2	6.23811e-24	-0.906159	0.058	0.132	1.41168e-19	0.533604
Rbm6	9.20123e-59	-0.905965	0.162	0.335	2.08224e-54	0.533676
Mindy3	4.82459e-19	-0.905907	0.057	0.12	1.0918e-14	0.533697
Lrrc28	4.97536e-17	-0.905449	0.052	0.109	1.12592e-12	0.533866
Scaf4	3.9126e-32	-0.905342	0.081	0.181	8.85421e-28	0.533906
Arap2	4.83883e-24	-0.905325	0.057	0.132	1.09503e-19	0.533912
Xiap	4.03406e-38	-0.90455	0.066	0.174	9.12907e-34	0.534199
Asxl1	6.92859e-40	-0.904226	0.1	0.223	1.56794e-35	0.534319
Dennd4c	5.31592e-22	-0.904199	0.052	0.12	1.20299e-17	0.534329
Tmcc1	1.32574e-53	-0.903937	0.123	0.282	3.00014e-49	0.534426
Nup160	2.98073e-32	-0.903848	0.077	0.177	6.74539e-28	0.534459
Chchd3	1.30048e-87	-0.903474	0.314	0.542	2.94299e-83	0.534598
Tmem135	1.50061e-51	-0.902407	0.121	0.274	3.39588e-47	0.534994
Vim	1.14668e-26	-0.900822	0.053	0.132	2.59493e-22	0.535582
Abcc5	1.27952e-57	-0.900405	0.135	0.304	2.89555e-53	0.535736
Col1a1	1.7555e-76	-0.900122	0.156	0.374	3.9727e-72	0.535841
Nlk	1.99773e-41	-0.899924	0.09	0.213	4.52086e-37	0.535915
Copg2	2.63121e-25	-0.898856	0.056	0.132	5.95444e-21	0.536312
Trak2	4.4003e-28	-0.898743	0.082	0.173	9.95788e-24	0.536354
Mgat5	7.12794e-22	-0.898576	0.043	0.108	1.61305e-17	0.536416
Kif20b	2.70487e-37	-0.898418	0.125	0.246	6.12113e-33	0.536475
Cbfb	1.89524e-28	-0.897669	0.059	0.145	4.28893e-24	0.536753
Lrrc8d	4.11748e-31	-0.896646	0.063	0.155	9.31786e-27	0.537134
Nfia	3.1512e-48	-0.896381	0.114	0.258	7.13117e-44	0.537233
Smyd3	1.90107e-51	-0.896372	0.115	0.267	4.30211e-47	0.537236
Clasp1	2.23102e-34	-0.896293	0.055	0.152	5.04879e-30	0.537265
Sh3d19	4.01137e-76	-0.896225	0.262	0.473	9.07773e-72	0.537291
Fars2	4.8509e-42	-0.895364	0.098	0.226	1.09776e-37	0.537612
Osbpl3	7.09334e-20	-0.89388	0.046	0.107	1.60522e-15	0.538165
Tcf7l2	2.42595e-65	-0.892959	0.196	0.388	5.48992e-61	0.538509
Zswim6	5.03309e-26	-0.892679	0.041	0.114	1.13899e-21	0.538613
Pkdcc	2.371e-16	-0.892528	0.049	0.104	5.36557e-12	0.538669
Ercc6l2	1.09252e-20	-0.892148	0.059	0.127	2.47237e-16	0.538811
Stab2	4.82827e-58	-0.892144	0.126	0.296	1.09264e-53	0.538813
Top2b	2.53026e-31	-0.892114	0.09	0.192	5.72597e-27	0.538824
BC005537	1.50892e-26	-0.892075	0.066	0.149	3.41468e-22	0.538838
Ube2w	2.12863e-19	-0.891903	0.042	0.1	4.8171e-15	0.538903
Tasor	9.55517e-35	-0.891259	0.064	0.164	2.16233e-30	0.539143
Hira	1.12893e-28	-0.891126	0.084	0.176	2.55476e-24	0.539193
Thoc2	1.57438e-51	-0.890927	0.166	0.326	3.56282e-47	0.539267
P2rx4	6.81103e-28	-0.890467	0.064	0.15	1.54134e-23	0.539439
Rere	2.61564e-111	-0.889745	0.372	0.642	5.9192e-107	0.53971
Nfat5	5.60242e-47	-0.889685	0.123	0.266	1.26783e-42	0.539732
Jazf1	1.18292e-30	-0.889433	0.072	0.166	2.67694e-26	0.539826
Ash1l	1.24362e-59	-0.889104	0.147	0.32	2.81432e-55	0.539949
Naa25	3.59702e-21	-0.888941	0.07	0.142	8.14005e-17	0.54001
Stxbp6	2.29051e-60	-0.888842	0.21	0.393	5.18342e-56	0.540047
Etv6	3.74752e-35	-0.888796	0.061	0.162	8.48063e-31	0.540065
Neu1	1.55809e-30	-0.888673	0.093	0.193	3.52596e-26	0.540111
Eps15	1.2172e-34	-0.888335	0.097	0.207	2.75451e-30	0.540237
Creb1	1.93762e-25	-0.888101	0.061	0.14	4.38483e-21	0.540325
Shroom2	3.52272e-34	-0.888003	0.088	0.196	7.97191e-30	0.540362
Cr1l	6.47056e-25	-0.887849	0.056	0.131	1.46429e-20	0.540419
Zeb2	5.35148e-38	-0.887394	0.091	0.209	1.21104e-33	0.54059
Hectd4	1.46817e-22	-0.887364	0.04	0.105	3.32247e-18	0.540601
Wipf1	1.75298e-35	-0.887288	0.089	0.2	3.96699e-31	0.540629
Setd5	4.43335e-79	-0.887014	0.215	0.437	1.00327e-74	0.540732
N4bp2	1.24584e-26	-0.886852	0.085	0.174	2.81933e-22	0.540793
Elovl6	8.07843e-18	-0.886065	0.049	0.107	1.82815e-13	0.541088
Ptcd3	7.77702e-30	-0.885247	0.105	0.206	1.75994e-25	0.541395
Emc7	2.21064e-20	-0.884997	0.078	0.15	5.00267e-16	0.541489
Kdm4c	9.14694e-37	-0.883868	0.085	0.197	2.06995e-32	0.541913
Tshz2	6.59992e-30	-0.883501	0.053	0.14	1.49356e-25	0.54205
Hsd17b11	2.67883e-19	-0.882034	0.066	0.132	6.0622e-15	0.542602
Col4a3bp	1.35835e-34	-0.881824	0.099	0.209	3.07394e-30	0.542681
Ndfip2	7.4481e-29	-0.881349	0.075	0.167	1.6855e-24	0.54286
Snx25	2.45717e-21	-0.881165	0.041	0.104	5.56058e-17	0.542929
Ubr3	1.65174e-45	-0.88048	0.118	0.256	3.73788e-41	0.543187
Col11a1	1.27156e-39	-0.879672	0.086	0.206	2.87753e-35	0.543491
Atp1b3	3.04302e-26	-0.879534	0.069	0.152	6.88636e-22	0.543543
Reps1	1.94011e-33	-0.879071	0.085	0.189	4.39046e-29	0.543717
Ttc37	3.75518e-27	-0.878655	0.061	0.145	8.49798e-23	0.543874
Acap2	6.83421e-28	-0.878581	0.083	0.174	1.54658e-23	0.543902
Myo5b	2.1902e-47	-0.878417	0.128	0.272	4.95643e-43	0.543964
Trappc9	1.7851e-29	-0.878023	0.083	0.178	4.03967e-25	0.544112
Taf3	3.81517e-25	-0.877974	0.073	0.155	8.63373e-21	0.544131
Vangl1	1.29306e-23	-0.877829	0.038	0.104	2.92619e-19	0.544186
Abhd17b	1.89564e-23	-0.877385	0.063	0.138	4.28984e-19	0.544353
Ppp1r12b	2.00778e-27	-0.876525	0.05	0.13	4.5436e-23	0.544678
Epn2	6.98432e-24	-0.876478	0.045	0.115	1.58055e-19	0.544695
Ubn2	1.76616e-36	-0.876436	0.089	0.202	3.99682e-32	0.544712
Ubl3	1.74427e-16	-0.875663	0.049	0.103	3.94729e-12	0.545003
Atp7a	1.18133e-28	-0.875211	0.08	0.173	2.67334e-24	0.545174
Wnk1	5.70644e-69	-0.875082	0.196	0.398	1.29137e-64	0.545223
Kif13b	1.88299e-26	-0.874909	0.071	0.156	4.26121e-22	0.545288
Prim2	1.09576e-33	-0.87484	0.084	0.189	2.4797e-29	0.545314
Gpatch8	1.9387e-45	-0.873919	0.11	0.248	4.38727e-41	0.545663
Tspan8	1.31854e-23	-0.873658	0.086	0.169	2.98385e-19	0.545761
Farp1	2.39611e-54	-0.873534	0.141	0.305	5.4224e-50	0.545808
Agps	2.3059e-39	-0.873291	0.095	0.216	5.21824e-35	0.5459
Tut4	1.85942e-51	-0.87259	0.155	0.314	4.20787e-47	0.546165
Patj	2.40218e-62	-0.872464	0.173	0.358	5.43612e-58	0.546213
Rbfox2	4.65415e-72	-0.871964	0.201	0.407	1.05323e-67	0.546403
Clcn3	5.6446e-45	-0.871672	0.125	0.265	1.27737e-40	0.546513
Rbms1	9.65435e-89	-0.871529	0.221	0.461	2.18478e-84	0.546567
Atp6v0a1	6.61065e-51	-0.871153	0.118	0.27	1.49599e-46	0.54671
Mysm1	1.27538e-24	-0.870119	0.057	0.133	2.88618e-20	0.547102
Ppp3cb	7.46818e-33	-0.869486	0.095	0.201	1.69005e-28	0.547342
Akap13	1.38788e-64	-0.86863	0.151	0.34	3.14078e-60	0.547667
Naa16	1.16722e-29	-0.86766	0.069	0.161	2.64141e-25	0.548035
Ttc7b	9.57933e-28	-0.867198	0.08	0.17	2.1678e-23	0.54821
Tab2	2.4983e-38	-0.867188	0.106	0.227	5.65366e-34	0.548214
Acp5	5.99017e-16	-0.8671	0.05	0.104	1.35557e-11	0.548248
Kif15	3.31626e-44	-0.86708	0.09	0.219	7.50471e-40	0.548256
St3gal3	1.20279e-20	-0.866594	0.049	0.113	2.72192e-16	0.54844
Ankrd17	1.45225e-96	-0.866438	0.298	0.548	3.28644e-92	0.548499
Maco1	9.09361e-23	-0.865983	0.054	0.124	2.05788e-18	0.548672
Birc6	1.69481e-72	-0.865922	0.241	0.45	3.83535e-68	0.548696
Atp9b	5.54418e-36	-0.86584	0.094	0.207	1.25465e-31	0.548727
Cers2	4.90675e-20	-0.865515	0.077	0.148	1.1104e-15	0.54885
Ppm1h	2.85236e-33	-0.865492	0.097	0.204	6.45488e-29	0.548859
Grip1	4.59384e-133	-0.865442	0.399	0.695	1.03959e-128	0.548878
Apbb2	7.58608e-68	-0.864414	0.183	0.379	1.71673e-63	0.549269
Pank3	1.25259e-17	-0.864396	0.055	0.115	2.83462e-13	0.549276
Sfswap	1.13994e-25	-0.863561	0.065	0.146	2.57967e-21	0.549594
St5	1.66222e-29	-0.863507	0.054	0.14	3.76161e-25	0.549615
Mef2d	1.32223e-20	-0.862829	0.041	0.103	2.9922e-16	0.549873
Edem1	7.7516e-22	-0.86173	0.042	0.106	1.75419e-17	0.550292
Plekha7	8.05996e-55	-0.861698	0.19	0.361	1.82397e-50	0.550305
Hspbap1	3.14626e-36	-0.861668	0.094	0.208	7.12e-32	0.550316
Sh3pxd2a	4.99391e-24	-0.861455	0.043	0.112	1.13012e-19	0.550397
Cox16	7.55839e-57	-0.861363	0.143	0.311	1.71046e-52	0.550432
Bnc2	7.15747e-44	-0.86125	0.11	0.247	1.61973e-39	0.550476
BC005561	1.55914e-22	-0.861198	0.066	0.14	3.52834e-18	0.550495
Svil	1.43572e-35	-0.860854	0.082	0.191	3.24903e-31	0.550627
Rtn4	3.80831e-39	-0.860439	0.093	0.214	8.6182e-35	0.550785
Sec22a	5.36091e-19	-0.859977	0.046	0.104	1.21317e-14	0.550961
Rreb1	8.76917e-59	-0.859652	0.155	0.33	1.98446e-54	0.551086
Cdk14	2.71701e-27	-0.858993	0.069	0.156	6.1486e-23	0.551337
Slc9a6	1.56921e-26	-0.858897	0.068	0.152	3.55112e-22	0.551374
Cpne1	1.78537e-33	-0.858805	0.084	0.189	4.0403e-29	0.551409
Nup107	3.22517e-19	-0.858486	0.057	0.121	7.29856e-15	0.551531
Ice1	1.44685e-17	-0.856218	0.049	0.107	3.27423e-13	0.552399
Txndc5	5.09786e-31	-0.856133	0.078	0.175	1.15364e-26	0.552431
Mllt3	2.76766e-50	-0.855973	0.165	0.324	6.26322e-46	0.552492
Fgfr1	3.73439e-28	-0.855492	0.061	0.145	8.45093e-24	0.552677
Rasa1	1.06097e-21	-0.855113	0.054	0.122	2.40098e-17	0.552822
Usp15	2.51679e-54	-0.853798	0.184	0.355	5.69549e-50	0.553326
Anks1	7.21099e-31	-0.853527	0.069	0.162	1.63185e-26	0.55343
Ipo7	1.69136e-41	-0.853135	0.149	0.286	3.82755e-37	0.553581
Map3k2	8.56598e-31	-0.852959	0.06	0.15	1.93848e-26	0.553648
Col4a1	1.71042e-81	-0.852879	0.248	0.481	3.87069e-77	0.553679
Cbfa2t2	1.51069e-32	-0.852835	0.077	0.178	3.41868e-28	0.553696
Gbf1	1.48723e-53	-0.852592	0.175	0.342	3.36561e-49	0.553789
Tacc2	6.34144e-50	-0.85259	0.149	0.305	1.43507e-45	0.55379
Pdia3	3.51386e-69	-0.852369	0.216	0.419	7.95185e-65	0.553874
Exoc5	1.07974e-33	-0.852341	0.108	0.22	2.44345e-29	0.553885
Galk2	9.1267e-30	-0.852198	0.086	0.182	2.06537e-25	0.55394
Nxn	1.05433e-22	-0.851298	0.05	0.12	2.38596e-18	0.554286
Ptprf	9.55225e-28	-0.85088	0.072	0.16	2.16167e-23	0.554447
Sipa1l3	6.07858e-24	-0.85076	0.056	0.13	1.37558e-19	0.554493
BC052040	2.32905e-27	-0.850503	0.07	0.157	5.27064e-23	0.554591
Calu	2.4999e-38	-0.849756	0.083	0.198	5.65726e-34	0.554879
Chd2	1.84665e-46	-0.849554	0.123	0.267	4.17896e-42	0.554956
Ankfy1	4.26749e-24	-0.849227	0.061	0.137	9.65732e-20	0.555082
Ddx50	1.73137e-32	-0.849184	0.084	0.186	3.91808e-28	0.555099
Amot	2.44447e-44	-0.848793	0.139	0.28	5.53184e-40	0.555249
Tut7	3.03749e-27	-0.848564	0.082	0.172	6.87384e-23	0.555337
Fnip1	2.86478e-36	-0.848226	0.12	0.24	6.483e-32	0.555467
Gfpt1	1.47982e-24	-0.848196	0.069	0.148	3.34883e-20	0.555479
Luc7l2	6.39282e-73	-0.847922	0.236	0.452	1.44669e-68	0.555584
Plk4	1.00042e-22	-0.847387	0.074	0.151	2.26396e-18	0.55579
Zfp322a	9.37561e-14	-0.847257	0.056	0.106	2.1217e-09	0.555841
Cux1	1.91706e-36	-0.846888	0.072	0.18	4.33832e-32	0.555983
Larp1	1.6277e-46	-0.846328	0.185	0.334	3.68348e-42	0.556199
Armc8	1.91673e-26	-0.84575	0.064	0.147	4.33755e-22	0.556421
Ptpra	5.11999e-31	-0.845416	0.097	0.199	1.15865e-26	0.55655
Dleu2	5.6736e-46	-0.844509	0.113	0.252	1.28393e-41	0.5569
Ptprm	1.68056e-39	-0.843807	0.106	0.232	3.80311e-35	0.557171
Tead4	2.08233e-19	-0.843594	0.061	0.126	4.71232e-15	0.557254
Btbd9	2.1586e-47	-0.843496	0.121	0.264	4.88491e-43	0.557291
Hist1h1b	7.30838e-36	-0.843468	0.141	0.265	1.65389e-31	0.557302
Rps6ka3	4.54105e-33	-0.841952	0.07	0.17	1.02764e-28	0.557888
Fli1	1.91303e-28	-0.841698	0.066	0.155	4.3292e-24	0.557986
Btrc	5.35955e-32	-0.841572	0.089	0.191	1.21287e-27	0.558035
Gm15564	3.07563e-47	-0.841089	0.1	0.24	6.96014e-43	0.558222
Sptbn1	2.82635e-101	-0.840785	0.325	0.593	6.39603e-97	0.55834
Slc16a9	3.25449e-15	-0.840295	0.071	0.128	7.36491e-11	0.558529
Zfp148	1.92968e-49	-0.84017	0.159	0.316	4.36687e-45	0.558578
Atrnl1	1.31785e-50	-0.83951	0.102	0.251	2.9823e-46	0.558833
Peak1	1.65889e-39	-0.839091	0.088	0.209	3.75407e-35	0.558996
Resf1	3.73836e-16	-0.838961	0.06	0.117	8.45992e-12	0.559046
Heatr1	2.50829e-20	-0.83839	0.056	0.121	5.67626e-16	0.559268
Abcc4	6.47106e-43	-0.838202	0.122	0.259	1.4644e-38	0.55934
Xpnpep3	2.35749e-23	-0.838068	0.046	0.114	5.33499e-19	0.559392
Nktr	1.64765e-60	-0.837802	0.174	0.356	3.72863e-56	0.559495
Adamts9	2.96621e-30	-0.837405	0.059	0.148	6.71254e-26	0.559649
Setdb1	4.04981e-18	-0.837261	0.051	0.111	9.16473e-14	0.559705
Usp40	3.78878e-20	-0.83716	0.053	0.118	8.57402e-16	0.559744
Enah	9.21406e-32	-0.837127	0.093	0.196	2.08514e-27	0.559757
Pcf11	1.83525e-20	-0.836704	0.055	0.121	4.15318e-16	0.559921
Med1	8.71214e-22	-0.836636	0.053	0.121	1.97156e-17	0.559948
Susd6	6.9601e-46	-0.836459	0.104	0.242	1.57507e-41	0.560016
Pdlim5	5.2108e-52	-0.835795	0.163	0.326	1.17921e-47	0.560274
Plekha5	4.2472e-41	-0.835154	0.107	0.236	9.61142e-37	0.560523
Chm	4.38575e-25	-0.835133	0.061	0.14	9.92495e-21	0.560531
Epc1	7.52635e-28	-0.834751	0.094	0.188	1.70321e-23	0.56068
Cnot6l	1.49881e-23	-0.834405	0.073	0.151	3.39182e-19	0.560814
Prr5l	1.55266e-18	-0.833975	0.051	0.111	3.51367e-14	0.560981
Sec23ip	2.0107e-21	-0.833809	0.067	0.14	4.55021e-17	0.561046
Celf2	1.32356e-23	-0.832861	0.054	0.128	2.99521e-19	0.561415
Prpf39	2.63605e-26	-0.832709	0.065	0.148	5.96538e-22	0.561474
Dock4	2.61998e-26	-0.832676	0.043	0.117	5.92901e-22	0.561487
Frmd4a	3.2714e-25	-0.832003	0.051	0.126	7.40317e-21	0.561749
Dnajc3	1.22514e-43	-0.831717	0.146	0.288	2.7725e-39	0.56186
Ago2	1.97568e-39	-0.831168	0.127	0.255	4.47096e-35	0.562074
Ubr2	9.34906e-25	-0.830661	0.082	0.166	2.11569e-20	0.562272
Nsmce2	2.73663e-48	-0.83066	0.16	0.314	6.19299e-44	0.562272
Rnf216	1.89664e-42	-0.829635	0.119	0.253	4.2921e-38	0.562672
Vps54	1.44324e-31	-0.828902	0.082	0.182	3.26604e-27	0.562957
Zfpm2	9.89724e-40	-0.828836	0.117	0.248	2.23975e-35	0.562983
Lcor	1.23682e-46	-0.828799	0.133	0.28	2.79893e-42	0.562998
Tspan9	1.00362e-42	-0.828584	0.103	0.235	2.2712e-38	0.563082
Atf7	1.08564e-31	-0.828415	0.067	0.163	2.45681e-27	0.563147
Arhgap35	3.14353e-25	-0.828091	0.049	0.124	7.1138e-21	0.563274
Wwc1	1.78793e-31	-0.828025	0.104	0.21	4.0461e-27	0.5633
Srpr	1.24346e-22	-0.827323	0.065	0.139	2.81394e-18	0.563574
Lbr	2.63356e-27	-0.826287	0.058	0.141	5.95974e-23	0.563979
Rmnd5a	6.72968e-18	-0.826231	0.054	0.113	1.52293e-13	0.564001
Sec24d	2.58021e-35	-0.826127	0.089	0.199	5.839e-31	0.564041
Mki67	1.30435e-57	-0.825639	0.185	0.361	2.95174e-53	0.564232
Alkbh8	3.36805e-20	-0.825273	0.057	0.123	7.62189e-16	0.564376
Ablim1	7.27922e-36	-0.824813	0.134	0.256	1.64729e-31	0.564556
Prkce	6.93523e-35	-0.824449	0.071	0.175	1.56944e-30	0.564698
Gtf2f2	4.3607e-26	-0.824217	0.103	0.196	9.86825e-22	0.564789
Azin1	7.89701e-35	-0.82372	0.105	0.22	1.78709e-30	0.564983
Canx	3.43151e-91	-0.823716	0.299	0.551	7.76551e-87	0.564985
Tcf4	1.61357e-59	-0.823162	0.168	0.352	3.6515e-55	0.565202
Ythdf3	3.46022e-45	-0.822673	0.149	0.295	7.83048e-41	0.565393
Exoc2	1.81255e-19	-0.82248	0.058	0.123	4.10181e-15	0.565469
Haus6	2.24184e-17	-0.822403	0.048	0.105	5.07328e-13	0.565499
Efnb1	1.35372e-14	-0.822303	0.054	0.106	3.06346e-10	0.565538
Tor1aip1	5.74868e-24	-0.82141	0.05	0.122	1.30093e-19	0.565888
Knl1	2.35181e-29	-0.821182	0.088	0.185	5.32216e-25	0.565978
Sdk1	4.13934e-23	-0.820767	0.062	0.136	9.36732e-19	0.566141
Creg1	5.75528e-19	-0.819838	0.062	0.126	1.30242e-14	0.566505
Glb1	1.11423e-28	-0.81963	0.084	0.177	2.52151e-24	0.566587
Zfp644	2.97185e-28	-0.81963	0.096	0.192	6.7253e-24	0.566587
Samd8	8.01067e-17	-0.819629	0.054	0.111	1.81281e-12	0.566588
Ptprk	2.11688e-53	-0.819451	0.141	0.305	4.7905e-49	0.566658
Hltf	2.11809e-16	-0.819397	0.051	0.107	4.79324e-12	0.566679
Fbxw11	3.90085e-41	-0.819371	0.109	0.239	8.82762e-37	0.566689
Tpp2	1.2669e-40	-0.81869	0.136	0.269	2.86701e-36	0.566957
Pten	1.06983e-39	-0.818062	0.134	0.264	2.42104e-35	0.567203
Gpam	1.2891e-22	-0.817414	0.072	0.149	2.91722e-18	0.567458
Meg3	2.23424e-172	-0.816522	0.456	0.803	5.05607e-168	0.567809
Lcp1	5.84759e-44	-0.816329	0.162	0.306	1.32331e-39	0.567885
Pabpc4	1.70835e-46	-0.815782	0.226	0.381	3.866e-42	0.5681
Ppip5k2	2.51063e-20	-0.815719	0.088	0.163	5.68155e-16	0.568125
Dnajc13	4.72046e-40	-0.81532	0.16	0.296	1.06824e-35	0.568282
Abl2	4.15182e-35	-0.81502	0.074	0.178	9.39556e-31	0.568401
Tmprss2	8.42738e-41	-0.814522	0.126	0.257	1.90712e-36	0.568597
Golgb1	1.09695e-28	-0.814283	0.094	0.191	2.48241e-24	0.568691
Znrf2	3.13962e-29	-0.813331	0.082	0.177	7.10495e-25	0.569066
Vmp1	1.44816e-44	-0.812734	0.182	0.331	3.27718e-40	0.569302
Cul2	1.95839e-26	-0.812491	0.09	0.181	4.43184e-22	0.569398
Myo6	4.18747e-80	-0.812244	0.318	0.543	9.47623e-76	0.569496
Bmpr1a	1.67488e-32	-0.812093	0.092	0.196	3.79026e-28	0.569555
Tjp1	1.06265e-30	-0.811884	0.097	0.199	2.40478e-26	0.569637
Tulp4	1.23256e-40	-0.810727	0.103	0.23	2.78928e-36	0.570094
Sgk3	7.27158e-59	-0.810538	0.269	0.45	1.64556e-54	0.570169
Mfsd4b5	1.35419e-18	-0.810015	0.065	0.129	3.06453e-14	0.570376
Dpf3	1.39563e-44	-0.809454	0.131	0.272	3.15831e-40	0.570598
Nav2	4.43757e-24	-0.808638	0.057	0.132	1.00422e-19	0.57092
Arhgef11	1.38544e-30	-0.808257	0.071	0.165	3.13524e-26	0.571071
Klhl2	8.29607e-23	-0.808183	0.079	0.158	1.8774e-18	0.571101
Map3k3	7.95411e-22	-0.80801	0.059	0.129	1.80002e-17	0.571169
Runx1t1	1.17157e-26	-0.80744	0.048	0.126	2.65126e-22	0.571395
Marf1	3.73195e-22	-0.807227	0.046	0.113	8.4454e-18	0.571479
Foxo3	1.78201e-16	-0.806932	0.05	0.105	4.03269e-12	0.571596
Malat1	1.04689e-269	-0.806543	0.887	0.985	2.36912e-265	0.57175
Aqr	3.69363e-22	-0.805756	0.08	0.158	8.35869e-18	0.572062
Ubr5	6.43866e-60	-0.805733	0.184	0.367	1.45707e-55	0.572071
Prr14l	2.92256e-25	-0.805371	0.072	0.155	6.61375e-21	0.572215
Qrich1	3.17222e-33	-0.80406	0.087	0.192	7.17874e-29	0.572735
Mycbp2	5.95808e-74	-0.803897	0.266	0.487	1.34831e-69	0.5728
Zfp36l2	3.10658e-18	-0.803446	0.052	0.113	7.03018e-14	0.572979
Dido1	2.37369e-20	-0.803264	0.061	0.128	5.37167e-16	0.573051
Phf21a	4.05285e-36	-0.803257	0.08	0.189	9.1716e-32	0.573054
Arid5b	3.82602e-55	-0.802399	0.17	0.342	8.65828e-51	0.573395
Nhlrc2	4.30384e-21	-0.802004	0.07	0.143	9.73959e-17	0.573552
Ino80d	1.32422e-30	-0.801828	0.083	0.182	2.9967e-26	0.573622
Adnp	1.2632e-35	-0.801546	0.116	0.233	2.85863e-31	0.573734
Mob3b	7.70843e-47	-0.801286	0.155	0.306	1.74442e-42	0.573838
Wnk2	7.95739e-30	-0.801199	0.102	0.203	1.80076e-25	0.573872
Efna5	1.87377e-34	-0.800838	0.094	0.207	4.24033e-30	0.574016
Slc35b1	2.74511e-16	-0.800176	0.051	0.105	6.21218e-12	0.574279
Pbx1	3.73507e-47	-0.800157	0.126	0.277	8.45247e-43	0.574287
Ptpn2	1.00974e-25	-0.799773	0.078	0.163	2.28505e-21	0.57444
Ppp3ca	5.23091e-44	-0.799384	0.148	0.288	1.18375e-39	0.574595
Cfi	8.04209e-18	-0.799244	0.06	0.121	1.81992e-13	0.57465
Ankhd1	2.25185e-47	-0.799033	0.136	0.285	5.09594e-43	0.574734
Scarb1	9.07116e-24	-0.79884	0.067	0.145	2.0528e-19	0.574811
Large1	6.77996e-37	-0.798585	0.085	0.199	1.53431e-32	0.574913
Afg3l2	1.95531e-14	-0.79687	0.051	0.102	4.42487e-10	0.575597
Ckap4	1.06909e-45	-0.796408	0.145	0.292	2.41935e-41	0.575781
Ncoa3	3.05414e-23	-0.796332	0.046	0.115	6.91151e-19	0.575811
Mb21d2	1.03321e-28	-0.796239	0.084	0.178	2.33816e-24	0.575848
Spns1	4.26506e-19	-0.796101	0.061	0.125	9.65183e-15	0.575904
Srpk2	5.99141e-25	-0.795735	0.056	0.133	1.35586e-20	0.57605
Hipk3	3.14833e-20	-0.795626	0.047	0.109	7.12468e-16	0.576093
Trrap	3.36669e-25	-0.794607	0.102	0.192	7.61882e-21	0.5765
Prmt3	1.26674e-20	-0.794483	0.1	0.179	2.86664e-16	0.57655
Phactr2	2.00074e-32	-0.794473	0.071	0.17	4.52767e-28	0.576554
Klhdc10	1.4932e-44	-0.793678	0.144	0.288	3.37911e-40	0.576871
Zbtb11	7.90878e-20	-0.793476	0.065	0.133	1.78976e-15	0.576952
Agap1	9.77864e-41	-0.793064	0.118	0.249	2.21291e-36	0.577117
Zswim8	2.59277e-17	-0.792637	0.054	0.112	5.86744e-13	0.577288
Fcho2	5.35356e-35	-0.792609	0.124	0.244	1.21151e-30	0.577299
Mga	3.23606e-30	-0.792265	0.095	0.196	7.32321e-26	0.577437
Jarid2	1.22151e-48	-0.792188	0.136	0.287	2.76428e-44	0.577468
Fga	1.60769e-39	-0.791125	0.123	0.251	3.6382e-35	0.577893
Suclg2	6.9991e-31	-0.79052	0.104	0.209	1.5839e-26	0.578136
Ahctf1	1.86939e-35	-0.790194	0.148	0.273	4.23043e-31	0.578267
Ube2e2	3.49831e-37	-0.78947	0.106	0.227	7.91667e-33	0.578557
Rgl1	2.14139e-36	-0.788849	0.087	0.2	4.84595e-32	0.578806
0610040J01Rik	7.70137e-35	-0.788427	0.12	0.238	1.74282e-30	0.578975
Trim33	2.89439e-36	-0.788265	0.118	0.239	6.55001e-32	0.57904
Arid1b	2.03948e-56	-0.788167	0.167	0.343	4.61535e-52	0.579079
Rab10	2.65477e-45	-0.787909	0.166	0.314	6.00775e-41	0.579183
Sec61a1	2.02253e-33	-0.787032	0.111	0.223	4.57698e-29	0.579535
Mrps28	7.45471e-39	-0.786566	0.116	0.243	1.687e-34	0.579722
Dennd5b	3.49555e-37	-0.786438	0.149	0.277	7.91044e-33	0.579774
Micu1	1.6766e-26	-0.786391	0.08	0.169	3.79414e-22	0.579793
Prickle2	7.84086e-24	-0.786269	0.044	0.114	1.77439e-19	0.579842
Zfp609	2.92742e-33	-0.784922	0.128	0.243	6.62475e-29	0.580383
Slx4ip	1.35369e-21	-0.78422	0.061	0.133	3.06339e-17	0.580666
Sypl	1.57949e-33	-0.783301	0.127	0.243	3.57438e-29	0.581036
Nsd3	1.84621e-40	-0.783269	0.114	0.244	4.17797e-36	0.581049
Fam126a	2.57055e-30	-0.782884	0.083	0.181	5.81715e-26	0.581204
Nus1	9.14762e-21	-0.782082	0.089	0.165	2.07011e-16	0.581527
Lrpprc	2.51946e-52	-0.781151	0.179	0.348	5.70154e-48	0.581903
Xrn1	9.24433e-25	-0.780497	0.075	0.158	2.09199e-20	0.582166
Gsk3b	3.41412e-36	-0.780366	0.127	0.25	7.72615e-32	0.582219
Slf2	6.21398e-43	-0.780221	0.13	0.267	1.40622e-38	0.582277
Tfdp1	7.16899e-22	-0.779992	0.08	0.157	1.62234e-17	0.58237
Mpped2	2.75831e-16	-0.779555	0.05	0.105	6.24207e-12	0.582547
Ipo11	3.16187e-33	-0.778798	0.075	0.177	7.15531e-29	0.582852
Aatf	1.23303e-29	-0.778642	0.131	0.238	2.79034e-25	0.582915
Sertad2	3.79019e-23	-0.778629	0.085	0.167	8.57721e-19	0.58292
Itpr2	4.97636e-17	-0.777491	0.049	0.105	1.12615e-12	0.583381
Pias1	9.4382e-36	-0.776676	0.108	0.227	2.13586e-31	0.58371
Magt1	3.56716e-33	-0.775639	0.105	0.216	8.07249e-29	0.58413
Mtus1	5.58162e-32	-0.774926	0.113	0.223	1.26312e-27	0.584419
Nav1	9.04092e-31	-0.774823	0.066	0.16	2.04596e-26	0.58446
Ube3a	2.57045e-45	-0.774682	0.19	0.345	5.81692e-41	0.584518
Xbp1	9.58491e-27	-0.774681	0.134	0.235	2.16906e-22	0.584518
Lnx2	2.27958e-17	-0.774593	0.049	0.106	5.1587e-13	0.584554
Ctnnd1	2.53456e-46	-0.774538	0.144	0.293	5.73572e-42	0.584576
Ldb2	8.74834e-40	-0.773616	0.12	0.252	1.97975e-35	0.58495
Mast4	3.88844e-59	-0.772655	0.171	0.355	8.79954e-55	0.585339
Prag1	4.88153e-16	-0.772078	0.052	0.107	1.10469e-11	0.585574
Ivns1abp	3.82476e-29	-0.771589	0.075	0.169	8.65544e-25	0.585772
Tbl1xr1	4.18467e-36	-0.771356	0.111	0.231	9.46991e-32	0.585867
Ect2	1.57538e-27	-0.770995	0.096	0.191	3.5651e-23	0.586013
Pdss1	2.14179e-26	-0.770764	0.069	0.154	4.84687e-22	0.586107
Kif2a	3.76308e-25	-0.770718	0.094	0.184	8.51584e-21	0.586126
Tent2	1.95103e-26	-0.770643	0.105	0.2	4.41517e-22	0.586156
Taf1	9.71019e-20	-0.770489	0.07	0.139	2.19742e-15	0.586219
Tmem165	2.85802e-23	-0.769507	0.096	0.181	6.4677e-19	0.586618
Tfdp2	7.84056e-18	-0.769098	0.065	0.128	1.77432e-13	0.586784
Glis1	1.61257e-20	-0.769001	0.053	0.119	3.64925e-16	0.586824
Pcna	4.37236e-26	-0.768001	0.12	0.218	9.89465e-22	0.58723
Sptan1	5.7578e-32	-0.767261	0.11	0.219	1.30299e-27	0.587532
Atxn2	5.29104e-48	-0.766993	0.181	0.34	1.19736e-43	0.587641
Zranb1	1.33789e-18	-0.766896	0.057	0.12	3.02765e-14	0.58768
Pik3c2a	5.59639e-35	-0.766166	0.109	0.225	1.26646e-30	0.587978
Matr3	1.11458e-28	-0.765463	0.112	0.214	2.5223e-24	0.588265
Arhgap21	3.6014e-34	-0.765348	0.096	0.207	8.14997e-30	0.588311
Sipa1l1	3.47702e-19	-0.765286	0.048	0.109	7.8685e-15	0.588337
Ptbp3	2.36261e-62	-0.764939	0.251	0.443	5.34659e-58	0.588478
Capza1	2.13312e-26	-0.764707	0.115	0.213	4.82726e-22	0.588573
Gulp1	8.90214e-18	-0.764435	0.056	0.116	2.01455e-13	0.588684
Btaf1	9.42275e-59	-0.764254	0.188	0.372	2.13237e-54	0.588758
Anln	1.73408e-23	-0.764131	0.092	0.176	3.92422e-19	0.588808
Coro7	7.14243e-20	-0.764033	0.068	0.137	1.61633e-15	0.588848
Nrp1	1.04633e-38	-0.764023	0.088	0.209	2.36784e-34	0.588852
Magi1	4.07372e-63	-0.763634	0.208	0.409	9.21883e-59	0.589011
Syncrip	1.01706e-44	-0.76353	0.19	0.343	2.30161e-40	0.589053
Rspry1	2.34694e-19	-0.763225	0.07	0.138	5.31112e-15	0.589178
Fubp1	4.03347e-46	-0.762957	0.223	0.378	9.12773e-42	0.589287
Tm9sf4	2.78277e-26	-0.762446	0.082	0.171	6.29741e-22	0.589496
Irf2bp2	1.74865e-18	-0.762396	0.069	0.135	3.9572e-14	0.589516
Trf	3.30474e-96	-0.762068	0.341	0.615	7.47862e-92	0.589651
Sos1	3.8614e-30	-0.76204	0.087	0.186	8.73836e-26	0.589662
Uqcc1	1.37442e-19	-0.762026	0.062	0.128	3.1103e-15	0.589668
Sil1	8.59491e-20	-0.76196	0.049	0.111	1.94503e-15	0.589695
Nmd3	2.0656e-23	-0.761952	0.101	0.187	4.67445e-19	0.589698
Elmo1	5.81072e-39	-0.760647	0.106	0.234	1.31497e-34	0.590232
Rapgef2	1.29744e-39	-0.760379	0.128	0.26	2.93611e-35	0.590341
Dync2h1	3.78061e-22	-0.760111	0.046	0.112	8.55552e-18	0.590451
Dcaf5	3.57172e-15	-0.76002	0.049	0.101	8.0828e-11	0.590488
Rb1cc1	1.58992e-26	-0.759399	0.11	0.204	3.598e-22	0.590742
Tsc1	4.98032e-19	-0.75883	0.052	0.114	1.12705e-14	0.590976
Aak1	9.03115e-58	-0.758679	0.222	0.406	2.04375e-53	0.591037
Dag1	1.90269e-31	-0.758598	0.089	0.191	4.3058e-27	0.591071
Rapgef1	3.63391e-20	-0.758122	0.051	0.116	8.22354e-16	0.591265
Sh3rf1	3.21025e-39	-0.758042	0.128	0.258	7.2648e-35	0.591298
Celf1	1.9512e-64	-0.757904	0.239	0.44	4.41556e-60	0.591355
Cdk12	2.99016e-36	-0.757864	0.146	0.273	6.76674e-32	0.591371
Rtn3	5.07418e-48	-0.757538	0.175	0.335	1.14829e-43	0.591505
Nhsl2	2.9383e-38	-0.7561	0.143	0.273	6.64938e-34	0.592095
Tex2	2.41092e-24	-0.755316	0.043	0.113	5.45592e-20	0.592416
Ext2	2.43132e-21	-0.754386	0.047	0.112	5.50207e-17	0.592798
Emsy	3.75635e-21	-0.754302	0.04	0.102	8.50061e-17	0.592833
Cnot4	2.14598e-49	-0.75414	0.188	0.35	4.85634e-45	0.5929
Kat6a	5.43136e-33	-0.754009	0.097	0.206	1.22912e-28	0.592953
Rpe	8.10812e-13	-0.753778	0.064	0.114	1.83487e-08	0.593049
Kmt2a	2.96374e-26	-0.753258	0.074	0.16	6.70694e-22	0.593262
Fgd4	6.43089e-34	-0.752922	0.122	0.24	1.45531e-29	0.5934
Psme4	3.58029e-53	-0.752893	0.189	0.361	8.1022e-49	0.593413
App	1.21279e-32	-0.752872	0.076	0.178	2.74454e-28	0.593421
Rnf111	2.15296e-29	-0.752813	0.098	0.198	4.87215e-25	0.593445
Ap3b1	5.57975e-53	-0.75272	0.216	0.39	1.2627e-48	0.593484
Cblb	1.27291e-29	-0.752107	0.077	0.173	2.88061e-25	0.593736
Iqgap1	3.73365e-35	-0.751941	0.113	0.23	8.44925e-31	0.593804
Mtmr3	2.82044e-35	-0.751905	0.116	0.235	6.38266e-31	0.593819
Mtdh	8.9398e-54	-0.751557	0.214	0.389	2.02308e-49	0.593962
Rap1a	4.64381e-29	-0.7514	0.157	0.267	1.05089e-24	0.594027
Ergic2	1.03832e-29	-0.751076	0.103	0.204	2.34973e-25	0.59416
Afp	2.42943e-293	-0.750422	0.852	0.995	5.4978e-289	0.59443
Heatr3	1.58083e-18	-0.749847	0.061	0.125	3.57743e-14	0.594667
Ep300	2.11307e-26	-0.749782	0.091	0.182	4.78188e-22	0.594694
Osbpl11	2.7143e-22	-0.749596	0.075	0.153	6.14247e-18	0.59477
Kdelr2	3.98827e-30	-0.749554	0.09	0.191	9.02545e-26	0.594787
Mkln1	4.06526e-41	-0.749448	0.165	0.307	9.19968e-37	0.594831
AY036118	9.21306e-209	-0.748732	0.76	0.959	2.08492e-204	0.595126
Rnf169	2.7444e-30	-0.74705	0.113	0.219	6.21057e-26	0.59582
Cnot1	2.19622e-56	-0.746889	0.255	0.438	4.97004e-52	0.595887
Ncapg	2.30498e-19	-0.746646	0.061	0.127	5.21617e-15	0.595988
Tcf7l1	2.88893e-36	-0.746479	0.099	0.217	6.53765e-32	0.596057
Sash1	8.52619e-25	-0.746419	0.077	0.16	1.92948e-20	0.596081
Ckap5	3.50596e-47	-0.746378	0.154	0.308	7.93399e-43	0.596098
Spats2l	1.78266e-27	-0.746186	0.08	0.172	4.03416e-23	0.596178
Steap2	3.69948e-19	-0.746179	0.052	0.115	8.37193e-15	0.59618
Med13	1.13507e-33	-0.74557	0.118	0.234	2.56866e-29	0.596432
Kmt5b	6.8264e-18	-0.744707	0.044	0.101	1.54481e-13	0.596789
Ano6	1.27905e-26	-0.744642	0.055	0.136	2.89449e-22	0.596816
Pde4d	9.63127e-40	-0.7446	0.141	0.278	2.17956e-35	0.596833
Helz	8.53536e-48	-0.744349	0.196	0.36	1.93155e-43	0.596937
Heatr5a	1.77058e-25	-0.744077	0.08	0.166	4.00683e-21	0.59705
Rock2	4.68195e-64	-0.7439	0.26	0.458	1.05953e-59	0.597123
Mphosph9	1.18163e-25	-0.74314	0.056	0.135	2.67403e-21	0.597438
Gata4	3.28637e-30	-0.742875	0.088	0.187	7.43705e-26	0.597547
Gtf3c1	6.34004e-18	-0.742804	0.061	0.123	1.43475e-13	0.597577
Wdr75	9.15602e-19	-0.742671	0.08	0.149	2.07201e-14	0.597632
Por	1.31305e-15	-0.742227	0.05	0.103	2.97144e-11	0.597816
Abi1	1.11329e-29	-0.741992	0.092	0.191	2.51936e-25	0.597913
Atrx	1.93742e-45	-0.741903	0.156	0.307	4.38439e-41	0.59795
Usp8	7.62372e-16	-0.741503	0.062	0.12	1.72525e-11	0.598116
Sppl3	2.13517e-42	-0.741268	0.132	0.272	4.83189e-38	0.598213
Maml3	3.48069e-44	-0.741027	0.1	0.237	7.87681e-40	0.598313
Zfand3	5.3902e-70	-0.740568	0.249	0.462	1.2198e-65	0.598504
Epb41l2	3.59033e-40	-0.739914	0.132	0.266	8.12492e-36	0.598775
1700019D03Rik	1.43993e-17	-0.739889	0.052	0.111	3.25857e-13	0.598785
Ppp4r1	1.8723e-23	-0.73882	0.07	0.149	4.23702e-19	0.599229
Stim1	6.99349e-26	-0.738653	0.069	0.153	1.58263e-21	0.599299
Msi2	6.7657e-51	-0.738191	0.174	0.341	1.53108e-46	0.599491
Sema5a	5.49947e-24	-0.738187	0.053	0.128	1.24453e-19	0.599492
Tmtc2	3.75783e-18	-0.738063	0.043	0.1	8.50396e-14	0.599544
Lpgat1	5.1445e-42	-0.73755	0.177	0.324	1.1642e-37	0.599757
Srek1	6.67266e-44	-0.737048	0.133	0.277	1.51002e-39	0.599966
Sp3	1.35357e-28	-0.736981	0.089	0.185	3.06314e-24	0.599994
Cdc42se2	1.62724e-17	-0.736908	0.058	0.118	3.68245e-13	0.600024
Arid1a	6.9512e-38	-0.735754	0.124	0.251	1.57306e-33	0.600504
Bub1b	4.24368e-16	-0.735675	0.056	0.112	9.60345e-12	0.600537
Ppp2r5a	2.35207e-14	-0.735198	0.055	0.106	5.32272e-10	0.600735
Nrxn3	5.51551e-24	-0.735189	0.05	0.124	1.24816e-19	0.600739
Vrk2	3.01938e-14	-0.735095	0.055	0.106	6.83286e-10	0.600779
Tsix	1.10881e-16	-0.734456	0.054	0.112	2.50924e-12	0.601045
Prrc2a	7.46559e-19	-0.733896	0.054	0.116	1.68946e-14	0.601278
Mesd	4.51763e-16	-0.733577	0.057	0.113	1.02234e-11	0.601411
Ccdc186	6.8612e-15	-0.733535	0.056	0.109	1.55269e-10	0.601428
Phf12	2.54146e-22	-0.733502	0.065	0.139	5.75131e-18	0.601442
Map2k1	3.48882e-18	-0.733143	0.084	0.153	7.89519e-14	0.601592
Ppp6r3	2.50075e-38	-0.732055	0.111	0.236	5.65919e-34	0.602046
Smurf2	1.29696e-27	-0.731174	0.097	0.193	2.93503e-23	0.602413
Atf4	1.19999e-16	-0.730663	0.11	0.18	2.71558e-12	0.602627
Fndc3b	2.28514e-78	-0.730271	0.232	0.464	5.17127e-74	0.602791
Arhgap5	9.64843e-46	-0.730268	0.203	0.361	2.18344e-41	0.602792
Shtn1	8.16268e-19	-0.730236	0.074	0.142	1.84722e-14	0.602805
Tab3	8.47925e-18	-0.730079	0.088	0.157	1.91885e-13	0.602871
Esrrg	1.32253e-32	-0.729886	0.1	0.209	2.99289e-28	0.602951
Lyn	1.10159e-19	-0.729719	0.079	0.15	2.49289e-15	0.603022
Rlf	1.48472e-26	-0.729067	0.086	0.177	3.35991e-22	0.603294
Atp8a2	7.12721e-33	-0.728834	0.104	0.214	1.61289e-28	0.603391
Zfr	5.33183e-43	-0.728715	0.203	0.351	1.20659e-38	0.603441
Dmtf1	1.07373e-14	-0.728478	0.057	0.111	2.42985e-10	0.60354
Foxn3	7.697e-53	-0.72787	0.232	0.407	1.74183e-48	0.603795
Gns	1.5667e-37	-0.726635	0.133	0.262	3.54544e-33	0.604312
Brwd1	7.99966e-27	-0.725491	0.1	0.195	1.81032e-22	0.604791
Larp4	2.11424e-44	-0.725305	0.207	0.361	4.78453e-40	0.604869
Atad5	9.24262e-18	-0.724728	0.059	0.121	2.0916e-13	0.605111
Senp6	6.31518e-41	-0.724461	0.192	0.337	1.42913e-36	0.605223
Fam193a	1.72829e-39	-0.724441	0.139	0.273	3.91113e-35	0.605231
Glis3	1.36076e-28	-0.724332	0.085	0.181	3.0794e-24	0.605277
Tead1	1.9746e-62	-0.723498	0.223	0.421	4.46852e-58	0.605627
Usp34	3.55599e-67	-0.722974	0.289	0.498	8.04719e-63	0.605847
Ints7	7.8184e-17	-0.722924	0.053	0.11	1.7693e-12	0.605868
Cd59a	5.34468e-21	-0.722853	0.086	0.163	1.2095e-16	0.605898
Cab39	8.29174e-35	-0.721666	0.133	0.254	1.87642e-30	0.606397
Cpsf7	3.63449e-17	-0.720881	0.048	0.105	8.22485e-13	0.606727
Zfp518a	4.46786e-21	-0.720667	0.069	0.142	1.01108e-16	0.606817
Nsf	1.39851e-24	-0.719902	0.087	0.174	3.16483e-20	0.607139
Nvl	1.62821e-20	-0.719594	0.082	0.157	3.68464e-16	0.607268
Tfpi	1.27298e-34	-0.718617	0.157	0.283	2.88076e-30	0.60768
Atad2b	3.39582e-24	-0.718468	0.067	0.147	7.68474e-20	0.607743
Sec63	9.00169e-38	-0.716957	0.111	0.236	2.03708e-33	0.608379
Cadm1	7.87947e-38	-0.716609	0.098	0.219	1.78312e-33	0.608526
Epcam	3.08182e-20	-0.716218	0.111	0.191	6.97416e-16	0.608691
Plcl2	5.53819e-17	-0.715792	0.046	0.101	1.25329e-12	0.608871
Mbnl2	1.30322e-46	-0.715586	0.191	0.35	2.94918e-42	0.608958
Mrps9	4.21387e-15	-0.715268	0.085	0.146	9.53598e-11	0.609092
Arnt	1.39499e-24	-0.715236	0.056	0.133	3.15686e-20	0.609105
Creb3l2	1.48967e-18	-0.715208	0.056	0.118	3.37112e-14	0.609117
Cdc14b	6.0874e-25	-0.715111	0.106	0.198	1.37758e-20	0.609158
Pdpk1	1.99593e-20	-0.714812	0.075	0.148	4.51679e-16	0.609285
Zfp521	2.11788e-21	-0.714416	0.053	0.122	4.79277e-17	0.609452
Maml2	3.95053e-35	-0.713978	0.075	0.184	8.94005e-31	0.609637
Dpyd	9.37575e-18	-0.712983	0.051	0.109	2.12173e-13	0.610057
Dnm1l	4.65934e-30	-0.712496	0.161	0.275	1.05441e-25	0.610263
2610507B11Rik	2.88386e-25	-0.712117	0.089	0.177	6.52618e-21	0.610424
Faf2	4.24562e-17	-0.711789	0.063	0.124	9.60784e-13	0.610562
Plod2	3.27527e-15	-0.711657	0.054	0.107	7.41194e-11	0.610618
Hnrnph1	1.01694e-42	-0.710729	0.175	0.325	2.30134e-38	0.611011
Pprc1	1.66975e-16	-0.709238	0.048	0.102	3.77865e-12	0.611643
Brca1	7.92455e-21	-0.708716	0.075	0.148	1.79333e-16	0.611864
Smarcad1	1.12109e-21	-0.708283	0.082	0.16	2.53703e-17	0.612048
Grb10	2.83661e-33	-0.707664	0.147	0.265	6.41924e-29	0.612311
Rif1	1.55307e-36	-0.706172	0.154	0.284	3.5146e-32	0.612944
Oxr1	3.01823e-33	-0.70488	0.117	0.232	6.83025e-29	0.613493
Smg6	6.15515e-37	-0.703718	0.137	0.267	1.39291e-32	0.613988
Sbno1	1.13883e-33	-0.703667	0.131	0.249	2.57716e-29	0.61401
Mtpap	1.04306e-11	-0.703638	0.067	0.114	2.36046e-07	0.614022
Cdc27	3.74129e-26	-0.703532	0.108	0.203	8.46653e-22	0.614067
Fyn	1.7854e-29	-0.702505	0.131	0.24	4.04037e-25	0.614504
G2e3	4.55982e-18	-0.70199	0.07	0.135	1.03189e-13	0.614724
Msra	5.79459e-11	-0.701744	0.059	0.103	1.31132e-06	0.614829
Pdzrn3	6.23332e-49	-0.699859	0.158	0.319	1.4106e-44	0.615632
Arhgap10	7.61225e-60	-0.699774	0.297	0.491	1.72265e-55	0.615669
Xpo1	2.67607e-50	-0.699759	0.234	0.407	6.05594e-46	0.615675
Iars	1.37914e-23	-0.699382	0.111	0.2	3.121e-19	0.615836
Yme1l1	2.00353e-26	-0.698921	0.146	0.249	4.53399e-22	0.616033
Bcl2l1	4.88729e-17	-0.698827	0.075	0.14	1.10599e-12	0.616073
Igf1r	8.3546e-36	-0.698583	0.12	0.244	1.89065e-31	0.616177
Ltn1	1.23173e-17	-0.697683	0.072	0.137	2.7874e-13	0.616561
Degs1	3.27807e-33	-0.697351	0.148	0.268	7.41826e-29	0.616703
Rock1	3.71089e-40	-0.69669	0.237	0.382	8.39774e-36	0.616986
1810013L24Rik	1.30314e-14	-0.696637	0.064	0.119	2.94902e-10	0.617009
Tor1aip2	1.13556e-31	-0.696549	0.14	0.256	2.56977e-27	0.617047
Nup133	1.6274e-14	-0.696041	0.055	0.107	3.6828e-10	0.617264
Senp1	9.156e-20	-0.695769	0.057	0.123	2.072e-15	0.61738
Rsrc1	6.38262e-39	-0.695197	0.182	0.323	1.44439e-34	0.617625
Tpcn1	4.99841e-23	-0.694463	0.084	0.166	1.13114e-18	0.617939
Ccnl1	7.70504e-24	-0.694459	0.083	0.167	1.74365e-19	0.617941
Chuk	9.05558e-19	-0.694248	0.084	0.155	2.04928e-14	0.618031
Tnks	7.02131e-47	-0.693245	0.157	0.312	1.58892e-42	0.618461
Tnrc6c	3.50775e-27	-0.692531	0.085	0.176	7.93804e-23	0.618767
Greb1l	2.04177e-42	-0.692467	0.187	0.337	4.62052e-38	0.618795
Plagl1	7.38512e-35	-0.692282	0.079	0.19	1.67125e-30	0.618874
Tinagl1	2.24109e-16	-0.691493	0.054	0.11	5.0716e-12	0.619213
Gpbp1l1	1.65422e-16	-0.691427	0.059	0.118	3.74351e-12	0.619241
Baz2b	1.81504e-31	-0.691283	0.095	0.202	4.10744e-27	0.619303
Tia1	3.20218e-23	-0.691064	0.057	0.132	7.24653e-19	0.619397
Qser1	1.11237e-17	-0.691059	0.066	0.13	2.5173e-13	0.619399
Pla1a	5.6306e-14	-0.68858	0.062	0.115	1.2742e-09	0.620464
Nbeal1	1.09925e-41	-0.688512	0.184	0.331	2.48759e-37	0.620493
Cip2a	1.3027e-12	-0.68831	0.056	0.103	2.94801e-08	0.62058
Ccdc6	4.08518e-20	-0.688176	0.067	0.137	9.24477e-16	0.620638
Nup88	3.8282e-15	-0.687893	0.061	0.116	8.66321e-11	0.62076
Lonp2	1.39751e-19	-0.687634	0.094	0.169	3.16257e-15	0.620871
Ttll4	4.95415e-20	-0.687631	0.049	0.112	1.12112e-15	0.620873
Fam120a	1.53427e-37	-0.686832	0.165	0.301	3.47205e-33	0.621217
Vav3	3.41495e-16	-0.686534	0.054	0.111	7.72803e-12	0.621345
Ranbp2	6.18503e-39	-0.686325	0.171	0.31	1.39967e-34	0.621435
Commd10	2.63092e-18	-0.686177	0.096	0.169	5.95377e-14	0.621499
Eml4	1.88038e-51	-0.686003	0.232	0.404	4.25529e-47	0.621574
Pggt1b	5.98232e-12	-0.685396	0.07	0.119	1.3538e-07	0.621835
Elf1	3.47143e-27	-0.684661	0.123	0.224	7.85584e-23	0.622152
Arhgap29	2.30679e-25	-0.684019	0.065	0.147	5.22028e-21	0.622429
Babam2	1.61251e-25	-0.683963	0.099	0.191	3.64911e-21	0.622453
Ncoa7	8.20848e-22	-0.683261	0.093	0.175	1.85758e-17	0.622756
Fam91a1	1.91753e-28	-0.68317	0.111	0.213	4.33936e-24	0.622795
Snx30	8.78808e-29	-0.682982	0.118	0.222	1.98874e-24	0.622877
Acsl4	1.59158e-21	-0.68267	0.078	0.154	3.60174e-17	0.623011
Erbin	1.6807e-28	-0.682603	0.131	0.238	3.80342e-24	0.62304
Tjp2	9.21958e-27	-0.68131	0.131	0.233	2.08639e-22	0.623599
Airn	1.0254e-92	-0.680704	0.334	0.6	2.32047e-88	0.623861
Dnmbp	2.3615e-20	-0.680358	0.061	0.129	5.34407e-16	0.62401
Ttc27	1.09899e-15	-0.680241	0.052	0.107	2.48702e-11	0.624061
Slk	1.26396e-24	-0.680029	0.111	0.204	2.86033e-20	0.624153
Etnk1	6.35941e-16	-0.679957	0.054	0.109	1.43914e-11	0.624184
Rbm27	1.26245e-21	-0.679583	0.106	0.19	2.85692e-17	0.624346
mt-Nd1	1.71068e-140	-0.679243	0.429	0.791	3.87127e-136	0.624493
Taok1	8.95256e-34	-0.678891	0.123	0.241	2.02596e-29	0.624645
Hectd1	2.66086e-31	-0.677849	0.174	0.293	6.02152e-27	0.625097
Rad50	2.26616e-18	-0.677256	0.081	0.151	5.12833e-14	0.625354
Rpn2	1.86389e-35	-0.676905	0.146	0.273	4.21799e-31	0.625506
Tram1	1.09629e-24	-0.676413	0.097	0.186	2.4809e-20	0.625719
Rbms3	6.40622e-30	-0.676249	0.087	0.19	1.44973e-25	0.62579
Lsm14a	3.26837e-19	-0.676129	0.072	0.142	7.39633e-15	0.625842
Gas2l3	1.42247e-14	-0.675733	0.057	0.109	3.21906e-10	0.626014
Csde1	9.38346e-39	-0.675556	0.219	0.363	2.12348e-34	0.626091
Rabggtb	5.71332e-16	-0.675498	0.071	0.132	1.29293e-11	0.626116
Tmem108	1.33993e-34	-0.674986	0.117	0.24	3.03227e-30	0.626338
Ube2g1	1.54155e-26	-0.674244	0.095	0.19	3.48852e-22	0.626661
Pip5k1a	4.4645e-18	-0.67423	0.067	0.132	1.01032e-13	0.626667
Anapc1	6.86993e-26	-0.674039	0.091	0.182	1.55467e-21	0.62675
Sik3	1.89804e-44	-0.673523	0.153	0.303	4.29525e-40	0.626974
Tenm4	2.8056e-16	-0.673015	0.048	0.103	6.34908e-12	0.627194
Fign	1.65302e-18	-0.672031	0.066	0.132	3.74079e-14	0.627622
Polr1a	9.15957e-16	-0.671591	0.064	0.122	2.07281e-11	0.627814
Taco1	1.06663e-29	-0.671444	0.104	0.21	2.41379e-25	0.627878
Srgap1	8.77903e-39	-0.671428	0.143	0.278	1.98669e-34	0.627885
Tial1	2.45569e-19	-0.670836	0.076	0.146	5.55724e-15	0.628143
Katnbl1	2.0124e-19	-0.670325	0.089	0.162	4.55406e-15	0.628365
Eea1	9.65376e-31	-0.669901	0.207	0.328	2.18465e-26	0.62855
Ltbp1	8.60293e-19	-0.669331	0.061	0.127	1.94684e-14	0.628798
Arid4b	6.36152e-33	-0.668411	0.123	0.24	1.43961e-28	0.629199
Csnk1g3	1.00273e-20	-0.66841	0.095	0.174	2.26918e-16	0.6292
Phf20l1	1.11471e-21	-0.668319	0.101	0.184	2.52259e-17	0.62924
Ewsr1	4.64374e-33	-0.66814	0.15	0.272	1.05088e-28	0.629317
Selenot	3.22306e-23	-0.667151	0.128	0.221	7.29378e-19	0.629749
Orc4	4.59312e-19	-0.666917	0.082	0.153	1.03942e-14	0.629851
Gpbp1	2.45095e-45	-0.666872	0.243	0.406	5.54649e-41	0.629871
Osbpl9	6.66744e-28	-0.66669	0.136	0.24	1.50884e-23	0.62995
Orc3	1.84197e-15	-0.666137	0.08	0.142	4.16839e-11	0.630192
Tmem164	7.65256e-31	-0.666063	0.082	0.185	1.73178e-26	0.630224
Atg16l1	8.77479e-17	-0.665465	0.051	0.107	1.98573e-12	0.630485
Arhgap18	8.368e-33	-0.66503	0.164	0.286	1.89368e-28	0.630676
Blm	2.45437e-20	-0.664956	0.09	0.166	5.55425e-16	0.630708
Lyst	5.61768e-20	-0.664051	0.057	0.124	1.27128e-15	0.631104
Gigyf2	2.7387e-54	-0.663408	0.309	0.491	6.19769e-50	0.631385
Dhx9	1.20971e-35	-0.662884	0.184	0.319	2.73758e-31	0.631614
Rlim	2.35331e-22	-0.662546	0.121	0.21	5.32554e-18	0.631762
Sgce	2.22123e-20	-0.662458	0.059	0.126	5.02663e-16	0.631801
Ctsb	2.38527e-68	-0.66204	0.342	0.56	5.39788e-64	0.631984
Amfr	1.6161e-21	-0.6619	0.092	0.172	3.65722e-17	0.632045
Luzp1	2.34737e-39	-0.661532	0.164	0.303	5.31211e-35	0.632207
Abcd4	1.97729e-16	-0.660756	0.059	0.118	4.47462e-12	0.632547
Xpo6	6.53112e-26	-0.660286	0.081	0.17	1.47799e-21	0.632753
Prkci	3.74924e-17	-0.660272	0.065	0.127	8.48453e-13	0.632759
Ptpn9	4.74952e-15	-0.660143	0.068	0.126	1.07482e-10	0.632815
Rars2	1.53058e-21	-0.660086	0.077	0.153	3.4637e-17	0.632841
Slc25a17	3.87729e-22	-0.659893	0.08	0.16	8.77431e-18	0.632925
Tnpo1	1.4749e-39	-0.659629	0.165	0.305	3.33769e-35	0.633041
Phf20	2.13211e-26	-0.6596	0.113	0.211	4.82496e-22	0.633054
Tln2	1.88758e-22	-0.659527	0.087	0.168	4.27158e-18	0.633086
Mbtps1	3.34355e-22	-0.65932	0.067	0.141	7.56645e-18	0.633177
Zmynd11	3.05309e-18	-0.659198	0.119	0.196	6.90913e-14	0.63323
Cenpe	1.74362e-29	-0.65791	0.156	0.27	3.94581e-25	0.633796
Numa1	2.16019e-18	-0.657884	0.09	0.161	4.88851e-14	0.633807
Ints8	1.38815e-15	-0.657691	0.066	0.124	3.14138e-11	0.633892
Kif16b	4.38717e-18	-0.657545	0.059	0.122	9.92817e-14	0.633956
Pik3ca	1.94447e-32	-0.656475	0.088	0.195	4.40034e-28	0.634427
Auts2	5.76802e-46	-0.656099	0.186	0.35	1.3053e-41	0.634592
Snx7	3.49992e-14	-0.656051	0.061	0.114	7.92031e-10	0.634613
Afg1l	6.51098e-24	-0.655306	0.074	0.155	1.47343e-19	0.634941
Plaa	6.68147e-24	-0.654936	0.131	0.226	1.51202e-19	0.635103
Mapk1	2.86169e-36	-0.654855	0.193	0.328	6.47601e-32	0.635139
D5Ertd579e	2.90768e-29	-0.654679	0.105	0.209	6.58008e-25	0.635217
Map7	6.96951e-18	-0.654589	0.08	0.148	1.5772e-13	0.635256
Srebf2	7.05658e-26	-0.653836	0.092	0.183	1.5969e-21	0.635588
Zwilch	9.42053e-25	-0.653828	0.082	0.168	2.13187e-20	0.635592
Pi4ka	8.95307e-18	-0.653713	0.079	0.146	2.02608e-13	0.635642
Ncor1	2.33739e-46	-0.653001	0.267	0.432	5.28951e-42	0.635956
Epb41l3	2.73438e-54	-0.652948	0.352	0.535	6.18791e-50	0.635979
Rc3h1	4.87952e-24	-0.652847	0.102	0.192	1.10423e-19	0.636024
Mgat2	3.79166e-15	-0.652228	0.072	0.131	8.58053e-11	0.636297
Fech	9.33338e-27	-0.652039	0.117	0.217	2.11214e-22	0.63638
Bbx	9.96106e-59	-0.65173	0.362	0.553	2.25419e-54	0.636517
Casp8ap2	8.87777e-16	-0.651588	0.111	0.18	2.00904e-11	0.636579
Hdac2	9.66836e-15	-0.651323	0.06	0.115	2.18795e-10	0.636696
Cers5	9.02752e-14	-0.650614	0.053	0.103	2.04293e-09	0.637009
1700025G04Rik	2.01279e-23	-0.649908	0.061	0.138	4.55494e-19	0.637321
Tgfbr3	4.30748e-32	-0.649751	0.097	0.205	9.74784e-28	0.63739
Rab11fip3	1.86893e-21	-0.649063	0.082	0.16	4.22938e-17	0.637694
Mtif2	7.8178e-15	-0.648804	0.061	0.116	1.76917e-10	0.637809
Bod1l	3.63262e-17	-0.648552	0.115	0.188	8.22062e-13	0.63792
Phlda1	1.18086e-16	-0.648341	0.048	0.103	2.67229e-12	0.638014
Dennd5a	1.23711e-19	-0.648335	0.062	0.13	2.79959e-15	0.638016
Ap1g1	1.99729e-31	-0.648314	0.153	0.272	4.51987e-27	0.638026
Ccnt1	8.15702e-23	-0.648067	0.087	0.17	1.84593e-18	0.638135
Prkdc	1.69279e-19	-0.647774	0.049	0.111	3.83078e-15	0.638264
Arfgef1	2.67153e-37	-0.647321	0.18	0.317	6.04567e-33	0.638465
Tmem189	6.99118e-14	-0.647008	0.057	0.109	1.5821e-09	0.638603
Wwox	2.75334e-32	-0.646341	0.109	0.222	6.2308e-28	0.638899
Dhx57	1.29023e-18	-0.646295	0.065	0.131	2.91979e-14	0.638919
Kpna1	7.53563e-17	-0.645423	0.08	0.146	1.70531e-12	0.639305
Fnbp1l	1.29066e-28	-0.645274	0.138	0.247	2.92076e-24	0.639371
Mark3	5.52224e-31	-0.645167	0.144	0.26	1.24968e-26	0.639419
Rsu1	3.34574e-20	-0.644245	0.075	0.149	7.57141e-16	0.639828
4930402H24Rik	1.84986e-13	-0.644243	0.064	0.116	4.18624e-09	0.639828
Slit3	6.01423e-35	-0.644057	0.124	0.25	1.36102e-30	0.639911
Atm	1.35216e-16	-0.643739	0.06	0.119	3.05994e-12	0.640052
Lama1	7.10102e-24	-0.642289	0.053	0.126	1.60696e-19	0.640695
Setbp1	8.91497e-34	-0.642127	0.114	0.233	2.01746e-29	0.640767
Palld	1.17262e-35	-0.641916	0.202	0.341	2.65365e-31	0.640861
Tom1l2	2.45655e-19	-0.641465	0.059	0.124	5.55917e-15	0.641062
Rbm33	5.15302e-18	-0.641252	0.067	0.132	1.16613e-13	0.641156
Btbd1	4.20972e-14	-0.641077	0.07	0.125	9.52659e-10	0.641234
Clic4	4.79294e-33	-0.640783	0.215	0.345	1.08464e-28	0.641365
Arhgap28	9.06043e-41	-0.640664	0.09	0.216	2.05038e-36	0.641417
Tcn2	4.42313e-24	-0.640482	0.105	0.196	1.00096e-19	0.641498
Opa1	1.12846e-20	-0.640417	0.127	0.211	2.55371e-16	0.641527
Nufip2	4.24968e-25	-0.63985	0.141	0.241	9.61703e-21	0.64178
Fam118b	2.15393e-14	-0.639449	0.068	0.123	4.87435e-10	0.641958
B4galt1	1.69674e-21	-0.639141	0.062	0.133	3.83973e-17	0.642095
Sh3bp5	2.66898e-19	-0.638911	0.088	0.162	6.0399e-15	0.642198
Plekhg1	1.81931e-20	-0.638681	0.062	0.132	4.1171e-16	0.6423
Zfp516	1.16905e-15	-0.638576	0.048	0.101	2.64557e-11	0.642347
Med15	7.44106e-16	-0.637366	0.052	0.107	1.68391e-11	0.642885
Golph3	4.06083e-14	-0.636927	0.072	0.128	9.18965e-10	0.643081
Jade3	4.51096e-29	-0.636903	0.164	0.278	1.02083e-24	0.643092
Ppp1r9a	1.79191e-31	-0.636887	0.121	0.235	4.0551e-27	0.643099
Agpat4	2.09674e-21	-0.635885	0.103	0.187	4.74492e-17	0.643546
Agfg1	2.69129e-32	-0.635378	0.184	0.31	6.0904e-28	0.643772
Rufy3	3.8729e-19	-0.634649	0.085	0.157	8.76438e-15	0.644097
Usp33	1.17009e-18	-0.63445	0.092	0.164	2.64792e-14	0.644186
Cdc73	1.3384e-33	-0.634423	0.202	0.333	3.02881e-29	0.644198
Kdm5a	1.13694e-23	-0.633916	0.113	0.205	2.5729e-19	0.644425
Mad1l1	2.13898e-18	-0.632366	0.063	0.127	4.84051e-14	0.645118
Gab1	8.60897e-37	-0.631884	0.201	0.342	1.94821e-32	0.645333
Hnrnpul1	7.29215e-17	-0.631875	0.104	0.175	1.65021e-12	0.645337
Rin3	1.39089e-15	-0.631402	0.083	0.145	3.14757e-11	0.645549
Pcm1	7.38133e-34	-0.629802	0.18	0.311	1.6704e-29	0.646265
Zfp532	4.99907e-16	-0.629586	0.05	0.105	1.13129e-11	0.646362
Afdn	2.0759e-38	-0.62877	0.21	0.355	4.69775e-34	0.646727
Arl5a	6.82413e-18	-0.628503	0.112	0.187	1.5443e-13	0.646847
Virma	2.89264e-17	-0.628119	0.086	0.154	6.54604e-13	0.647019
Tgoln1	5.74817e-18	-0.627881	0.057	0.119	1.30081e-13	0.647126
Itch	2.29653e-26	-0.627872	0.123	0.224	5.19705e-22	0.64713
Dym	1.67158e-20	-0.627575	0.063	0.133	3.78279e-16	0.647263
Dzip3	2.72796e-12	-0.626626	0.054	0.1	6.17337e-08	0.647689
Lman2	9.52425e-26	-0.625512	0.158	0.263	2.15534e-21	0.648189
Rbm26	6.15272e-36	-0.625379	0.196	0.333	1.39236e-31	0.648249
Creb3l1	3.16805e-24	-0.623608	0.059	0.136	7.16929e-20	0.649045
Mis18bp1	6.04822e-16	-0.623535	0.081	0.143	1.36871e-11	0.649078
Clic6	9.45522e-29	-0.622371	0.2	0.317	2.13972e-24	0.649603
Arhgap42	1.03634e-27	-0.621909	0.142	0.251	2.34523e-23	0.64981
Utp4	1.11568e-11	-0.621894	0.06	0.106	2.52478e-07	0.649817
Fras1	1.53942e-43	-0.621408	0.169	0.323	3.4837e-39	0.650036
Reep3	2.95439e-12	-0.621324	0.064	0.113	6.68579e-08	0.650074
Klhl13	3.17706e-48	-0.621287	0.308	0.484	7.18968e-44	0.650091
4931406P16Rik	7.80594e-18	-0.621282	0.064	0.127	1.76648e-13	0.650093
Wdr36	3.22756e-13	-0.621188	0.068	0.121	7.30397e-09	0.650135
Hexa	5.81121e-26	-0.621109	0.137	0.241	1.31508e-21	0.650171
Otud4	6.76653e-26	-0.620569	0.143	0.246	1.53126e-21	0.650414
Tmsb4x	1.67714e-52	-0.62046	0.313	0.502	3.79536e-48	0.650464
Stat3	2.98421e-18	-0.619995	0.083	0.153	6.75327e-14	0.650673
Spop	1.48344e-16	-0.619963	0.1	0.169	3.35702e-12	0.650688
Cdyl	4.47953e-13	-0.619959	0.068	0.12	1.01372e-08	0.650689
Atp6v1h	2.33812e-34	-0.619869	0.121	0.241	5.29117e-30	0.65073
Kif4	2.87984e-20	-0.619488	0.105	0.186	6.51708e-16	0.650902
Bclaf1	1.27959e-28	-0.618671	0.214	0.332	2.8957e-24	0.651271
Smc4	3.50264e-45	-0.618528	0.295	0.461	7.92648e-41	0.651335
Nup93	5.48161e-20	-0.617326	0.101	0.18	1.24049e-15	0.651878
Nck1	6.24938e-18	-0.617259	0.08	0.149	1.41424e-13	0.651908
Eps8	1.79703e-43	-0.617085	0.322	0.48	4.06668e-39	0.651987
Fus	7.34257e-46	-0.616718	0.27	0.438	1.66162e-41	0.652153
Ccar1	9.62281e-26	-0.615907	0.209	0.318	2.17764e-21	0.65252
Dapk1	1.95354e-18	-0.615265	0.075	0.143	4.42086e-14	0.65281
Kdm2a	3.18146e-25	-0.613271	0.109	0.204	7.19965e-21	0.653713
Gjb2	7.65291e-15	-0.613145	0.055	0.108	1.73185e-10	0.65377
Pbrm1	2.39879e-38	-0.61289	0.252	0.4	5.42846e-34	0.653886
Gapvd1	6.0005e-30	-0.612398	0.128	0.239	1.35791e-25	0.654108
Sec61a2	1.77822e-13	-0.612368	0.06	0.111	4.0241e-09	0.654122
Atp6ap1	6.24534e-16	-0.612223	0.06	0.117	1.41332e-11	0.654188
Cul4a	4.00768e-17	-0.612194	0.088	0.156	9.06937e-13	0.654201
Wwc2	3.11211e-30	-0.611883	0.167	0.284	7.04271e-26	0.654342
Nomo1	1.01919e-20	-0.611639	0.081	0.157	2.30643e-16	0.654453
Pxdc1	1.868e-13	-0.611589	0.056	0.106	4.22729e-09	0.654476
Tnpo2	6.56547e-16	-0.611444	0.057	0.113	1.48577e-11	0.654541
Fkbp9	2.28854e-18	-0.611101	0.059	0.122	5.17897e-14	0.654697
Wapl	2.45807e-35	-0.610924	0.203	0.34	5.56262e-31	0.654777
Gbe1	2.32657e-15	-0.610722	0.055	0.11	5.26504e-11	0.654869
Rbpms	3.84937e-48	-0.610407	0.291	0.459	8.71112e-44	0.655012
Sec24b	1.43866e-27	-0.610301	0.089	0.184	3.25568e-23	0.65506
Usp7	8.92205e-29	-0.61027	0.185	0.302	2.01906e-24	0.655074
Cep112	2.55265e-17	-0.609945	0.071	0.136	5.77666e-13	0.655222
Dhx36	2.41174e-22	-0.609744	0.131	0.223	5.45777e-18	0.655313
Myef2	1.05979e-15	-0.608065	0.071	0.131	2.39831e-11	0.656076
Tet3	8.74467e-22	-0.606938	0.065	0.139	1.97892e-17	0.656589
Eif2ak4	2.35809e-13	-0.60659	0.056	0.106	5.33637e-09	0.656747
Slc35f6	1.02835e-16	-0.606367	0.06	0.119	2.32716e-12	0.656849
Ssr3	1.09154e-30	-0.606267	0.166	0.286	2.47016e-26	0.656894
Mrtfa	6.301e-24	-0.606229	0.079	0.164	1.42592e-19	0.656911
Fggy	1.64363e-13	-0.606107	0.061	0.113	3.71954e-09	0.656967
Cwc27	3.17605e-24	-0.604736	0.128	0.225	7.18741e-20	0.657592
Phactr4	1.3486e-19	-0.604683	0.11	0.19	3.05189e-15	0.657616
Pum3	1.99625e-17	-0.604212	0.132	0.21	4.51752e-13	0.65783
Mapk1ip1l	1.43757e-30	-0.601881	0.169	0.29	3.25322e-26	0.658894
Bmt2	2.44476e-14	-0.601689	0.059	0.113	5.53248e-10	0.658982
Plxnb2	1.57518e-27	-0.600411	0.095	0.192	3.56462e-23	0.659566
Tm4sf5	3.42927e-13	-0.600323	0.057	0.107	7.76044e-09	0.659606
Tlk2	6.5378e-31	-0.600098	0.16	0.279	1.4795e-26	0.659709
Snx27	2.15053e-24	-0.599946	0.179	0.283	4.86665e-20	0.659779
4930405D11Rik	3.42383e-24	-0.5998	0.156	0.257	7.74814e-20	0.659845
Baiap2l1	1.31364e-17	-0.599586	0.09	0.16	2.97276e-13	0.659943
Wrn	4.55519e-16	-0.59887	0.053	0.109	1.03084e-11	0.660271
Sec11a	1.73616e-23	-0.598823	0.139	0.236	3.92893e-19	0.660292
Zdhhc20	2.35593e-17	-0.59816	0.062	0.124	5.33147e-13	0.660596
Mon2	1.03329e-18	-0.5975	0.068	0.135	2.33834e-14	0.660898
Ide	2.20972e-19	-0.597115	0.11	0.189	5.00061e-15	0.661074
Epb41l5	6.03916e-19	-0.597021	0.12	0.201	1.36666e-14	0.661118
Ttk	6.61913e-14	-0.596929	0.102	0.164	1.49791e-09	0.66116
Rps6kb1	7.27471e-22	-0.596896	0.118	0.206	1.64627e-17	0.661175
Pacs1	7.19228e-21	-0.59652	0.056	0.124	1.62761e-16	0.661347
Hook2	6.86205e-16	-0.596401	0.08	0.143	1.55288e-11	0.661402
Rffl	5.19316e-17	-0.596003	0.072	0.135	1.17521e-12	0.661584
Mertk	1.53475e-14	-0.595961	0.057	0.11	3.47313e-10	0.661604
Nsd1	1.35758e-44	-0.59594	0.287	0.451	3.07221e-40	0.661613
Myo7a	5.61528e-12	-0.594681	0.054	0.1	1.27074e-07	0.662191
Ttc3	2.63441e-34	-0.5943	0.188	0.321	5.96166e-30	0.662366
Tcerg1	1.87496e-35	-0.594231	0.18	0.314	4.24303e-31	0.662397
Ppm1b	2.18075e-18	-0.594228	0.087	0.158	4.93504e-14	0.662399
Ggnbp2	1.34837e-32	-0.594053	0.215	0.347	3.05136e-28	0.662479
Ubac2	1.42358e-18	-0.59402	0.113	0.191	3.22156e-14	0.662494
Trip12	9.98303e-59	-0.593822	0.403	0.599	2.25916e-54	0.662585
Parva	5.97712e-27	-0.593179	0.118	0.219	1.35262e-22	0.66288
P4hb	3.67954e-52	-0.593087	0.184	0.362	8.32679e-48	0.662923
Cacul1	1.45423e-18	-0.592582	0.093	0.166	3.29092e-14	0.663155
Elf2	1.23803e-19	-0.592395	0.121	0.204	2.80166e-15	0.663241
Pex14	8.76201e-24	-0.592354	0.147	0.245	1.98284e-19	0.66326
Osbpl1a	1.40356e-14	-0.592337	0.052	0.104	3.17625e-10	0.663268
Mdm4	1.01315e-22	-0.592064	0.093	0.177	2.29275e-18	0.663393
Tmem59	1.01236e-17	-0.591748	0.088	0.158	2.29096e-13	0.663539
Zbtb20	8.78388e-21	-0.591134	0.073	0.148	1.98779e-16	0.663821
Lta4h	3.12494e-14	-0.590939	0.082	0.142	7.07174e-10	0.663911
Btbd7	4.59646e-31	-0.590938	0.114	0.225	1.04018e-26	0.663911
Stat5b	1.27033e-18	-0.590745	0.062	0.127	2.87476e-14	0.664
Upf2	2.17895e-22	-0.590046	0.087	0.17	4.93097e-18	0.664322
Nedd4	2.72418e-55	-0.589463	0.422	0.607	6.16482e-51	0.66459
Sipa1l2	8.30129e-22	-0.589402	0.063	0.137	1.87858e-17	0.664619
Pcnt	2.14249e-16	-0.589287	0.077	0.141	4.84846e-12	0.664671
Snx1	4.22754e-19	-0.588879	0.079	0.151	9.56692e-15	0.664859
Sin3a	6.30131e-19	-0.588496	0.079	0.15	1.42599e-14	0.665036
Kazn	6.24808e-14	-0.588415	0.054	0.105	1.41394e-09	0.665073
Zfp652	1.36815e-10	-0.588244	0.065	0.109	3.09612e-06	0.665152
Rcor1	3.30995e-23	-0.588139	0.151	0.248	7.49042e-19	0.6652
Dcaf1	2.5236e-15	-0.587864	0.083	0.145	5.71092e-11	0.665327
Pus7	1.29115e-15	-0.587706	0.058	0.114	2.92187e-11	0.6654
Colgalt1	1.35167e-17	-0.585535	0.07	0.136	3.05883e-13	0.666402
Osbpl6	6.99399e-40	-0.585496	0.183	0.33	1.58274e-35	0.66642
Cdc37l1	6.58755e-14	-0.5851	0.092	0.153	1.49076e-09	0.666603
Slc40a1	7.62698e-26	-0.584348	0.084	0.173	1.72599e-21	0.666951
Rsbn1l	3.80719e-14	-0.58433	0.072	0.128	8.61568e-10	0.666959
Aebp2	1.53094e-18	-0.584189	0.1	0.174	3.46452e-14	0.667024
Lsr	4.07145e-15	-0.584172	0.073	0.133	9.2137e-11	0.667032
Vcl	1.6477e-29	-0.583996	0.095	0.197	3.72874e-25	0.667114
Parg	2.153e-18	-0.583781	0.085	0.156	4.87224e-14	0.667213
Prdx3	3.04419e-10	-0.582282	0.059	0.101	6.88901e-06	0.667907
Anapc10	3.82585e-14	-0.581017	0.059	0.112	8.6579e-10	0.668492
Rbm25	2.07728e-47	-0.580859	0.379	0.547	4.70088e-43	0.668566
Ccdc93	2.00527e-16	-0.580379	0.074	0.137	4.53794e-12	0.668788
Rabep1	6.76581e-36	-0.579916	0.239	0.383	1.5311e-31	0.669003
Larp4b	1.57564e-39	-0.57976	0.211	0.36	3.56568e-35	0.669075
Tnfaip8	1.76264e-18	-0.579517	0.144	0.227	3.98886e-14	0.669188
Mtf2	8.89576e-17	-0.579015	0.107	0.179	2.01311e-12	0.669421
Nat10	1.88217e-12	-0.577628	0.054	0.101	4.25934e-08	0.670065
Pum1	1.66163e-40	-0.577598	0.275	0.43	3.76028e-36	0.670079
Cse1l	1.31804e-20	-0.57728	0.143	0.233	2.98273e-16	0.670226
Rassf8	2.03123e-15	-0.576686	0.092	0.156	4.59666e-11	0.670502
Kifc3	5.96467e-19	-0.576623	0.09	0.165	1.3498e-14	0.670532
Senp2	9.05196e-17	-0.5756	0.092	0.16	2.04846e-12	0.671007
Ahnak	3.6835e-24	-0.573625	0.156	0.258	8.33576e-20	0.671926
Slc39a4	2.3893e-14	-0.573591	0.075	0.132	5.40699e-10	0.671942
Cdca2	6.96261e-20	-0.573464	0.066	0.135	1.57564e-15	0.672001
Nbr1	2.27164e-13	-0.573306	0.088	0.146	5.14073e-09	0.672075
5031425E22Rik	9.94524e-17	-0.573016	0.079	0.145	2.25061e-12	0.67221
Arfgef2	3.05236e-24	-0.572927	0.097	0.187	6.90748e-20	0.672251
Pnn	6.89105e-23	-0.572757	0.14	0.236	1.55945e-18	0.672331
Rrbp1	1.62601e-67	-0.572004	0.444	0.654	3.67965e-63	0.672682
Rad17	2.80665e-12	-0.571822	0.069	0.12	6.35145e-08	0.672766
Agpat5	1.47165e-16	-0.571217	0.079	0.144	3.33035e-12	0.673049
Ezh2	1.50318e-25	-0.570977	0.201	0.311	3.40169e-21	0.673161
Wdr33	7.26951e-31	-0.570725	0.152	0.271	1.64509e-26	0.673278
Pkp4	4.8036e-34	-0.570648	0.239	0.375	1.08706e-29	0.673314
Bicc1	3.41802e-33	-0.570063	0.209	0.342	7.73498e-29	0.673587
Ncapd3	3.51801e-15	-0.569678	0.058	0.113	7.96127e-11	0.673767
Nfxl1	1.08501e-12	-0.569574	0.057	0.106	2.45537e-08	0.673816
Lmo7	1.93549e-15	-0.569565	0.073	0.134	4.38e-11	0.67382
Zdhhc9	2.56487e-13	-0.568813	0.068	0.121	5.8043e-09	0.674171
Cluh	6.21878e-12	-0.568673	0.069	0.118	1.40731e-07	0.674237
Gak	3.7537e-20	-0.56843	0.11	0.191	8.49462e-16	0.67435
Raf1	2.3999e-17	-0.567683	0.075	0.141	5.43097e-13	0.674699
Pdcd6ip	8.36424e-23	-0.567632	0.132	0.227	1.89283e-18	0.674723
Tent4a	1.1441e-14	-0.567479	0.054	0.107	2.58909e-10	0.674795
Cwf19l2	5.32817e-17	-0.56738	0.088	0.156	1.20576e-12	0.674841
Zfp568	1.00717e-24	-0.566763	0.128	0.227	2.27922e-20	0.67513
Crkl	5.94248e-13	-0.566759	0.06	0.11	1.34478e-08	0.675132
Topbp1	5.43314e-22	-0.566672	0.122	0.211	1.22952e-17	0.675173
Fgg	1.05593e-30	-0.566284	0.203	0.33	2.38956e-26	0.675354
Chd1	8.87915e-25	-0.565633	0.12	0.216	2.00935e-20	0.675659
Kmt2e	2.8547e-26	-0.564298	0.092	0.186	6.46019e-22	0.676284
Trim6	3.98766e-14	-0.564083	0.082	0.141	9.02408e-10	0.676385
Slc43a2	6.36064e-34	-0.563566	0.119	0.238	1.43941e-29	0.676628
Kif11	1.00436e-26	-0.563493	0.156	0.264	2.27287e-22	0.676662
Rfwd3	3.4721e-23	-0.563265	0.102	0.19	7.85737e-19	0.676769
Fkbp15	2.12715e-15	-0.562953	0.061	0.117	4.81374e-11	0.676915
Tmf1	3.91588e-11	-0.56183	0.067	0.113	8.86164e-07	0.677442
Usp48	2.3608e-19	-0.561619	0.114	0.195	5.34248e-15	0.677541
Gtf2i	7.57353e-25	-0.561606	0.134	0.235	1.71389e-20	0.677547
Xrcc5	4.72831e-16	-0.561115	0.107	0.177	1.07002e-11	0.677778
Smad2	5.80111e-22	-0.561055	0.14	0.232	1.31279e-17	0.677807
Sar1b	8.97153e-12	-0.560991	0.101	0.156	2.03026e-07	0.677836
Rnf38	4.26753e-19	-0.560571	0.067	0.135	9.65741e-15	0.678034
Pnpla8	4.98899e-15	-0.559338	0.08	0.142	1.12901e-10	0.678614
Cnot7	2.06133e-09	-0.558708	0.07	0.112	4.66479e-05	0.67891
L3mbtl3	1.09735e-14	-0.558696	0.088	0.149	2.48331e-10	0.678915
Uhrf2	3.99124e-21	-0.558571	0.106	0.189	9.03219e-17	0.678975
Sufu	4.30374e-18	-0.557357	0.074	0.142	9.73936e-14	0.679546
Itga6	9.63406e-18	-0.556792	0.066	0.13	2.18019e-13	0.679812
Ccnh	2.49382e-13	-0.556402	0.069	0.122	5.64351e-09	0.679996
Bcas3	1.37069e-23	-0.556214	0.117	0.211	3.10186e-19	0.680084
Phldb2	2.37172e-29	-0.556165	0.132	0.244	5.3672e-25	0.680108
Mprip	7.60722e-26	-0.555959	0.105	0.201	1.72151e-21	0.680205
Zmynd8	3.35382e-22	-0.555729	0.124	0.214	7.58969e-18	0.680313
Hkdc1	1.00347e-15	-0.554697	0.084	0.148	2.27086e-11	0.6808
Prrc2b	9.39873e-27	-0.554241	0.144	0.253	2.12693e-22	0.681015
Foxo1	2.65361e-15	-0.553943	0.074	0.134	6.00512e-11	0.681156
Rhpn2	1.45297e-16	-0.553885	0.076	0.14	3.28807e-12	0.681183
Kat7	1.0857e-09	-0.553327	0.087	0.132	2.45694e-05	0.681447
Slc25a13	4.35127e-27	-0.552833	0.223	0.34	9.84693e-23	0.68168
Bub1	2.8884e-13	-0.55214	0.087	0.144	6.53645e-09	0.682008
Diaph1	8.98157e-27	-0.551606	0.144	0.251	2.03253e-22	0.68226
Map2k4	1.67637e-21	-0.551486	0.121	0.21	3.79362e-17	0.682317
Sacm1l	8.49029e-15	-0.551229	0.107	0.174	1.92135e-10	0.682439
Pom121	1.54844e-13	-0.550716	0.057	0.108	3.50412e-09	0.682681
Pnisr	8.59515e-19	-0.550497	0.13	0.213	1.94508e-14	0.682785
Smad1	6.6191e-17	-0.550381	0.09	0.158	1.4979e-12	0.68284
Cpsf6	1.47984e-27	-0.550321	0.126	0.232	3.34889e-23	0.682868
Psen1	9.55354e-15	-0.550303	0.052	0.104	2.16197e-10	0.682877
Rhot1	1.43001e-17	-0.549406	0.095	0.167	3.2361e-13	0.683302
Smchd1	1.77533e-26	-0.548573	0.231	0.347	4.01758e-22	0.683696
Ftx	3.54959e-17	-0.548412	0.061	0.122	8.03273e-13	0.683773
Ankrd13c	2.56669e-16	-0.547927	0.092	0.159	5.80841e-12	0.684002
Iws1	5.59143e-20	-0.547862	0.114	0.196	1.26534e-15	0.684033
Rybp	2.27668e-26	-0.547083	0.158	0.266	5.15212e-22	0.684403
Ube4b	2.1449e-23	-0.547047	0.131	0.227	4.85391e-19	0.684419
Rc3h2	4.73724e-15	-0.546763	0.085	0.147	1.07204e-10	0.684554
Cbx5	1.58962e-33	-0.546634	0.228	0.365	3.59731e-29	0.684616
Mob1a	1.30858e-12	-0.546279	0.071	0.123	2.96132e-08	0.684784
Zfhx3	2.04142e-39	-0.546277	0.167	0.313	4.61974e-35	0.684785
Terf1	5.22859e-20	-0.545767	0.132	0.218	1.18323e-15	0.685027
Sec16a	3.32836e-18	-0.545366	0.072	0.14	7.53207e-14	0.685218
Pawr	1.53613e-21	-0.545317	0.139	0.23	3.47627e-17	0.685241
Pak1	1.30974e-14	-0.54516	0.068	0.125	2.96395e-10	0.685315
Map4k4	1.31198e-31	-0.544435	0.134	0.253	2.96902e-27	0.68566
Khsrp	2.306e-16	-0.543463	0.085	0.152	5.21848e-12	0.686122
Nadk2	3.06185e-10	-0.543378	0.077	0.122	6.92898e-06	0.686163
Wdfy1	2.19529e-11	-0.543038	0.068	0.116	4.96795e-07	0.686324
Nln	2.89408e-13	-0.54276	0.066	0.119	6.54931e-09	0.686456
Arl8b	4.18008e-16	-0.541563	0.105	0.175	9.45952e-12	0.687026
Naa15	9.1211e-34	-0.541466	0.248	0.385	2.0641e-29	0.687073
Mphosph8	1.96826e-14	-0.54077	0.085	0.146	4.45417e-10	0.687404
Ankrd49	5.38464e-11	-0.539987	0.059	0.103	1.21854e-06	0.687777
Sfi1	2.25946e-14	-0.53993	0.069	0.126	5.11317e-10	0.687804
Mapkap1	1.18824e-23	-0.539505	0.185	0.289	2.689e-19	0.688007
Kif23	1.41524e-15	-0.53943	0.102	0.169	3.20268e-11	0.688043
Tspan18	2.12402e-11	-0.538497	0.068	0.115	4.80666e-07	0.688488
Dhcr24	1.95162e-23	-0.538191	0.128	0.223	4.41651e-19	0.688634
mt-Co1	4.96656e-110	-0.537449	0.384	0.716	1.12393e-105	0.688988
Ctdspl	6.48644e-30	-0.53734	0.2	0.323	1.46788e-25	0.68904
Taf15	4.49886e-30	-0.536889	0.202	0.327	1.01809e-25	0.689256
Kpna4	2.159e-24	-0.536775	0.156	0.258	4.88581e-20	0.68931
Riok1	7.52387e-08	-0.534311	0.067	0.104	0.00170265	0.690488
Laptm4a	6.27284e-16	-0.533723	0.12	0.192	1.41954e-11	0.69077
Sept9	8.12109e-19	-0.533481	0.107	0.187	1.8378e-14	0.690886
Yap1	1.83988e-18	-0.533162	0.111	0.189	4.16366e-14	0.691038
Ubash3b	1.72471e-25	-0.53305	0.156	0.261	3.90302e-21	0.691092
Elp3	5.30574e-10	-0.533037	0.078	0.124	1.20069e-05	0.691099
Rnf130	7.23294e-30	-0.532145	0.162	0.281	1.63681e-25	0.691526
Slc25a36	1.51963e-14	-0.532055	0.083	0.143	3.43893e-10	0.691569
Dars	1.66546e-17	-0.531918	0.144	0.225	3.76893e-13	0.691635
Tanc2	6.063e-35	-0.531376	0.133	0.261	1.37206e-30	0.691894
Atad2	9.56656e-25	-0.530414	0.17	0.277	2.16491e-20	0.692356
Fignl1	7.14074e-08	-0.529993	0.067	0.104	0.00161595	0.692558
Mcmbp	7.92942e-18	-0.5299	0.111	0.187	1.79443e-13	0.692603
Cgnl1	3.40419e-26	-0.529636	0.146	0.254	7.70369e-22	0.69273
Ddi2	1.31466e-17	-0.529082	0.092	0.164	2.97507e-13	0.692996
Sf3b3	1.07004e-18	-0.527739	0.118	0.198	2.42151e-14	0.693641
Ctsh	5.0696e-28	-0.527048	0.233	0.352	1.14725e-23	0.693973
Robo1	1.29649e-16	-0.527009	0.064	0.126	2.93395e-12	0.693992
Ccdc58	1.96792e-16	-0.526907	0.111	0.183	4.45339e-12	0.694041
Sgo2a	8.07936e-07	-0.526624	0.07	0.104	0.0182836	0.694177
Desi2	1.16419e-17	-0.526558	0.146	0.227	2.63456e-13	0.694209
Nfatc3	9.47383e-20	-0.526196	0.079	0.153	2.14393e-15	0.694383
Brwd3	1.76362e-17	-0.52595	0.107	0.181	3.99108e-13	0.694501
Rab22a	1.3624e-12	-0.525524	0.083	0.138	3.08312e-08	0.694707
Mtss1	1.86817e-34	-0.525086	0.225	0.366	4.22768e-30	0.694918
Exoc6	1.10656e-22	-0.524161	0.167	0.267	2.50414e-18	0.695363
Sept11	5.50573e-26	-0.52372	0.175	0.286	1.24595e-21	0.695576
Stk38	9.39967e-15	-0.523422	0.056	0.109	2.12714e-10	0.69572
Eif4enif1	6.81155e-21	-0.521964	0.077	0.153	1.54145e-16	0.696423
Nol4l	1.20356e-10	-0.521765	0.062	0.107	2.72366e-06	0.696519
Fgb	2.35011e-33	-0.5208	0.209	0.347	5.31831e-29	0.696985
Kif21a	9.46544e-17	-0.520259	0.112	0.186	2.14203e-12	0.697247
Nol8	6.75225e-12	-0.52023	0.077	0.129	1.52803e-07	0.697261
Cldn2	3.46983e-22	-0.519744	0.115	0.205	7.85223e-18	0.697496
Cul5	2.09704e-13	-0.519432	0.116	0.179	4.7456e-09	0.697646
Mapk6	2.19493e-21	-0.519159	0.092	0.174	4.96712e-17	0.697778
Dicer1	1.47863e-10	-0.51908	0.073	0.12	3.34615e-06	0.697817
Gpd2	3.26148e-13	-0.518638	0.072	0.126	7.38073e-09	0.698031
Rbm47	2.90271e-29	-0.51755	0.205	0.329	6.56883e-25	0.698557
Dnajb11	1.63278e-18	-0.517323	0.14	0.225	3.69497e-14	0.698667
Slc7a7	9.74216e-21	-0.517156	0.094	0.174	2.20465e-16	0.698748
Mreg	3.75072e-12	-0.516943	0.057	0.104	8.48788e-08	0.698851
Camsap1	7.39739e-15	-0.516676	0.057	0.112	1.67403e-10	0.69898
Gpr107	9.05611e-17	-0.515184	0.061	0.121	2.0494e-12	0.699704
Eprs	1.92402e-23	-0.514959	0.249	0.357	4.35407e-19	0.699813
Myo18a	1.15475e-24	-0.514928	0.214	0.324	2.6132e-20	0.699828
Cnot6	5.52651e-22	-0.514222	0.131	0.224	1.25065e-17	0.70017
Lars	1.93777e-19	-0.513982	0.17	0.261	4.38517e-15	0.700287
Gnl3	2.39835e-21	-0.513868	0.246	0.349	5.42747e-17	0.700342
Cep57l1	1.81537e-11	-0.513855	0.061	0.107	4.10819e-07	0.700349
Nemf	9.59949e-16	-0.512758	0.113	0.184	2.17237e-11	0.700881
Senp5	1.74201e-20	-0.511901	0.173	0.267	3.94217e-16	0.701298
Nfx1	2.72672e-24	-0.51171	0.181	0.287	6.17057e-20	0.701391
Brd8	1.73102e-16	-0.511701	0.105	0.176	3.9173e-12	0.701395
Hmga2	1.08099e-15	-0.511681	0.059	0.117	2.44629e-11	0.701405
Hist1h2ae	3.89129e-11	-0.511446	0.09	0.141	8.80598e-07	0.701519
Ipo5	1.1965e-18	-0.511179	0.139	0.223	2.70768e-14	0.701649
Atf1	9.17582e-13	-0.510415	0.077	0.131	2.07649e-08	0.702021
Suz12	1.15698e-28	-0.510183	0.231	0.355	2.61825e-24	0.702133
Slit2	2.72295e-35	-0.509797	0.169	0.308	6.16205e-31	0.702321
Baz1b	3.70924e-20	-0.508943	0.167	0.26	8.39402e-16	0.702737
Ehmt1	3.34534e-26	-0.508857	0.152	0.258	7.57049e-22	0.702779
Jade1	2.20651e-25	-0.50869	0.245	0.361	4.99333e-21	0.70286
Scfd1	5.16403e-16	-0.508075	0.148	0.224	1.16862e-11	0.70316
Trerf1	1.58013e-16	-0.507725	0.048	0.104	3.57584e-12	0.703331
Cand1	3.59073e-19	-0.507668	0.113	0.193	8.12583e-15	0.703359
Ibtk	1.04949e-14	-0.507057	0.115	0.183	2.37499e-10	0.703656
Mfsd12	2.73827e-18	-0.506158	0.076	0.146	6.1967e-14	0.704095
Supt20	2.49879e-15	-0.505804	0.077	0.139	5.65477e-11	0.704268
Nek7	3.13174e-17	-0.505794	0.122	0.199	7.08713e-13	0.704273
Cdk7	3.42438e-17	-0.505483	0.092	0.162	7.74938e-13	0.704425
Apex2	6.04822e-16	-0.505042	0.099	0.167	1.36871e-11	0.70464
Pabpc1	1.21934e-42	-0.504966	0.456	0.607	2.75937e-38	0.704677
Zfp36l1	1.89998e-13	-0.504829	0.072	0.127	4.29965e-09	0.704744
Tbl1x	9.18198e-31	-0.504457	0.233	0.365	2.07788e-26	0.704926
Tmed10	1.38666e-28	-0.503838	0.202	0.325	3.13802e-24	0.705228
Chd6	1.01406e-21	-0.503317	0.098	0.183	2.29482e-17	0.705483
Hibadh	3.61124e-16	-0.503299	0.096	0.165	8.17224e-12	0.705492
Med27	1.58568e-10	-0.502873	0.071	0.117	3.5884e-06	0.7057
Ubr4	1.18351e-15	-0.502871	0.087	0.15	2.67829e-11	0.705701
Gng12	4.15763e-32	-0.502619	0.315	0.45	9.40872e-28	0.705824
Dync1h1	1.19462e-28	-0.502492	0.172	0.291	2.70342e-24	0.705886
Cdk5rap2	5.92675e-18	-0.501524	0.068	0.134	1.34122e-13	0.70636
Timd2	1.88006e-09	-0.501455	0.069	0.111	4.25458e-05	0.706394
Scyl2	1.41202e-12	-0.501339	0.074	0.126	3.19541e-08	0.706451
Arid3b	4.04796e-14	-0.501245	0.097	0.159	9.16054e-10	0.706497
Col1a2	5.56806e-43	-0.501059	0.202	0.369	1.26005e-38	0.706588
Evi5	1.79036e-31	-0.500741	0.357	0.492	4.05158e-27	0.706744
Ylpm1	3.84793e-16	-0.500161	0.095	0.163	8.70787e-12	0.707028
Mcts1	2.85431e-07	-0.500096	0.067	0.101	0.00645931	0.70706
Clybl	3.02416e-16	-0.499684	0.125	0.199	6.84366e-12	0.707262
Strn3	3.05031e-34	-0.498698	0.3	0.448	6.90286e-30	0.707745
Gxylt1	1.75207e-14	-0.497381	0.055	0.108	3.96493e-10	0.708392
Yipf5	1.40608e-11	-0.497346	0.085	0.137	3.18195e-07	0.708409
Crk	1.09874e-15	-0.496623	0.115	0.186	2.48645e-11	0.708764
Hps5	2.13905e-12	-0.496061	0.077	0.13	4.84068e-08	0.70904
Polr2b	1.92015e-11	-0.49547	0.068	0.116	4.3453e-07	0.709331
Scpep1	4.04229e-23	-0.495468	0.131	0.227	9.14771e-19	0.709332
Bcr	4.83136e-20	-0.495382	0.095	0.173	1.09334e-15	0.709374
Bbip1	3.23585e-09	-0.493747	0.089	0.134	7.32272e-05	0.710178
Pkn2	8.40947e-25	-0.493521	0.248	0.362	1.90306e-20	0.710289
Adipor2	7.46801e-13	-0.493399	0.066	0.117	1.69001e-08	0.71035
Depdc7	3.4566e-12	-0.492331	0.077	0.129	7.82229e-08	0.710876
Mnat1	1.25779e-18	-0.492309	0.123	0.205	2.84639e-14	0.710887
Arhgap11a	1.58508e-12	-0.491511	0.093	0.15	3.58704e-08	0.71128
Lpin2	4.91844e-19	-0.491255	0.097	0.174	1.11304e-14	0.711406
Mbnl3	6.60517e-14	-0.490504	0.06	0.113	1.49475e-09	0.711776
Cisd2	1.48026e-11	-0.489281	0.12	0.179	3.34983e-07	0.71238
Galnt10	2.45998e-16	-0.488879	0.046	0.1	5.56693e-12	0.712579
Mre11a	3.80755e-11	-0.488758	0.057	0.101	8.61647e-07	0.712638
Ssbp3	5.21673e-24	-0.487527	0.166	0.273	1.18055e-19	0.713246
Ube2h	7.85458e-21	-0.487412	0.146	0.238	1.77749e-16	0.713304
Ptpn14	4.74161e-15	-0.487128	0.06	0.116	1.07303e-10	0.713444
Abhd12	2.22614e-18	-0.487018	0.107	0.185	5.03776e-14	0.713498
Rad54l2	5.40971e-12	-0.486313	0.074	0.125	1.22422e-07	0.713847
Son	3.27381e-31	-0.485298	0.298	0.436	7.40864e-27	0.71435
Golga4	2.87152e-32	-0.48509	0.227	0.362	6.49825e-28	0.714453
Shoc2	4.31789e-20	-0.484429	0.161	0.253	9.77139e-16	0.71478
Prpf8	4.40208e-12	-0.484207	0.11	0.169	9.96191e-08	0.71489
Rad21	3.40155e-19	-0.483823	0.163	0.253	7.69771e-15	0.71508
Vps26a	1.42457e-18	-0.48366	0.174	0.264	3.2238e-14	0.715161
Shroom3	5.26538e-21	-0.483329	0.073	0.148	1.19156e-16	0.715325
Zfp207	2.4635e-22	-0.483236	0.182	0.283	5.57489e-18	0.715371
Hnrnpll	6.10112e-14	-0.483188	0.073	0.13	1.38068e-09	0.715395
Slain2	6.45556e-09	-0.482795	0.071	0.112	0.000146089	0.71559
Scd2	2.51944e-21	-0.482242	0.125	0.215	5.7015e-17	0.715864
Rab3gap1	7.78099e-11	-0.48169	0.085	0.135	1.76084e-06	0.716138
Morc2a	3.23955e-14	-0.481456	0.067	0.123	7.33109e-10	0.716254
Ip6k1	2.75913e-12	-0.481355	0.074	0.126	6.24391e-08	0.716305
Dnmt1	4.98105e-15	-0.481212	0.108	0.175	1.12721e-10	0.716375
Abce1	1.14196e-17	-0.481015	0.169	0.255	2.58426e-13	0.716473
Wdr26	1.31228e-23	-0.48056	0.182	0.287	2.96969e-19	0.716699
Usp9x	3.18052e-30	-0.480398	0.263	0.399	7.19752e-26	0.71678
Tmx1	4.36384e-12	-0.479458	0.073	0.124	9.87537e-08	0.717247
Ifrd1	2.96838e-17	-0.479235	0.085	0.154	6.71744e-13	0.717358
Chd8	1.9499e-15	-0.47761	0.093	0.159	4.41262e-11	0.718166
Swt1	9.21399e-26	-0.477541	0.241	0.36	2.08513e-21	0.7182
Smarcc1	4.40822e-19	-0.477367	0.16	0.248	9.9758e-15	0.718287
Spag9	1.74741e-25	-0.476209	0.22	0.336	3.95439e-21	0.718864
Prkcsh	4.35667e-16	-0.476148	0.083	0.148	9.85916e-12	0.718894
Ccdc50	5.0652e-19	-0.476144	0.173	0.264	1.14625e-14	0.718896
Ube2q2	1.25753e-11	-0.475148	0.08	0.131	2.84579e-07	0.719393
Hnf1b	3.31138e-11	-0.474779	0.069	0.117	7.49364e-07	0.719577
Aven	6.12037e-09	-0.474431	0.087	0.131	0.000138504	0.71975
Tmem33	9.07743e-15	-0.474431	0.102	0.168	2.05422e-10	0.719751
Uba52	4.80722e-11	-0.473611	0.094	0.147	1.08787e-06	0.72016
Axin1	2.48774e-08	-0.473505	0.073	0.112	0.000562976	0.720213
Bptf	1.36634e-21	-0.473503	0.142	0.236	3.09203e-17	0.720214
Dtl	2.84266e-12	-0.473251	0.074	0.126	6.43293e-08	0.720339
Cd2ap	3.9606e-19	-0.470112	0.183	0.274	8.96285e-15	0.721909
Specc1	1.59671e-18	-0.469647	0.104	0.181	3.61336e-14	0.722141
Grn	4.02174e-16	-0.46936	0.063	0.122	9.1012e-12	0.722285
Srsf1	7.80165e-15	-0.468676	0.139	0.211	1.76551e-10	0.722627
Ndufs1	2.48399e-16	-0.467746	0.128	0.204	5.62127e-12	0.723093
Tra2b	9.65009e-24	-0.467081	0.236	0.347	2.18382e-19	0.723427
Arl6ip6	6.07206e-13	-0.466599	0.069	0.122	1.37411e-08	0.723669
Hjurp	2.15702e-23	-0.465926	0.111	0.204	4.88133e-19	0.724006
Tgs1	3.01154e-14	-0.465527	0.096	0.159	6.81512e-10	0.724207
Pja2	1.35318e-13	-0.46477	0.085	0.143	3.06225e-09	0.724587
Spin1	2.65358e-15	-0.46454	0.069	0.128	6.00506e-11	0.724702
Zfp395	8.85242e-13	-0.464258	0.056	0.105	2.0033e-08	0.724844
Nckap1	1.28463e-25	-0.463246	0.221	0.336	2.90712e-21	0.725352
Hcfc1	2.97764e-12	-0.461278	0.067	0.118	6.7384e-08	0.726343
N4bp1	1.11176e-11	-0.460655	0.055	0.1	2.5159e-07	0.726656
Tmem63b	7.23513e-14	-0.460393	0.076	0.133	1.63731e-09	0.726788
Smad4	9.19245e-17	-0.460037	0.116	0.191	2.08025e-12	0.726968
Igf2bp3	1.72371e-32	-0.460009	0.316	0.457	3.90076e-28	0.726982
Max	3.58186e-13	-0.459587	0.057	0.108	8.10575e-09	0.727194
Uso1	2.16912e-21	-0.459414	0.131	0.221	4.90873e-17	0.727282
R3hdm2	5.58252e-18	-0.459012	0.121	0.201	1.26332e-13	0.727484
Usp47	5.42627e-22	-0.458714	0.197	0.299	1.22796e-17	0.727635
Rbm5	8.79417e-15	-0.458379	0.106	0.173	1.99012e-10	0.727803
Anp32e	1.21322e-07	-0.458064	0.082	0.121	0.00274551	0.727963
Phc2	8.30637e-10	-0.457851	0.062	0.105	1.87973e-05	0.72807
Reep4	2.67425e-07	-0.457681	0.075	0.112	0.00605184	0.728156
Brd4	3.87622e-26	-0.457304	0.192	0.307	8.77188e-22	0.728346
Kcmf1	1.27913e-21	-0.457022	0.171	0.271	2.89467e-17	0.728489
Hnrnpa2b1	1.99157e-35	-0.456843	0.449	0.587	4.50692e-31	0.728579
Pcyt1a	6.1658e-11	-0.456263	0.072	0.12	1.39532e-06	0.728872
Rora	5.208e-22	-0.456224	0.098	0.186	1.17857e-17	0.728891
Eif2a	8.51735e-12	-0.456131	0.132	0.193	1.92748e-07	0.728939
Ppp2r3a	1.78226e-22	-0.45565	0.118	0.21	4.03325e-18	0.729181
Npepps	3.28222e-19	-0.454854	0.13	0.215	7.42767e-15	0.729584
Prdm1	3.92974e-16	-0.454287	0.099	0.168	8.893e-12	0.729871
Efr3a	3.74478e-12	-0.452711	0.1	0.156	8.47444e-08	0.730668
Ppp2r2a	2.34393e-19	-0.452691	0.19	0.284	5.30431e-15	0.730678
Kpna3	1.9907e-17	-0.45246	0.139	0.221	4.50496e-13	0.730796
Smc6	8.87459e-18	-0.451627	0.214	0.306	2.00832e-13	0.731218
Frs2	1.56522e-17	-0.451331	0.123	0.201	3.5421e-13	0.731368
Cdc42bpb	4.72148e-13	-0.45118	0.066	0.118	1.06847e-08	0.731444
Prxl2a	1.6138e-09	-0.450158	0.1	0.148	3.65202e-05	0.731963
Mark2	1.6643e-15	-0.450095	0.153	0.23	3.76631e-11	0.731994
Smc2	9.62409e-20	-0.449902	0.244	0.342	2.17793e-15	0.732093
Brd2	3.70216e-11	-0.449704	0.102	0.157	8.37798e-07	0.732193
Lypla1	6.38118e-19	-0.4497	0.168	0.259	1.44406e-14	0.732195
Mpp5	4.65882e-19	-0.448303	0.146	0.233	1.05429e-14	0.732905
[truncated: 240 more rows]

## Sheet: Allantoi_up
gene	p_val	avg_log2FC	pct.1	pct.2	p_val_adj	FC
Ndufa4l2	2.51282e-17	4.4193	0.591	0.121	5.68651e-13	21.3964
Xist	1.01889e-15	2.62313	0.679	0.231	2.30575e-11	6.16085
Cox4i2	1.32595e-06	2.24022	0.455	0.242	0.0300062	4.7247
Slc16a3	4.07259e-09	2.00975	0.608	0.407	9.21627e-05	4.02712
Fam162a	1.38758e-17	1.79533	0.835	0.802	3.14009e-13	3.47094
Pgk1	1.58874e-21	1.45117	0.906	0.857	3.59532e-17	2.73429
Tpi1	5.30003e-27	1.43149	0.952	0.934	1.1994e-22	2.69725
Eno1	7.66908e-17	1.39358	0.866	0.802	1.73551e-12	2.6273
Ldha	2.63447e-28	1.36981	0.963	0.978	5.9618e-24	2.58436
Gpi1	1.38016e-08	1.36627	0.71	0.615	0.00031233	2.57803
Pkm	7.22359e-27	1.33944	0.946	0.967	1.6347e-22	2.53053
Aldoa	1.17432e-24	1.26535	0.957	0.934	2.65749e-20	2.40386
Mif	1.15418e-31	1.25981	0.994	1	2.6119e-27	2.39464
Galk1	3.9264e-08	1.19196	0.741	0.692	0.000888544	2.28463
Pgam1	1.5412e-16	1.05684	0.938	0.945	3.48774e-12	2.08037
Stub1	2.85708e-07	1.04494	0.773	0.769	0.00646558	2.06328
Gapdh	1.93831e-26	1.04105	0.986	0.989	4.38639e-22	2.05773
Anxa2	2.43983e-07	1.01302	0.812	0.857	0.00552133	2.01813
Rps15	2.02402e-28	0.978986	0.991	0.989	4.58036e-24	1.97108
Rpl18a	8.81156e-24	0.871388	0.983	0.989	1.99406e-19	1.82942
Sparc	4.22705e-09	0.809423	0.915	0.956	9.56582e-05	1.75251
Rpl10	4.30966e-12	0.757154	0.94	0.945	9.75276e-08	1.69015
Rack1	1.80388e-16	0.735021	0.983	0.978	4.08217e-12	1.66442
Bsg	9.28056e-07	0.721079	0.844	0.956	0.0210019	1.64841
Rps5	6.81954e-20	0.706428	0.991	0.989	1.54326e-15	1.63176
Lgals1	9.99492e-15	0.69936	0.991	1	2.26185e-10	1.62378
Rpl8	7.6355e-23	0.686547	0.991	1	1.72791e-18	1.60943
Rpl29	3.34932e-15	0.678284	0.98	0.967	7.57952e-11	1.60024
Rps14	1.02823e-16	0.650073	0.994	0.989	2.32689e-12	1.56925
Rpsa	3.04723e-20	0.644932	0.994	0.989	6.89589e-16	1.56367
Rpl10a	4.81626e-11	0.637715	0.969	0.978	1.08992e-06	1.55586
Rps4x	3.24399e-10	0.630186	0.98	0.978	7.34116e-06	1.54776
Rpl7	1.5518e-12	0.616301	0.969	0.978	3.51171e-08	1.53294
Rps19	2.8329e-16	0.588434	0.989	0.989	6.41086e-12	1.50361
Rpl18	3.08662e-12	0.564759	0.977	1	6.98503e-08	1.47914
Fau	3.36023e-14	0.558508	0.991	0.989	7.6042e-10	1.47275
Rpl28	1.1174e-12	0.545145	0.972	0.989	2.52867e-08	1.45917
Cox4i1	1.76022e-08	0.539034	0.963	1	0.000398338	1.453
Rpl12	9.28921e-12	0.534601	0.98	0.989	2.10215e-07	1.44854
Actb	3.85745e-14	0.529779	1	1	8.7294e-10	1.44371
Rplp0	6.54368e-13	0.519663	0.991	1	1.48084e-08	1.43362
Rpl13a	1.46393e-09	0.517049	0.974	0.989	3.31286e-05	1.43103
Rpl15	9.06196e-11	0.498164	0.989	0.967	2.05072e-06	1.41241
Rps11	2.24774e-11	0.489134	0.991	0.978	5.08663e-07	1.4036
Serf2	2.10432e-06	0.485239	0.952	0.989	0.0476207	1.39982
Rps9	3.72215e-08	0.482327	0.989	0.989	0.000842323	1.397
Rpl26	9.04451e-10	0.448376	0.983	1	2.04677e-05	1.3645
Rpl23a	1.38232e-06	0.419804	0.969	0.989	0.0312819	1.33775
Rps8	2.86351e-12	0.414887	0.997	1	6.48013e-08	1.33319
Rps12	7.09061e-09	0.413618	0.989	0.989	0.000160461	1.33202
Rps10	6.95052e-10	0.40173	0.989	0.989	1.5729e-05	1.32109
Rpl27a	2.80498e-09	0.387097	0.986	1	6.34767e-05	1.30776
Rps16	1.43954e-07	0.315268	0.991	1	0.00325767	1.24424
Tpt1	2.08693e-06	0.288051	0.989	1	0.0472272	1.22099

## Sheet: Allantoi_down
gene	p_val	avg_log2FC	pct.1	pct.2	p_val_adj	FC
mt-Co3	1.09489e-46	-8.28295	0.003	0.538	2.47773e-42	0.00321059
Uty	1.10919e-33	-7.34691	0	0.385	2.5101e-29	0.00614273
Eif2s3y	9.78025e-31	-7.31933	0	0.352	2.21327e-26	0.00626128
mt-Atp6	2.12268e-78	-6.1374	0.006	0.868	4.80362e-74	0.0142056
Ddx3y	5.33209e-33	-5.53662	0.006	0.407	1.20665e-28	0.0215432
mt-Co2	3.70826e-64	-5.11631	0.009	0.747	8.39178e-60	0.0288295
mt-Cytb	2.61055e-80	-4.8941	0.034	0.978	5.90768e-76	0.0336303
Slc25a30	7.3324e-10	-3.97385	0.003	0.121	1.65932e-05	0.063643
Lacc1	1.24665e-09	-3.42482	0.009	0.143	2.82118e-05	0.0931166
Ids	4.38681e-08	-3.37632	0.011	0.132	0.000992735	0.0963001
Pdik1l	7.80834e-09	-3.34141	0.011	0.143	0.000176703	0.0986585
Zfp758	5.62457e-08	-3.31614	0.006	0.11	0.00127284	0.100402
mt-Nd2	4.35998e-57	-3.19667	0.04	0.813	9.86662e-53	0.10907
mt-Nd3	1.06471e-57	-3.1915	0.045	0.835	2.40943e-53	0.109462
Tonsl	3.89505e-07	-3.14459	0.009	0.11	0.00881449	0.11308
2010315B03Rik	5.93008e-08	-3.03856	0.009	0.121	0.00134198	0.121704
Efcab7	6.03147e-08	-2.95186	0.009	0.121	0.00136492	0.129241
Bcl2l11	8.89987e-09	-2.90955	0.011	0.143	0.000201404	0.133088
Glrx	2.01962e-10	-2.82274	0.011	0.165	4.57039e-06	0.141342
Tbc1d13	2.64833e-12	-2.81681	0.006	0.165	5.99317e-08	0.141924
Zfp984	5.83417e-08	-2.78729	0.006	0.11	0.00132027	0.144857
mt-Nd4	1.05676e-51	-2.75266	0.119	0.945	2.39144e-47	0.148377
Tmem56	3.40701e-07	-2.67343	0.011	0.121	0.00771007	0.156753
Flvcr1	1.5342e-06	-2.65257	0.014	0.121	0.0347189	0.159036
Trmt2b	6.34581e-08	-2.61069	0.009	0.121	0.00143606	0.163721
Birc2	9.49989e-09	-2.56826	0.011	0.143	0.000214983	0.168608
mt-Nd1	2.87367e-47	-2.50827	0.185	0.978	6.50312e-43	0.175766
Gm13483	2.78466e-07	-2.48141	0.026	0.165	0.00630168	0.17907
Mtrr	5.35435e-08	-2.47798	0.026	0.176	0.00121169	0.179496
Selenop	2.18196e-07	-2.47106	0.026	0.165	0.00493777	0.180359
2700038G22Rik	1.06101e-06	-2.44592	0.026	0.154	0.0240105	0.18353
Nupl2	2.20402e-08	-2.43281	0.02	0.165	0.00049877	0.185204
Rpp38	7.93438e-10	-2.41487	0.04	0.242	1.79555e-05	0.187522
Smim26	1.23456e-09	-2.35704	0.014	0.165	2.79381e-05	0.195191
Car13	2.04259e-07	-2.35534	0.017	0.143	0.00462239	0.195421
Gm8797	1.64699e-06	-2.28006	0.014	0.121	0.0372714	0.20589
Cfap300	7.1471e-07	-2.23741	0.02	0.143	0.0161739	0.212066
Lyn	6.87069e-07	-2.12403	0.02	0.143	0.0155484	0.229405
Astn2	6.93522e-10	-2.11879	0.04	0.242	1.56944e-05	0.230239
Slc30a1	3.82747e-08	-2.10824	0.017	0.154	0.000866156	0.231929
Hist1h2ap	2.95958e-16	-2.0966	0.122	0.516	6.69753e-12	0.233809
Slc16a1	2.16621e-08	-2.09388	0.054	0.253	0.000490213	0.23425
Fancb	2.17839e-06	-2.09192	0.023	0.143	0.0492969	0.234569
Hist1h1b	2.41899e-14	-2.08171	0.278	0.681	5.47418e-10	0.236235
Trpc5os	3.99214e-17	-2.06623	0.068	0.429	9.03421e-13	0.238782
Polrmt	1.37363e-07	-2.06008	0.02	0.154	0.00310852	0.239803
Mtbp	2.99425e-09	-2.04746	0.057	0.275	6.77598e-05	0.241909
Cdc25b	1.22834e-06	-2.038	0.017	0.132	0.0277974	0.243502
Amacr	1.6943e-06	-1.99415	0.014	0.121	0.0383421	0.251016
Dnaja3	1.01716e-14	-1.98718	0.051	0.352	2.30184e-10	0.252231
Hdhd5	2.08517e-06	-1.98162	0.011	0.11	0.0471874	0.253205
Nphp1	2.95185e-10	-1.97168	0.04	0.253	6.68003e-06	0.254955
Slc13a4	1.9935e-06	-1.96823	0.011	0.11	0.0451128	0.255566
Hist1h2an	1.38619e-09	-1.94968	0.009	0.143	3.13695e-05	0.258875
Tmem150a	3.26273e-08	-1.89625	0.017	0.154	0.000738357	0.268641
Gemin6	2.76309e-14	-1.88455	0.045	0.33	6.25288e-10	0.270829
Acad8	1.53135e-06	-1.88293	0.026	0.154	0.0346544	0.271133
Prr14	7.29195e-11	-1.87959	0.045	0.275	1.65017e-06	0.27176
Npc1	2.40168e-09	-1.87347	0.062	0.286	5.43501e-05	0.272916
Setdb2	3.77244e-08	-1.86403	0.017	0.154	0.000853704	0.274707
Bpnt1	8.40332e-07	-1.83554	0.028	0.165	0.0190167	0.280188
Lin54	9.59484e-12	-1.82693	0.097	0.407	2.17131e-07	0.281864
Hist1h1a	4.674e-14	-1.82499	0.062	0.374	1.05773e-09	0.282242
Dhx16	9.01122e-08	-1.81676	0.048	0.231	0.00203924	0.283858
Tmem94	3.20614e-07	-1.80761	0.034	0.187	0.00725549	0.285664
Gm16552	1.76773e-06	-1.79415	0.014	0.121	0.0400037	0.288341
Slc9a3r1	4.74687e-13	-1.79213	0.009	0.187	1.07422e-08	0.288745
Sox3	1.79444e-11	-1.77938	0.08	0.363	4.06082e-07	0.291308
mt-Nd4l	7.2234e-27	-1.77676	0.21	0.824	1.63466e-22	0.291838
Mdm1	2.10084e-07	-1.7564	0.017	0.143	0.00475421	0.295986
Prepl	8.25516e-07	-1.75066	0.02	0.143	0.0186814	0.297166
D3Ertd751e	1.42996e-06	-1.74302	0.034	0.176	0.0323601	0.298743
Gtf3c4	2.36553e-09	-1.73627	0.051	0.264	5.3532e-05	0.300144
Sec11c	3.9261e-10	-1.726	0.054	0.286	8.88477e-06	0.302289
Slc11a2	3.82747e-08	-1.68735	0.017	0.154	0.000866156	0.310497
Kif18a	2.18761e-08	-1.68575	0.08	0.308	0.000495056	0.310842
Preb	2.77947e-15	-1.68368	0.077	0.429	6.28995e-11	0.311288
Mettl5	3.43118e-07	-1.67672	0.048	0.22	0.00776476	0.312794
Mthfd1	3.16427e-12	-1.67384	0.071	0.363	7.16075e-08	0.313417
Josd1	1.73111e-09	-1.66984	0.037	0.231	3.91751e-05	0.314288
Inpp1	6.63493e-07	-1.66961	0.037	0.187	0.0150148	0.314338
1190007I07Rik	1.82278e-08	-1.66919	0.023	0.176	0.000412496	0.314429
Mrs2	3.54824e-10	-1.66451	0.054	0.286	8.02967e-06	0.315451
Tbc1d22b	9.01122e-08	-1.65831	0.048	0.231	0.00203924	0.31681
Isg20l2	4.65351e-08	-1.6502	0.028	0.187	0.00105309	0.318596
mt-Atp8	8.05835e-13	-1.63235	0.165	0.549	1.8236e-08	0.322563
Tex9	3.94258e-08	-1.61949	0.045	0.231	0.000892205	0.32545
Ccp110	1.26396e-07	-1.61941	0.06	0.253	0.00286035	0.325469
Noc3l	1.78702e-15	-1.61919	0.077	0.429	4.04402e-11	0.325518
Naa20	1.84538e-14	-1.61314	0.148	0.56	4.1761e-10	0.326886
Zfp672	4.01894e-07	-1.60449	0.034	0.187	0.00909486	0.328852
Opa3	2.39203e-14	-1.5976	0.082	0.429	5.41317e-10	0.330426
Heatr5b	2.73501e-09	-1.57843	0.074	0.319	6.18933e-05	0.334846
Lypla1	2.64031e-11	-1.57709	0.06	0.319	5.97503e-07	0.335156
Poc5	1.22966e-07	-1.57135	0.031	0.187	0.00278273	0.336493
Bambi	5.89893e-10	-1.55876	0.074	0.33	1.33493e-05	0.339442
Hist2h2ac	1.66687e-11	-1.55648	0.08	0.363	3.77214e-07	0.339978
Idh3a	4.17722e-12	-1.55301	0.071	0.363	9.45306e-08	0.340798
Kif14	1.83847e-07	-1.55239	0.06	0.253	0.00416046	0.340946
Hist1h1e	4.68586e-11	-1.54849	0.213	0.571	1.06041e-06	0.341868
Ints13	4.40468e-08	-1.54732	0.037	0.209	0.00099678	0.342146
Cpa2	8.20419e-11	-1.54623	0.054	0.297	1.85661e-06	0.342404
Zbed3	2.52917e-09	-1.53622	0.088	0.341	5.7235e-05	0.344789
Armc10	1.06828e-08	-1.51375	0.06	0.275	0.000241751	0.3502
Med12	2.24546e-08	-1.51362	0.068	0.286	0.000508147	0.350231
Rcor3	3.3979e-10	-1.50812	0.082	0.352	7.68944e-06	0.351568
Acyp1	6.18232e-07	-1.50513	0.082	0.286	0.0139906	0.352299
Zfp952	1.25642e-07	-1.50305	0.048	0.231	0.00284327	0.352807
Polr3a	3.64904e-08	-1.47926	0.048	0.242	0.000825777	0.358672
Uchl3	3.32406e-12	-1.47751	0.151	0.505	7.52236e-08	0.359108
Recql5	6.47552e-07	-1.46523	0.04	0.198	0.0146541	0.362177
Mlx	8.02251e-11	-1.46331	0.071	0.341	1.81549e-06	0.362661
Ibtk	3.89349e-11	-1.46322	0.094	0.396	8.81097e-07	0.362683
Mmut	7.65178e-07	-1.46055	0.077	0.275	0.017316	0.363356
Pex2	1.18986e-07	-1.45655	0.057	0.253	0.00269266	0.364364
Sfi1	2.07183e-10	-1.45459	0.031	0.231	4.68855e-06	0.364859
Snx14	9.33823e-10	-1.44938	0.051	0.275	2.11324e-05	0.36618
Ppm1m	2.42942e-11	-1.4461	0.082	0.374	5.49777e-07	0.367013
Snhg3	7.63244e-07	-1.44067	0.071	0.264	0.0172722	0.368397
Prdx3	3.58951e-12	-1.44055	0.088	0.407	8.12306e-08	0.368426
Pdcd11	7.33787e-13	-1.42208	0.142	0.527	1.66056e-08	0.373174
Lzic	4.84794e-10	-1.41726	0.062	0.308	1.09709e-05	0.374424
Mtmr6	8.74625e-07	-1.41547	0.065	0.253	0.0197928	0.374887
Xpot	7.98486e-08	-1.40716	0.057	0.253	0.00180697	0.377054
Rpa3	3.82928e-10	-1.39667	0.06	0.297	8.66567e-06	0.379804
Snhg6	2.03204e-08	-1.38606	0.043	0.231	0.000459851	0.382608
Nt5m	5.07447e-09	-1.38496	0.085	0.341	0.000114835	0.382899
Mrpl16	6.33702e-07	-1.36805	0.122	0.363	0.0143407	0.387414
Fdx1	1.97074e-06	-1.36703	0.085	0.286	0.0445977	0.387688
Extl2	1.17335e-07	-1.34371	0.04	0.209	0.0026553	0.394007
AU041133	3.54671e-07	-1.34101	0.026	0.165	0.00802619	0.394743
Exosc3	7.47333e-14	-1.33682	0.116	0.495	1.69121e-09	0.395893
D5Ertd579e	1.30518e-08	-1.33619	0.091	0.341	0.000295362	0.396066
Ssx2ip	9.36509e-07	-1.33088	0.068	0.253	0.0211932	0.397526
Mcur1	6.43518e-08	-1.32732	0.037	0.209	0.00145628	0.398507
Tbc1d31	2.59626e-10	-1.32373	0.051	0.286	5.87533e-06	0.3995
Ska3	1.57322e-07	-1.32053	0.054	0.242	0.00356019	0.400388
Nae1	2.62491e-16	-1.31322	0.122	0.56	5.94018e-12	0.402422
Smim15	2.34573e-09	-1.31155	0.182	0.527	5.30839e-05	0.402887
Trnt1	5.64844e-10	-1.30874	0.134	0.451	1.27824e-05	0.403674
Lats1	2.6732e-10	-1.30414	0.091	0.374	6.04945e-06	0.404961
Snx7	5.23105e-08	-1.30139	0.062	0.275	0.00118379	0.405736
Cox17	1.208e-12	-1.30032	0.196	0.615	2.73371e-08	0.406036
Wdr35	5.73368e-09	-1.29763	0.065	0.297	0.000129753	0.406794
Aqr	1.121e-11	-1.29346	0.159	0.527	2.53682e-07	0.407972
Nit2	1.61911e-08	-1.28234	0.085	0.33	0.000366405	0.411128
Kdm4a	1.09595e-07	-1.27854	0.062	0.264	0.00248014	0.412213
1810037I17Rik	1.77096e-14	-1.27818	0.321	0.824	4.00769e-10	0.412316
Gcc2	3.72117e-12	-1.27521	0.139	0.505	8.42101e-08	0.413165
Tdrd3	5.27375e-07	-1.26985	0.111	0.341	0.0119345	0.414704
Wdr36	1.57539e-09	-1.26683	0.119	0.418	3.56511e-05	0.415573
Kcns3	1.62488e-10	-1.26533	0.091	0.385	3.67711e-06	0.416003
Ano10	1.40474e-07	-1.26367	0.105	0.352	0.00317893	0.416483
Maip1	2.42138e-10	-1.25942	0.111	0.418	5.47958e-06	0.417713
Ddx11	2.59111e-07	-1.25926	0.037	0.198	0.00586368	0.417757
Trappc13	2.18946e-07	-1.25578	0.097	0.319	0.00495474	0.418766
Bag2	2.50997e-10	-1.24929	0.162	0.516	5.68007e-06	0.420657
Dhrs4	8.24603e-09	-1.24883	0.102	0.374	0.000186608	0.420791
Vps13c	3.90925e-11	-1.24262	0.077	0.363	8.84663e-07	0.422604
Togaram1	8.32042e-10	-1.24203	0.145	0.473	1.88291e-05	0.422778
Gpatch11	3.55882e-07	-1.23827	0.077	0.286	0.0080536	0.423882
Ccdc18	7.83922e-08	-1.2349	0.094	0.33	0.00177402	0.424871
Zdhhc2	2.83153e-08	-1.23404	0.074	0.297	0.000640775	0.425126
Arl6ip6	1.8136e-09	-1.23261	0.17	0.495	4.10418e-05	0.425546
Polg	7.33554e-08	-1.23128	0.043	0.22	0.00166003	0.425938
Ckap2	2.11981e-07	-1.23078	0.088	0.308	0.00479714	0.426086
Jpx	1.46196e-06	-1.22675	0.043	0.198	0.0330842	0.427278
Kctd5	8.66824e-07	-1.22636	0.082	0.286	0.0196162	0.427394
Arl14ep	1.01192e-06	-1.22085	0.065	0.253	0.0228997	0.429029
Alas1	9.64e-07	-1.22058	0.065	0.253	0.0218153	0.429111
Lsm5	7.05612e-16	-1.21959	0.33	0.846	1.5968e-11	0.429404
Stk40	1.26365e-08	-1.21808	0.085	0.33	0.000285963	0.429854
Cenpq	3.48588e-11	-1.21674	0.091	0.396	7.88854e-07	0.430255
Zfp697	7.11626e-07	-1.21555	0.054	0.231	0.0161041	0.430608
Ppp2r5a	6.62984e-09	-1.20148	0.094	0.352	0.000150033	0.434829
Ercc6l2	1.08136e-10	-1.18369	0.128	0.462	2.44712e-06	0.440224
Hist1h2ae	6.18645e-07	-1.18344	0.236	0.516	0.0139999	0.440301
Lnpk	4.6022e-08	-1.18244	0.105	0.363	0.00104148	0.440606
Slc39a1	3.18925e-07	-1.18173	0.062	0.253	0.00721727	0.440823
Enoph1	6.37865e-07	-1.1806	0.048	0.22	0.0144349	0.441167
Tdp1	6.58508e-07	-1.17426	0.071	0.264	0.014902	0.44311
Zim1	1.67752e-10	-1.16892	0.136	0.473	3.79623e-06	0.444753
Krcc1	4.35299e-11	-1.16403	0.196	0.571	9.85081e-07	0.446264
Ppm1g	6.68593e-11	-1.1627	0.253	0.648	1.51303e-06	0.446677
Sept2	3.71504e-08	-1.15694	0.091	0.341	0.000840714	0.448463
Cep126	1.64845e-08	-1.15611	0.085	0.33	0.000373044	0.44872
Secisbp2l	4.53549e-09	-1.15242	0.074	0.319	0.000102638	0.449871
Pnpt1	2.55211e-08	-1.1459	0.085	0.33	0.000577543	0.451908
Rnaseh2b	2.73906e-09	-1.14517	0.142	0.462	6.19849e-05	0.452137
Htt	7.99309e-08	-1.13824	0.134	0.407	0.00180884	0.454314
Fubp3	2.18308e-07	-1.13728	0.142	0.407	0.0049403	0.454617
Rbm28	7.31268e-14	-1.13724	0.233	0.703	1.65486e-09	0.454627
Mrpl36	2.98928e-08	-1.1335	0.128	0.407	0.000676474	0.45581
Rab5b	5.07955e-08	-1.13328	0.08	0.308	0.0011495	0.455879
Gt(ROSA)26Sor	1.87785e-08	-1.13018	0.068	0.297	0.000424958	0.456857
Tmem128	3.02547e-08	-1.12726	0.099	0.352	0.000684664	0.457783
Angpt2	1.74514e-06	-1.12068	0.097	0.308	0.0394925	0.459878
Cisd2	9.80447e-09	-1.11973	0.193	0.505	0.000221875	0.460179
Ablim1	1.38156e-06	-1.11883	0.102	0.319	0.0312647	0.460468
Hdac2	4.24454e-09	-1.11605	0.227	0.593	9.6054e-05	0.461354
Ppid	3.74856e-12	-1.11564	0.224	0.659	8.48298e-08	0.461485
Cacybp	6.50749e-14	-1.11209	0.418	0.89	1.47265e-09	0.462622
Rtn1	2.34295e-07	-1.10955	0.057	0.242	0.0053021	0.463439
Col22a1	3.51139e-07	-1.106	0.082	0.297	0.00794627	0.464581
Mcts1	1.44055e-08	-1.10262	0.134	0.429	0.000325997	0.465669
Cubn	7.43608e-12	-1.09807	0.156	0.549	1.68279e-07	0.467141
Slf1	3.60193e-09	-1.09591	0.19	0.538	8.15116e-05	0.467842
Exoc1	7.12976e-08	-1.09492	0.06	0.264	0.00161347	0.468161
Rab18	2.11817e-12	-1.09079	0.281	0.736	4.79342e-08	0.469503
Rpap2	8.28204e-07	-1.08887	0.054	0.231	0.0187423	0.47013
Snrpf	5.36171e-16	-1.08766	0.514	0.912	1.21335e-11	0.470524
Usp38	4.6439e-08	-1.08271	0.054	0.253	0.00105091	0.47214
Fancm	2.20952e-08	-1.0819	0.08	0.319	0.000500015	0.472407
Apob	1.71825e-06	-1.07861	0.366	0.703	0.0388841	0.473484
Ttk	5.99369e-08	-1.07792	0.185	0.495	0.00135637	0.473712
Vcam1	4.47514e-10	-1.07732	0.207	0.593	1.01272e-05	0.473908
Pggt1b	2.11895e-08	-1.07657	0.111	0.374	0.000479519	0.474154
Mtap	2.09148e-11	-1.07655	0.199	0.615	4.73301e-07	0.474161
Dbf4	1.90311e-09	-1.07477	0.253	0.637	4.30673e-05	0.474746
Gss	5.75019e-08	-1.07396	0.045	0.231	0.00130127	0.475013
Fam98b	4.01648e-07	-1.07179	0.122	0.374	0.0090893	0.475728
Pinx1	1.69691e-07	-1.07157	0.097	0.33	0.00384011	0.475801
Trmt11	1.0724e-07	-1.06834	0.077	0.297	0.00242683	0.476869
Tubgcp4	5.49696e-07	-1.06821	0.048	0.22	0.0124396	0.47691
Lix1	1.42424e-09	-1.06792	0.105	0.396	3.22306e-05	0.477006
Ccdc66	1.31649e-06	-1.06725	0.057	0.231	0.0297922	0.477227
Bcl2	3.02728e-07	-1.06532	0.116	0.363	0.00685074	0.477866
Foxk1	6.64967e-07	-1.06431	0.08	0.286	0.0150482	0.478201
Ccne1	1.61901e-07	-1.05996	0.148	0.418	0.00366382	0.479646
Sik2	4.29519e-11	-1.05449	0.094	0.396	9.72002e-07	0.481467
Depdc1a	5.09604e-08	-1.0517	0.094	0.33	0.00115323	0.482398
Pkdcc	4.37619e-08	-1.05155	0.165	0.473	0.000990331	0.48245
Arhgap11a	9.52185e-11	-1.0499	0.116	0.44	2.15479e-06	0.483001
Id3	1.30005e-06	-1.04707	0.122	0.352	0.0294201	0.48395
1700021F05Rik	1.75062e-06	-1.04631	0.085	0.286	0.0396165	0.484205
Fbh1	4.70363e-07	-1.04476	0.128	0.385	0.0106443	0.484724
Elac2	4.39209e-12	-1.04128	0.011	0.187	9.9393e-08	0.485897
Coq4	4.70334e-08	-1.0394	0.062	0.275	0.00106437	0.486531
Fnip2	7.02962e-09	-1.03807	0.125	0.418	0.00015908	0.486978
Fignl1	2.82828e-09	-1.03645	0.097	0.374	6.4004e-05	0.487526
Galnt7	8.43211e-09	-1.03539	0.136	0.44	0.000190819	0.487882
Tia1	3.22628e-14	-1.0335	0.182	0.648	7.30107e-10	0.488524
Ralgapb	2.29131e-09	-1.02981	0.097	0.374	5.18524e-05	0.489775
Fbln5	9.45738e-07	-1.02541	0.045	0.209	0.0214021	0.49127
Rab28	6.55285e-08	-1.02526	0.125	0.396	0.00148291	0.491323
Vamp7	3.63474e-07	-1.02295	0.125	0.385	0.00822543	0.492109
Ccdc61	1.60442e-06	-1.02091	0.085	0.286	0.0363081	0.492806
Tgds	1.47776e-06	-1.01978	0.077	0.275	0.0334417	0.493192
Trappc8	2.28892e-07	-1.01774	0.142	0.418	0.00517982	0.493891
Bccip	1.62437e-06	-1.01587	0.128	0.363	0.0367595	0.494532
Ndufaf2	2.35735e-08	-1.01495	0.318	0.681	0.000533467	0.494847
Fcho2	8.00379e-08	-1.0144	0.199	0.516	0.00181126	0.495035
Plaa	1.10792e-07	-1.00984	0.179	0.473	0.00250722	0.4966
Hoxd10	6.46975e-07	-1.00715	0.054	0.231	0.014641	0.497528
Gtf2a2	4.45202e-10	-1.00679	0.202	0.571	1.00749e-05	0.497651
Slc43a3	5.79288e-07	-1.00575	0.08	0.286	0.0131093	0.498012
Wdr60	1.33347e-06	-1.00324	0.082	0.286	0.0301764	0.498879
Cul2	2.73447e-10	-1.00305	0.153	0.505	6.18811e-06	0.498943
Ube3c	5.03195e-10	-1.00149	0.19	0.56	1.13873e-05	0.499485
Aard	3.41515e-09	-1.00042	0.281	0.648	7.72849e-05	0.499856
Gak	3.74173e-07	-0.997424	0.125	0.385	0.00846753	0.500894
Poglut1	2.62541e-08	-0.991792	0.08	0.319	0.00059413	0.502853
Cry1	1.9691e-06	-0.991563	0.062	0.242	0.0445608	0.502933
Pdss1	7.90104e-07	-0.987757	0.128	0.374	0.01788	0.504261
Polr2h	7.91204e-07	-0.986811	0.205	0.505	0.0179049	0.504592
Rab8b	7.95684e-09	-0.983405	0.156	0.473	0.000180063	0.505785
Pard3b	7.70844e-11	-0.983091	0.261	0.681	1.74442e-06	0.505895
Cbfa2t3	1.72571e-06	-0.982231	0.08	0.275	0.0390529	0.506196
Stard8	5.07521e-07	-0.982157	0.168	0.44	0.0114852	0.506222
Vrk1	3.47722e-08	-0.980691	0.179	0.505	0.000786895	0.506737
Ndufb1-ps	3.68026e-13	-0.98038	0.432	0.879	8.32842e-09	0.506846
Slc25a5	7.27808e-10	-0.979375	0.293	0.692	1.64703e-05	0.507199
Alg6	2.27698e-07	-0.97279	0.085	0.308	0.00515281	0.50952
Selenof	1.22182e-11	-0.970758	0.44	0.846	2.76498e-07	0.510238
Nup153	1.7793e-07	-0.970434	0.207	0.527	0.00402656	0.510352
Ift74	4.45599e-08	-0.970311	0.162	0.473	0.00100839	0.510396
Zfp101	7.04404e-07	-0.967192	0.068	0.264	0.0159407	0.511501
Gtf3c3	8.46567e-08	-0.96688	0.128	0.396	0.00191578	0.511611
Wdr7	2.88492e-08	-0.964542	0.156	0.462	0.000652856	0.512441
Psmg2	4.99697e-08	-0.959647	0.145	0.44	0.00113081	0.514183
Wdr75	1.20697e-07	-0.956996	0.168	0.462	0.00273136	0.515129
Fam20b	2.132e-06	-0.954686	0.085	0.286	0.0482471	0.515954
Eea1	9.82571e-09	-0.954678	0.293	0.67	0.000222356	0.515957
Kpna1	5.92788e-07	-0.954466	0.134	0.385	0.0134148	0.516032
Mir99ahg	3.307e-07	-0.951285	0.108	0.352	0.00748375	0.517172
Ifngr1	1.27161e-07	-0.949445	0.08	0.297	0.00287765	0.517832
Glrx2	2.18954e-10	-0.948355	0.148	0.495	4.95493e-06	0.518223
Nploc4	2.49919e-08	-0.948178	0.151	0.451	0.000565567	0.518286
Ifnar1	1.47369e-07	-0.946277	0.077	0.297	0.00333496	0.51897
Psmg3	2.02564e-06	-0.945526	0.139	0.385	0.0458402	0.51924
Cfap36	7.17542e-09	-0.9453	0.145	0.462	0.00016238	0.519322
Hif1a	7.42071e-09	-0.94484	0.241	0.604	0.000167931	0.519487
Atp1b3	8.67963e-08	-0.94335	0.19	0.505	0.0019642	0.520024
Ankrd49	5.4192e-07	-0.938799	0.094	0.319	0.0122637	0.521667
Ndufc2	6.39549e-08	-0.937937	0.438	0.835	0.0014473	0.521979
Cisd1	1.72987e-07	-0.937132	0.239	0.549	0.00391469	0.52227
Pcmtd1	9.49148e-07	-0.937127	0.102	0.33	0.0214792	0.522272
Ssbp1	1.17628e-06	-0.936391	0.205	0.505	0.0266192	0.522538
Adpgk	1.46443e-06	-0.93609	0.068	0.253	0.0331401	0.522647
Zhx1	2.59979e-08	-0.932727	0.108	0.385	0.000588333	0.523867
A630089N07Rik	7.44019e-07	-0.93212	0.108	0.341	0.0168371	0.524088
Strn	4.69798e-07	-0.931906	0.094	0.319	0.0106315	0.524165
Thap2	1.16103e-06	-0.930485	0.108	0.341	0.0262741	0.524682
Hist1h3c	1.08882e-06	-0.930272	0.136	0.385	0.02464	0.524759
Abi1	5.63221e-08	-0.929397	0.216	0.549	0.00127457	0.525078
Snrk	3.03652e-07	-0.92533	0.06	0.253	0.00687165	0.52656
Dcp1a	2.38382e-07	-0.924862	0.094	0.33	0.00539459	0.526731
Sass6	6.11792e-07	-0.924577	0.153	0.429	0.0138448	0.526835
Wrap73	2.05722e-06	-0.924062	0.057	0.231	0.046555	0.527023
Emc4	2.4976e-07	-0.919525	0.111	0.363	0.00565206	0.528683
Uggt2	8.03466e-07	-0.919111	0.102	0.33	0.0181824	0.528835
Pon2	2.66786e-08	-0.916795	0.159	0.473	0.000603737	0.529685
Alyref	1.05089e-09	-0.916325	0.281	0.692	2.37816e-05	0.529857
Sod2	1.98795e-07	-0.915943	0.145	0.418	0.00449872	0.529997
Dlg3	1.27581e-07	-0.915133	0.071	0.286	0.00288716	0.530295
Anapc10	1.25379e-06	-0.914955	0.128	0.374	0.0283733	0.530361
Ddx21	1.91845e-07	-0.914458	0.372	0.703	0.00434145	0.530543
Stat5b	2.89398e-07	-0.911045	0.116	0.363	0.00654907	0.5318
Hist1h2ab	6.36209e-08	-0.910678	0.037	0.209	0.00143974	0.531935
Akap11	3.13212e-07	-0.909184	0.179	0.473	0.00708798	0.532486
Asf1b	6.69134e-07	-0.90747	0.102	0.33	0.0151425	0.533119
Slc35a1	4.97685e-08	-0.905607	0.074	0.297	0.00112626	0.533808
Arfgef2	1.71876e-09	-0.905255	0.108	0.396	3.88955e-05	0.533938
Cep290	1.54614e-07	-0.904451	0.145	0.429	0.00349891	0.534236
Top2b	3.28036e-09	-0.903556	0.389	0.802	7.42345e-05	0.534567
Polr3k	8.329e-08	-0.901031	0.119	0.396	0.00188485	0.535504
Usp24	4.97216e-08	-0.897162	0.125	0.407	0.0011252	0.536942
Ppp3cb	1.60392e-10	-0.896466	0.244	0.67	3.62967e-06	0.537201
Hist1h4d	3.23406e-07	-0.895992	0.278	0.604	0.00731869	0.537378
Zc3h12b	4.66344e-09	-0.893454	0.182	0.527	0.000105534	0.538324
Usp5	4.69185e-07	-0.887528	0.176	0.473	0.0106177	0.540539
Elf1	6.21692e-07	-0.885721	0.097	0.319	0.0140689	0.541217
Hps5	1.38392e-07	-0.881797	0.071	0.286	0.00313181	0.542691
Sumf1	9.73258e-07	-0.880857	0.08	0.286	0.0220248	0.543045
Tdp2	5.11566e-10	-0.880768	0.102	0.407	1.15767e-05	0.543078
Ankrd26	1.13095e-09	-0.879777	0.148	0.484	2.55934e-05	0.543451
Hyou1	7.11287e-07	-0.878323	0.074	0.275	0.0160964	0.543999
Nup205	2.45309e-07	-0.877719	0.148	0.429	0.00555134	0.544227
Cebpz	2.63071e-11	-0.876941	0.315	0.736	5.9533e-07	0.544521
Lrrcc1	1.34071e-08	-0.876762	0.077	0.319	0.000303402	0.544588
Ift57	8.38888e-07	-0.876285	0.068	0.264	0.018984	0.544769
Limch1	4.12932e-10	-0.87348	0.136	0.473	9.34465e-06	0.545829
Mpc2	1.06251e-08	-0.871805	0.307	0.692	0.000240445	0.546463
Thoc1	1.49821e-07	-0.871643	0.264	0.604	0.00339044	0.546524
Hypk	1.1156e-07	-0.871002	0.239	0.571	0.00252459	0.546767
Cdk1	4.9897e-08	-0.867525	0.312	0.67	0.00112917	0.548086
Pfn1	4.41954e-16	-0.864673	0.824	0.967	1.00014e-11	0.549171
Etfa	7.37572e-11	-0.86337	0.19	0.582	1.66913e-06	0.549667
Mrps18c	4.8591e-07	-0.862934	0.298	0.626	0.0109961	0.549833
Uba52	2.14749e-08	-0.862753	0.153	0.462	0.000485978	0.549902
Wbp11	1.12788e-07	-0.861303	0.358	0.736	0.0025524	0.550455
Rpap3	6.26014e-08	-0.861057	0.128	0.407	0.00141667	0.550549
Cd2ap	3.49267e-08	-0.860955	0.168	0.484	0.000790391	0.550588
Timm9	3.68741e-09	-0.85966	0.156	0.484	8.34462e-05	0.551082
Rexo2	4.53444e-10	-0.85957	0.287	0.714	1.02614e-05	0.551117
Mrpl20	2.04787e-08	-0.856909	0.483	0.835	0.000463433	0.552134
Maoa	1.57925e-08	-0.856336	0.091	0.352	0.000357385	0.552353
Pdcl3	1.26328e-07	-0.856009	0.239	0.593	0.00285881	0.552479
Mrpl46	6.17278e-07	-0.854973	0.185	0.484	0.013969	0.552876
Armc8	1.06906e-06	-0.853994	0.097	0.319	0.0241929	0.553251
Bcas2	1.56637e-07	-0.85314	0.312	0.659	0.0035447	0.553579
Hs6st1	1.46495e-06	-0.851555	0.091	0.297	0.0331517	0.554187
Hpf1	6.26764e-08	-0.848136	0.281	0.67	0.00141837	0.555502
Yipf4	6.7797e-10	-0.84697	0.119	0.429	1.53425e-05	0.555951
Tomm7	2.04066e-11	-0.846852	0.588	0.912	4.61801e-07	0.555996
Emc7	5.64371e-10	-0.846274	0.239	0.648	1.27717e-05	0.556219
Alg13	6.72493e-07	-0.844082	0.134	0.385	0.0152185	0.557065
Ift81	1.8838e-06	-0.843844	0.17	0.451	0.0426303	0.557157
Nup88	5.0026e-07	-0.843813	0.17	0.462	0.0113209	0.557169
Psmg4	4.73911e-10	-0.843602	0.205	0.593	1.07246e-05	0.557251
Pdcd6	2.39448e-07	-0.843182	0.264	0.615	0.0054187	0.557413
Rrp9	6.92422e-08	-0.842273	0.06	0.264	0.00156695	0.557764
Kif11	1.6871e-06	-0.840412	0.256	0.571	0.0381791	0.558484
Rab21	8.45238e-10	-0.839885	0.202	0.582	1.91277e-05	0.558688
Mest	2.55708e-15	-0.839243	0.847	0.978	5.78667e-11	0.558937
Sdhaf1	4.12266e-07	-0.836353	0.08	0.297	0.00932957	0.560058
Pkn1	4.26112e-07	-0.835814	0.071	0.275	0.00964292	0.560267
Mrps28	9.71837e-08	-0.834636	0.202	0.516	0.00219927	0.560724
Pcna	9.00253e-08	-0.834331	0.267	0.593	0.00203727	0.560843
Ccdc25	6.4358e-07	-0.833879	0.182	0.473	0.0145642	0.561019
Tbc1d5	5.35395e-08	-0.831523	0.224	0.56	0.0012116	0.561936
Rnd3	2.47441e-07	-0.83148	0.253	0.593	0.00559958	0.561952
Rnmt	3.58563e-07	-0.829797	0.122	0.374	0.00811428	0.562608
Cep295	3.50307e-07	-0.828729	0.134	0.396	0.00792745	0.563025
Pccb	9.97553e-07	-0.828239	0.08	0.286	0.0225746	0.563216
Hnrnpa2b1	8.03466e-10	-0.827815	0.676	0.923	1.81824e-05	0.563382
Kmt2b	4.95951e-07	-0.82698	0.139	0.407	0.0112234	0.563708
Tmem87a	2.30021e-07	-0.826906	0.099	0.341	0.00520538	0.563737
Exo1	7.64412e-07	-0.823771	0.136	0.396	0.0172986	0.564963
Pcf11	5.29202e-09	-0.822269	0.074	0.319	0.000119758	0.565552
Utp15	1.20902e-07	-0.821838	0.065	0.275	0.00273601	0.565721
Tjp1	2.6114e-09	-0.82083	0.247	0.659	5.90959e-05	0.566116
Ttll4	4.62388e-07	-0.818351	0.102	0.33	0.0104638	0.56709
Kpna3	1.23481e-07	-0.818155	0.332	0.692	0.00279438	0.567167
Sdhd	1.05553e-07	-0.817178	0.145	0.429	0.00238867	0.567551
Washc5	4.39375e-08	-0.817118	0.134	0.429	0.000994307	0.567575
Cks2	2.43708e-07	-0.816811	0.534	0.857	0.00551512	0.567695
Ndufa1	1.54038e-07	-0.816032	0.304	0.67	0.00348587	0.568002
Mdm4	9.31645e-08	-0.814536	0.21	0.549	0.00210831	0.568591
0610010K14Rik	1.98065e-08	-0.811969	0.199	0.549	0.000448221	0.569604
Dcaf13	5.95888e-07	-0.811084	0.179	0.473	0.0134849	0.569954
Minpp1	2.95816e-07	-0.808833	0.119	0.374	0.00669431	0.570843
Actr2	5.05577e-08	-0.807686	0.304	0.67	0.00114412	0.571297
Tars	1.99265e-07	-0.805988	0.276	0.637	0.00450936	0.57197
Uxs1	1.41127e-06	-0.804613	0.099	0.319	0.0319369	0.572516
Rsl1d1	4.47613e-08	-0.801442	0.352	0.736	0.00101295	0.573776
Dhx36	3.73885e-09	-0.801295	0.335	0.747	8.46102e-05	0.573834
Cdkn1b	2.48485e-08	-0.800345	0.119	0.396	0.000562322	0.574212
Irak1bp1	1.76345e-06	-0.796467	0.111	0.341	0.0399068	0.575758
Itpripl2	1.57914e-06	-0.79637	0.105	0.33	0.0357359	0.575796
Naf1	1.63081e-06	-0.795146	0.077	0.275	0.0369053	0.576285
Rpa1	5.21358e-07	-0.793945	0.148	0.418	0.0117983	0.576765
Wdr73	1.15187e-06	-0.793592	0.028	0.165	0.0260667	0.576906
Selenot	3.56989e-07	-0.793468	0.156	0.44	0.00807867	0.576955
Prpf4b	1.81162e-08	-0.79312	0.455	0.813	0.00040997	0.577095
Usp1	2.28957e-07	-0.792563	0.281	0.604	0.00518131	0.577318
Lpl	1.99839e-06	-0.791799	0.176	0.462	0.0452237	0.577623
Usp46	2.04408e-09	-0.790602	0.134	0.451	4.62575e-05	0.578103
Pcdh18	3.56123e-07	-0.783541	0.21	0.527	0.00805906	0.580939
Tmem183a	1.43994e-08	-0.782923	0.168	0.495	0.000325858	0.581188
Cplane1	5.4013e-07	-0.779393	0.159	0.44	0.0122231	0.582612
Rbis	6.08444e-08	-0.778357	0.33	0.692	0.00137691	0.58303
Cemip2	1.63594e-07	-0.778218	0.074	0.286	0.00370213	0.583086
Erh	1.81093e-07	-0.776808	0.216	0.549	0.00409814	0.583657
Unc50	3.85973e-07	-0.776506	0.119	0.374	0.00873458	0.583779
Orc4	4.95456e-08	-0.775999	0.162	0.473	0.00112122	0.583984
Suclg2	3.06937e-09	-0.775416	0.139	0.451	6.94598e-05	0.58422
Gnl3l	7.27072e-09	-0.775144	0.114	0.407	0.000164536	0.58433
Pde6d	1.21677e-08	-0.774818	0.219	0.604	0.000275356	0.584462
AW549877	1.2819e-06	-0.774544	0.051	0.22	0.0290093	0.584574
Gng10	3.79509e-07	-0.772089	0.196	0.495	0.00858828	0.585569
Memo1	2.98035e-07	-0.771577	0.29	0.637	0.00674454	0.585777
Ltn1	9.65418e-07	-0.770378	0.199	0.495	0.0218474	0.586264
Lsm8	2.42632e-09	-0.769368	0.188	0.56	5.49075e-05	0.586674
Cstb	6.17345e-08	-0.768877	0.378	0.791	0.00139705	0.586874
Igbp1	5.77421e-08	-0.767197	0.148	0.44	0.0013067	0.587558
Map3k7	3.63114e-08	-0.76312	0.153	0.462	0.000821727	0.589221
Ctsl	5.04416e-07	-0.762822	0.52	0.835	0.0114149	0.589343
Cebpzos	1.68093e-06	-0.762565	0.062	0.242	0.0380395	0.589448
Pabpc4	3.14037e-07	-0.760448	0.361	0.692	0.00710666	0.590313
Anapc1	1.63119e-08	-0.758567	0.239	0.626	0.000369138	0.591083
Commd3	2.2384e-09	-0.757939	0.159	0.516	5.0655e-05	0.591341
Cul4b	4.72475e-07	-0.757777	0.219	0.527	0.0106921	0.591407
Pdzd8	3.66177e-08	-0.752765	0.131	0.429	0.000828658	0.593465
Lrba	5.8023e-07	-0.751918	0.097	0.33	0.0131306	0.593814
Swt1	7.02958e-08	-0.750997	0.236	0.604	0.00159079	0.594193
Gm49336	2.41891e-08	-0.750339	0.122	0.407	0.000547399	0.594464
Fam122b	1.86797e-06	-0.746134	0.114	0.341	0.0422723	0.596199
Bod1l	3.05601e-07	-0.746064	0.284	0.637	0.00691575	0.596228
Mta2	1.42544e-06	-0.742839	0.116	0.352	0.0322578	0.597562
Adam10	1.91952e-06	-0.742714	0.185	0.462	0.0434388	0.597614
Camk1d	2.32383e-07	-0.741561	0.463	0.868	0.00525882	0.598092
R3hdm1	2.06588e-06	-0.738538	0.267	0.571	0.0467509	0.599347
2310009A05Rik	5.26501e-09	-0.737339	0.108	0.396	0.000119147	0.599845
Actr6	5.36271e-08	-0.737102	0.045	0.231	0.00121358	0.599943
Cmpk1	5.79875e-08	-0.736549	0.244	0.604	0.00131226	0.600173
Vac14	6.1388e-08	-0.734747	0.068	0.286	0.00138921	0.600924
Sel1l	8.54895e-07	-0.732886	0.21	0.527	0.0193463	0.601699
Arhgef1	7.34454e-07	-0.731155	0.122	0.374	0.0166207	0.602421
Tpr	1.26748e-08	-0.731068	0.668	0.89	0.00028683	0.602458
Dhx9	2.17567e-07	-0.729659	0.409	0.758	0.00492354	0.603046
Nup62cl	1.19662e-07	-0.729297	0.29	0.637	0.00270794	0.603198
Lrch2	4.09929e-07	-0.729234	0.168	0.462	0.0092767	0.603224
Med30	1.62991e-06	-0.728938	0.082	0.286	0.0368849	0.603348
Cnep1r1	6.25861e-07	-0.728162	0.179	0.462	0.0141632	0.603673
Zfp36l1	4.75264e-08	-0.726299	0.301	0.67	0.00107552	0.604453
Zcchc10	1.23054e-06	-0.725589	0.131	0.385	0.0278472	0.60475
Zfp322a	1.50502e-06	-0.724656	0.168	0.44	0.0340586	0.605141
Bola3	1.84055e-06	-0.724544	0.318	0.637	0.0416516	0.605188
Rbmxl1	2.00923e-07	-0.723446	0.293	0.659	0.0045469	0.605649
Ints10	2.61204e-07	-0.723446	0.06	0.253	0.00591104	0.605649
Amn	1.80477e-08	-0.721617	0.034	0.209	0.000408419	0.606417
Pcyt1a	1.79954e-08	-0.720303	0.102	0.374	0.000407237	0.60697
Zfp422	1.69048e-06	-0.714425	0.116	0.352	0.0382557	0.609448
Acap2	1.24804e-06	-0.714323	0.259	0.582	0.0282432	0.609491
Sucla2	8.33578e-07	-0.71407	0.273	0.626	0.0188639	0.609598
Tcea1	4.95127e-08	-0.714024	0.418	0.802	0.00112047	0.609617
Dnajc21	8.90017e-07	-0.709791	0.301	0.659	0.0201411	0.611409
Pfdn4	1.60824e-07	-0.708757	0.128	0.396	0.00363944	0.611847
March5	4.13914e-07	-0.708669	0.21	0.516	0.00936687	0.611885
mt-Nd5	1.2753e-10	-0.707683	0.449	0.857	2.886e-06	0.612303
Mitd1	2.78634e-08	-0.702804	0.122	0.407	0.000630549	0.614377
Scoc	7.87294e-07	-0.70191	0.193	0.505	0.0178165	0.614758
Wdr77	1.93216e-06	-0.701789	0.122	0.363	0.0437247	0.61481
Cib1	8.73466e-07	-0.701595	0.085	0.297	0.0197665	0.614892
Ilkap	3.36339e-07	-0.700092	0.378	0.78	0.00761135	0.615533
Ewsr1	3.8349e-07	-0.699301	0.369	0.747	0.00867838	0.61587
Rfx3	4.67499e-07	-0.699051	0.165	0.451	0.0105795	0.615977
Ube2n	3.21496e-09	-0.697243	0.432	0.846	7.27545e-05	0.61675
Afg3l1	8.18332e-08	-0.697095	0.233	0.593	0.00185188	0.616813
Cox7c	1.03383e-09	-0.696819	0.784	1	2.33956e-05	0.616931
Tpp2	2.10656e-06	-0.695349	0.247	0.571	0.0476715	0.61756
Slu7	2.04922e-06	-0.692856	0.114	0.341	0.0463738	0.618628
Rps27l	1.40299e-10	-0.691421	0.75	0.945	3.17496e-06	0.619244
Eapp	2.84346e-07	-0.68992	0.202	0.516	0.00643475	0.619888
Foxf1	1.15119e-06	-0.689428	0.259	0.582	0.0260515	0.620099
Fbxo30	2.0211e-06	-0.681302	0.122	0.363	0.0457374	0.623602
Srp9	4.73767e-07	-0.675147	0.44	0.846	0.0107214	0.626268
Ap3s1	1.05351e-06	-0.668449	0.247	0.571	0.023841	0.629183
Mns1	1.62475e-07	-0.667726	0.145	0.429	0.0036768	0.629498
Senp7	1.64522e-06	-0.667667	0.222	0.538	0.0372313	0.629524
Mtch2	1.21603e-07	-0.665878	0.341	0.758	0.00275187	0.630305
Ado	6.50903e-07	-0.664921	0.068	0.264	0.0147299	0.630723
Nol12	1.14572e-06	-0.664772	0.207	0.516	0.0259277	0.630788
Usp10	6.37174e-07	-0.660922	0.224	0.56	0.0144192	0.632474
C1d	1.29297e-07	-0.659726	0.276	0.637	0.00292598	0.632998
Cdc5l	1.00531e-06	-0.657638	0.295	0.659	0.0227502	0.633915
Col4a2	4.59698e-08	-0.654912	0.369	0.758	0.0010403	0.635114
Lars2	1.10139e-09	-0.653694	0.176	0.538	2.49245e-05	0.63565
Cthrc1	2.51833e-08	-0.651397	0.321	0.725	0.000569899	0.636663
Ei24	1.54108e-07	-0.65082	0.219	0.56	0.00348747	0.636918
Pin4	1.27973e-08	-0.648511	0.276	0.681	0.000289602	0.637938
Cnih1	1.0142e-06	-0.646693	0.338	0.692	0.0229513	0.638743
Asnsd1	1.39592e-07	-0.64303	0.176	0.495	0.00315897	0.640367
Cfap20	1.66459e-08	-0.642308	0.219	0.593	0.000376697	0.640687
Ttc4	1.40047e-06	-0.64209	0.136	0.385	0.0316927	0.640784
Pno1	2.36278e-08	-0.641358	0.162	0.484	0.000534697	0.641109
Hnrnpf	2.76333e-08	-0.640657	0.588	0.912	0.000625342	0.641421
Ipo5	2.23097e-07	-0.639685	0.304	0.692	0.00504868	0.641853
Nol11	2.13326e-06	-0.638694	0.176	0.44	0.0482758	0.642294
Sem1	6.20155e-09	-0.63668	0.787	0.956	0.000140341	0.643192
Sec62	9.8107e-07	-0.636528	0.568	0.879	0.0222016	0.643259
Cetn2	9.25564e-07	-0.634289	0.227	0.538	0.0209455	0.644258
Zfp266	1.61239e-06	-0.633456	0.188	0.473	0.0364884	0.64463
Cnbp	1.56185e-06	-0.63317	0.591	0.89	0.0353446	0.644758
Washc3	3.30469e-07	-0.63278	0.145	0.429	0.00747852	0.644932
Vps54	5.89689e-07	-0.632362	0.207	0.527	0.0133447	0.645119
Dlk1	1.91515e-06	-0.631052	0.744	0.89	0.0433398	0.645705
Ddx1	5.09248e-08	-0.630548	0.449	0.868	0.00115243	0.645931
Atp5md	1.4915e-07	-0.63009	0.699	0.934	0.00337527	0.646136
Ndufa5	1.30666e-06	-0.629165	0.526	0.857	0.0295697	0.646551
Sp3	1.87789e-06	-0.628913	0.244	0.56	0.0424966	0.646663
Rnf111	1.65717e-06	-0.627867	0.233	0.56	0.0375018	0.647132
Atic	2.16494e-06	-0.627258	0.298	0.637	0.0489925	0.647406
Atxn7	1.78892e-06	-0.626795	0.116	0.352	0.0404832	0.647613
Tm9sf2	2.63159e-07	-0.624824	0.25	0.615	0.00595529	0.648499
Nop9	3.69974e-08	-0.62274	0.065	0.286	0.000837251	0.649436
Map3k1	7.9054e-08	-0.622157	0.21	0.56	0.00178899	0.649699
Skp1a	2.6184e-07	-0.617352	0.531	0.846	0.00592543	0.651866
Spast	3.19475e-08	-0.616315	0.119	0.407	0.000722973	0.652335
Mrps5	1.41603e-06	-0.615908	0.307	0.659	0.0320447	0.652519
Ext2	1.23692e-07	-0.614179	0.202	0.538	0.00279914	0.653302
Uqcrc2	1.48126e-06	-0.614131	0.341	0.714	0.0335208	0.653323
Supt16	1.78376e-06	-0.613304	0.54	0.824	0.0403665	0.653698
Elp4	2.52459e-07	-0.610577	0.202	0.527	0.00571315	0.654935
Mybbp1a	4.82904e-07	-0.601741	0.321	0.703	0.0109281	0.658958
BC005537	1.41745e-06	-0.600145	0.168	0.44	0.0320769	0.659688
Prmt3	1.30175e-06	-0.598778	0.139	0.385	0.0294585	0.660313
Ndufa4	1.35867e-09	-0.596608	0.832	0.978	3.07466e-05	0.661307
Mtmr2	1.39713e-06	-0.595873	0.114	0.352	0.0316169	0.661644
Ugp2	2.06667e-06	-0.595871	0.415	0.758	0.0467688	0.661645
Rcn2	1.9955e-07	-0.593754	0.298	0.681	0.00451581	0.662617
Znrd1	2.62885e-07	-0.592226	0.136	0.418	0.00594908	0.663319
Aff4	5.21024e-07	-0.591446	0.31	0.67	0.0117908	0.663677
Psmg1	3.18595e-07	-0.590791	0.148	0.44	0.00720981	0.663979
Snx1	1.77178e-06	-0.589686	0.097	0.308	0.0400954	0.664488
Snhg8	8.41696e-10	-0.586306	0.085	0.363	1.90476e-05	0.666046
Zdhhc16	2.19239e-07	-0.584949	0.119	0.385	0.00496138	0.666673
Snrpb2	9.22727e-07	-0.584321	0.398	0.78	0.0208813	0.666963
Psip1	5.19041e-07	-0.58321	0.491	0.857	0.0117459	0.667477
F2r	4.01165e-07	-0.582867	0.239	0.571	0.00907837	0.667636
Marc2	1.28358e-07	-0.582817	0.196	0.527	0.00290474	0.667659
Scp2	6.11546e-07	-0.579628	0.276	0.637	0.0138393	0.669136
Upf3a	1.86421e-06	-0.574854	0.188	0.473	0.0421871	0.671354
Hook3	1.46999e-06	-0.573368	0.27	0.593	0.0332658	0.672046
Zc3h14	8.64206e-07	-0.572019	0.256	0.604	0.019557	0.672675
Snrnp200	2.34973e-07	-0.570394	0.213	0.56	0.00531743	0.673433
Ahsa1	1.52854e-06	-0.566155	0.216	0.538	0.0345909	0.675414
AY036118	1.66655e-14	-0.561514	0.19	0.692	3.7714e-10	0.677591
Fam49b	1.81065e-06	-0.557776	0.276	0.604	0.040975	0.679349
Phgdh	9.32862e-07	-0.557074	0.207	0.516	0.0211107	0.679679
4932438A13Rik	1.18517e-06	-0.554193	0.31	0.681	0.0268203	0.681038
5031425E22Rik	1.27575e-06	-0.554005	0.156	0.429	0.0288703	0.681127
Tusc3	1.27444e-06	-0.552549	0.23	0.549	0.0288407	0.681814
Stard3nl	1.05411e-06	-0.548947	0.273	0.637	0.0238546	0.683519
Eif4g2	1.53028e-06	-0.548891	0.724	0.912	0.0346303	0.683545
Mier3	1.23403e-06	-0.548225	0.08	0.286	0.0279262	0.683861
Phf12	1.96337e-07	-0.546205	0.247	0.615	0.0044431	0.684819
Psmd14	1.2879e-06	-0.542658	0.392	0.78	0.0291451	0.686505
Anapc4	2.12565e-06	-0.541939	0.298	0.659	0.0481034	0.686847
Abce1	4.42124e-08	-0.541142	0.259	0.637	0.00100053	0.687227
Tomm70a	2.19677e-07	-0.540708	0.33	0.725	0.00497129	0.687433
Rpl35	1.61737e-08	-0.533579	0.901	0.967	0.000366011	0.690839
Eif2b3	9.66515e-08	-0.527185	0.188	0.495	0.00218722	0.693907
Bcl2l12	3.79333e-07	-0.527064	0.142	0.429	0.00858431	0.693966
Lsm1	1.78889e-06	-0.526231	0.193	0.484	0.0404825	0.694367
Btf3	1.57103e-06	-0.523625	0.804	0.967	0.0355524	0.695622
Cbx5	5.75526e-07	-0.522538	0.656	0.934	0.0130242	0.696146
Hmgb1	8.29701e-12	-0.520636	0.955	1	1.87761e-07	0.697064
Mbd2	4.11497e-08	-0.520384	0.244	0.637	0.000931217	0.697186
Arhgap5	7.08148e-07	-0.52037	0.412	0.78	0.0160254	0.697193
Trf	1.54672e-07	-0.518308	0.088	0.319	0.00350022	0.69819
Cox6c	1.46412e-09	-0.517859	0.844	0.978	3.31331e-05	0.698407
Mrpl1	1.28054e-07	-0.517266	0.145	0.44	0.00289785	0.698695
Srsf3	1.60771e-06	-0.512144	0.767	0.989	0.0363824	0.70118
Cs	1.0119e-06	-0.50989	0.304	0.692	0.0228993	0.702276
Nob1	1.64885e-07	-0.508594	0.097	0.341	0.00373134	0.702907
Mycbp	1.06055e-06	-0.50559	0.213	0.538	0.0240002	0.704372
Ube2a	1.47144e-06	-0.498059	0.216	0.527	0.0332987	0.708059
Set	1.62608e-06	-0.482701	0.855	0.989	0.0367981	0.715637
Mrpl24	1.05001e-06	-0.479131	0.202	0.516	0.0237616	0.717409
Gins4	1.36621e-06	-0.474298	0.179	0.473	0.0309173	0.719817
Iscu	7.63622e-08	-0.472401	0.202	0.549	0.00172808	0.720764
Nfe2l1	1.53111e-06	-0.472271	0.273	0.626	0.034649	0.720829
Hspd1	1.70401e-06	-0.470535	0.83	0.967	0.0385617	0.721697
Lama4	1.87321e-07	-0.461906	0.153	0.451	0.00423907	0.726027
Nap1l1	1.76094e-07	-0.459157	0.903	0.978	0.00398501	0.727411
Pot1a	1.52223e-06	-0.451063	0.043	0.198	0.0344481	0.731504
Dhx29	2.19719e-07	-0.446121	0.125	0.396	0.00497224	0.734014
Rpl39	3.45864e-08	-0.442637	0.972	0.967	0.000782691	0.735788
Ezr	1.16698e-06	-0.419403	0.114	0.352	0.0264087	0.747734
Rnf219	1.6064e-06	-0.417315	0.156	0.44	0.0363529	0.748817
Bcl10	1.12105e-07	-0.415771	0.179	0.505	0.00253693	0.749619
Tom1l2	1.19825e-06	-0.409536	0.102	0.33	0.0271164	0.752866
Ptma	5.56068e-08	-0.364532	0.974	1	0.00125838	0.776721
Rps28	4.78802e-08	-0.331408	0.983	0.989	0.00108353	0.79476
Mtrex	7.73283e-07	-0.331312	0.295	0.681	0.0174994	0.794813
Rnpc3	3.16646e-07	-0.329982	0.091	0.319	0.0071657	0.795547

## Sheet: Mesenchy_up
gene	p_val	avg_log2FC	pct.1	pct.2	p_val_adj	FC
Xist	1.16875e-14	1.58727	0.648	0.39	2.64489e-10	3.0048
Tpi1	3.01347e-08	1.14868	0.725	0.794	0.000681948	2.21712
Pkm	2.91633e-07	0.903172	0.813	0.894	0.00659965	1.87017
Mif	4.02937e-18	0.864169	0.938	0.989	9.11847e-14	1.82029
Rps15	1.29836e-27	0.771281	0.959	0.994	2.93819e-23	1.70678
Rpl18a	3.63151e-24	0.709414	0.99	0.991	8.21811e-20	1.63514
Eef2	4.96051e-08	0.664235	0.798	0.92	0.00112256	1.58473
H19	5.5803e-12	0.661026	0.943	0.983	1.26282e-07	1.58121
Cox4i1	2.73819e-10	0.647738	0.896	0.951	6.19652e-06	1.56671
Mdk	1.3639e-07	0.636919	0.839	0.905	0.00308651	1.55501
Rpl28	2.77512e-17	0.596247	0.964	0.983	6.28009e-13	1.51178
Rpl8	6.12844e-23	0.586845	0.995	0.989	1.38687e-18	1.50196
Rps5	4.33167e-14	0.569454	0.969	0.983	9.80256e-10	1.48396
Rpsa	2.48517e-23	0.53232	0.995	1	5.62395e-19	1.44625
Rpl10	4.46997e-07	0.520161	0.86	0.948	0.0101155	1.43411
Rack1	6.01388e-13	0.51885	0.953	0.974	1.36094e-08	1.43281
Rpl29	6.98982e-12	0.515105	0.969	0.974	1.5818e-07	1.4291
Rps14	5.73831e-16	0.509608	0.974	0.997	1.29858e-11	1.42366
Serf2	9.50811e-08	0.507282	0.912	0.974	0.00215169	1.42137
Rpl10a	1.20217e-09	0.49557	0.969	0.989	2.72051e-05	1.40988
Fau	2.01579e-11	0.480301	0.964	0.991	4.56173e-07	1.39504
Rpl15	8.04469e-14	0.451498	0.948	0.991	1.82051e-09	1.36746
Ftl1	6.94934e-07	0.444356	0.953	0.977	0.0157264	1.36071
Rps4x	3.64429e-09	0.437943	0.948	0.983	8.24703e-05	1.35467
Rps19	7.42201e-13	0.426946	0.969	0.986	1.6796e-08	1.34438
Rpl18	3.23037e-11	0.419767	0.943	0.98	7.31034e-07	1.33771
Rpl13a	9.43266e-09	0.405398	0.938	0.989	0.000213461	1.32445
Rpl26	2.34012e-07	0.363714	0.953	0.997	0.00529569	1.28673
Gapdh	1.2404e-06	0.349125	0.933	0.989	0.0280703	1.27379
Rps9	2.34009e-08	0.326769	0.969	0.989	0.000529562	1.2542
Rps11	1.3983e-06	0.323555	0.959	0.991	0.0316435	1.25141
Actb	1.05509e-06	0.316629	0.995	0.997	0.0238768	1.24542
Rplp0	3.47896e-08	0.303907	0.995	0.991	0.000787288	1.23448
Rpl12	1.48957e-06	0.300772	0.969	0.997	0.0337089	1.2318
Rps20	3.65899e-08	0.299068	0.984	1	0.000828029	1.23035
Rps10	1.15393e-07	0.297265	0.995	0.997	0.00261135	1.22881
Rpl27a	2.80406e-08	0.2953	0.984	0.997	0.000634559	1.22714
Utp4	1.24393e-06	0.287506	0.078	0.269	0.0281501	1.22053

## Sheet: Mesenchy_down
gene	p_val	avg_log2FC	pct.1	pct.2	p_val_adj	FC
Uty	1.64658e-14	-6.33989	0	0.258	3.72622e-10	0.0123454
Eif2s3y	1.63116e-12	-5.90131	0	0.223	3.69132e-08	0.0167313
Ddx3y	5.28874e-14	-5.8732	0	0.249	1.19684e-09	0.0170605
Kdm5d	2.62276e-08	-5.00138	0	0.146	0.00059353	0.0312202
Ddx20	3.55231e-09	-3.67237	0.01	0.186	8.03889e-05	0.0784341
Snhg6	2.02684e-15	-3.61406	0.026	0.321	4.58673e-11	0.0816696
Snap29	6.43217e-10	-3.59261	0.01	0.201	1.4556e-05	0.0828927
Dtd2	2.62415e-07	-3.41545	0.01	0.149	0.00593844	0.0937233
Tslrn1	1.63714e-06	-2.94384	0.01	0.135	0.0370484	0.129962
Scn7a	4.07243e-08	-2.94318	0.01	0.166	0.000921591	0.130021
Slc11a2	8.84547e-07	-2.92828	0.005	0.129	0.0200173	0.131371
Zcchc10	2.32405e-13	-2.65858	0.036	0.312	5.25933e-09	0.158375
Fam102b	1.37292e-08	-2.59655	0.016	0.186	0.000310693	0.165334
mt-Co3	3.18899e-15	-2.45398	0.047	0.358	7.21667e-11	0.182506
Nudt19	1.52181e-07	-2.44065	0.016	0.166	0.00344386	0.1842
Exosc9	2.28686e-10	-2.36595	0.047	0.278	5.17516e-06	0.193989
Lzic	3.64564e-09	-2.29469	0.031	0.226	8.25009e-05	0.203811
Bambi	7.95776e-14	-2.21801	0.052	0.347	1.80084e-09	0.214938
Sun1	1.29956e-06	-2.18011	0.036	0.183	0.0294091	0.220659
Guf1	5.33392e-07	-2.12508	0.021	0.166	0.0120707	0.229239
Yars2	2.27349e-08	-2.12278	0.026	0.201	0.000514491	0.229604
Sft2d1	1.45665e-07	-2.11755	0.026	0.189	0.0032964	0.230438
Wdr92	7.71652e-08	-2.0806	0.021	0.183	0.00174625	0.236416
Hecw2	3.57163e-07	-1.99268	0.036	0.198	0.00808261	0.251272
Manea	6.66479e-08	-1.9909	0.01	0.163	0.00150824	0.251581
Dmd	1.60916e-06	-1.97533	0.01	0.135	0.0364154	0.254311
Slc25a28	5.47315e-09	-1.94913	0.026	0.218	0.000123857	0.258972
Adpgk	4.61625e-07	-1.9415	0.036	0.198	0.0104466	0.260346
Snhg3	2.77464e-10	-1.93316	0.041	0.269	6.27901e-06	0.261855
Hps5	1.65168e-06	-1.92842	0.036	0.183	0.0373775	0.262717
Prelid3b	2.65575e-14	-1.9253	0.036	0.33	6.00997e-10	0.263286
Tmem189	6.91778e-07	-1.90081	0.041	0.201	0.0156549	0.267792
Alcam	1.68839e-16	-1.89542	0.233	0.619	3.82082e-12	0.268796
Rpe	2.80476e-07	-1.88997	0.047	0.218	0.00634718	0.269812
Phtf2	5.11182e-07	-1.88854	0.052	0.221	0.011568	0.27008
Zfp9	2.51225e-11	-1.88744	0.052	0.304	5.68522e-07	0.270286
Tmtc3	2.40558e-08	-1.87059	0.036	0.221	0.000544383	0.273461
Tnnt2	1.89123e-06	-1.87031	0.031	0.175	0.0427985	0.273515
Nup85	7.45085e-11	-1.8695	0.083	0.347	1.68613e-06	0.273668
Slc35a1	3.10789e-08	-1.86145	0.052	0.246	0.000703315	0.2752
Mecr	6.74494e-10	-1.81966	0.047	0.275	1.52638e-05	0.283288
Tor1a	2.43157e-10	-1.8101	0.031	0.255	5.50264e-06	0.285172
Hist1h1b	5.04386e-17	-1.80826	0.275	0.636	1.14143e-12	0.285535
Pabpc4l	1.83206e-07	-1.79969	0.036	0.203	0.00414595	0.287236
Rcc1	1.4198e-09	-1.78802	0.052	0.272	3.213e-05	0.289568
Eef1e1	3.31105e-12	-1.779	0.047	0.309	7.49292e-08	0.291386
Gm39075	4.72363e-07	-1.77159	0.026	0.178	0.0106896	0.292885
Efl1	1.39085e-06	-1.72908	0.083	0.261	0.0314749	0.301644
Hoxb2	3.11839e-07	-1.71893	0.036	0.203	0.00705693	0.303775
Camk4	5.28956e-10	-1.70273	0.062	0.298	1.19703e-05	0.307204
Sephs2	4.86826e-08	-1.69277	0.052	0.246	0.00110169	0.309333
Gap43	8.52701e-07	-1.69053	0.016	0.152	0.0192966	0.309812
Rad17	1.48988e-08	-1.68662	0.067	0.278	0.000337161	0.310653
Pld5	9.5763e-08	-1.68448	0.047	0.229	0.00216712	0.311114
Pvt1	2.3881e-09	-1.68408	0.088	0.324	5.40428e-05	0.311202
Mob1a	2.41763e-12	-1.66834	0.073	0.367	5.4711e-08	0.314615
Orc4	2.24629e-12	-1.66314	0.083	0.378	5.08335e-08	0.315751
Tfdp1	1.11606e-14	-1.66201	0.13	0.487	2.52564e-10	0.315998
Coprs	1.53747e-06	-1.64641	0.041	0.195	0.034793	0.319435
Rpl36a-ps1	2.02694e-07	-1.64153	0.047	0.223	0.00458697	0.320515
Rbmx2	8.39114e-07	-1.62412	0.052	0.218	0.0189892	0.324408
Fam162b	2.68532e-10	-1.61942	0.062	0.301	6.07688e-06	0.325467
Vamp2	6.46977e-07	-1.59881	0.01	0.143	0.0146411	0.330148
Ano10	2.63841e-07	-1.5897	0.067	0.252	0.00597073	0.332241
Aga	1.46297e-06	-1.5867	0.021	0.158	0.0331071	0.332932
Ccnd1	3.81433e-15	-1.57909	0.155	0.524	8.63184e-11	0.334692
Cog3	1.57102e-06	-1.5665	0.036	0.186	0.0355521	0.337627
Fastkd2	1.71532e-06	-1.56436	0.031	0.178	0.0388177	0.338127
Aida	4.34611e-11	-1.55928	0.083	0.352	9.83524e-07	0.339321
Mtfr1l	6.72359e-07	-1.54789	0.057	0.229	0.0152155	0.342009
Aven	3.45762e-07	-1.53906	0.088	0.284	0.00782459	0.344109
Mdfic	8.0418e-09	-1.51789	0.057	0.269	0.000181986	0.349197
Pfdn4	5.44575e-12	-1.49802	0.088	0.381	1.23237e-07	0.354038
4921524J17Rik	3.29738e-14	-1.49555	0.109	0.456	7.46197e-10	0.354646
Nemp1	1.18012e-06	-1.49224	0.052	0.218	0.0267062	0.355461
Crebzf	2.00078e-06	-1.48492	0.047	0.203	0.0452777	0.357267
2410004B18Rik	2.36429e-08	-1.47978	0.062	0.269	0.000535039	0.358544
Cyren	1.95245e-06	-1.46981	0.036	0.186	0.0441839	0.36103
Yipf4	4.994e-08	-1.46757	0.083	0.289	0.00113014	0.36159
Smad6	1.04953e-08	-1.45913	0.078	0.295	0.000237508	0.363713
Vangl1	7.44898e-09	-1.45697	0.041	0.244	0.00016857	0.364258
Fut11	5.24922e-07	-1.45485	0.047	0.215	0.011879	0.364794
Zdhhc13	1.07736e-06	-1.45171	0.057	0.226	0.0243808	0.365588
Edem3	9.9821e-08	-1.44448	0.036	0.206	0.00225895	0.367426
Herpud1	7.21951e-08	-1.44166	0.062	0.258	0.00163377	0.368143
Rbm15b	6.90055e-10	-1.42846	0.036	0.255	1.56159e-05	0.371528
4930453N24Rik	9.20174e-09	-1.42611	0.083	0.315	0.000208235	0.372134
Cox17	1.01732e-16	-1.41857	0.145	0.553	2.30219e-12	0.374083
Twsg1	1.85921e-07	-1.41522	0.052	0.232	0.00420739	0.374953
Ints9	9.87509e-09	-1.40099	0.052	0.261	0.000223473	0.37867
Uimc1	3.82354e-07	-1.38921	0.088	0.278	0.00865266	0.381773
Gid8	1.19952e-06	-1.38563	0.047	0.209	0.0271452	0.382722
Pou6f2	1.04583e-06	-1.38367	0.052	0.218	0.0236672	0.383244
Nucb2	1.52905e-06	-1.38173	0.057	0.221	0.0346023	0.383759
Vps53	1.40014e-06	-1.38031	0.062	0.235	0.0316851	0.384136
Rpa3	1.36158e-10	-1.3789	0.031	0.258	3.08126e-06	0.384511
Adamts1	4.2269e-07	-1.37779	0.052	0.226	0.00956549	0.384809
Hist1h2ap	4.95029e-10	-1.35854	0.114	0.378	1.12025e-05	0.389978
Sult5a1	3.14502e-08	-1.35588	0.083	0.301	0.000711718	0.390697
Tfam	1.35117e-09	-1.34651	0.104	0.361	3.0577e-05	0.393242
Pcgf6	6.66315e-07	-1.34265	0.067	0.249	0.0150787	0.394295
Ndufb1-ps	5.51316e-24	-1.34031	0.316	0.825	1.24763e-19	0.394936
Polr3a	9.42062e-07	-1.33184	0.01	0.14	0.0213189	0.397262
Ddx52	1.04399e-12	-1.3302	0.093	0.404	2.36255e-08	0.397713
Ddx21	9.4405e-20	-1.32948	0.212	0.685	2.13639e-15	0.397912
Sec11c	9.64496e-09	-1.32389	0.057	0.269	0.000218265	0.399458
Uchl3	1.10231e-13	-1.32034	0.119	0.458	2.49453e-09	0.40044
Zfp518a	8.78156e-10	-1.31955	0.083	0.335	1.98727e-05	0.400661
Rpl9-ps6	9.28025e-08	-1.31893	0.057	0.244	0.00210012	0.400833
Hyou1	4.69767e-11	-1.31671	0.062	0.327	1.06308e-06	0.401448
Nup37	1.59464e-10	-1.31626	0.067	0.324	3.60867e-06	0.401575
Cops7a	1.34355e-09	-1.3057	0.073	0.315	3.04046e-05	0.404524
Gid4	3.5966e-08	-1.30507	0.067	0.275	0.00081391	0.404702
Nbn	4.80142e-08	-1.30469	0.047	0.232	0.00108656	0.404809
Hist1h1a	7.55946e-07	-1.30169	0.062	0.238	0.0171071	0.405651
Gnl2	1.30001e-09	-1.3012	0.067	0.307	2.94192e-05	0.40579
Ssx2ip	6.77617e-07	-1.29769	0.01	0.143	0.0153345	0.406776
Zmynd19	1.38874e-09	-1.29526	0.062	0.295	3.14272e-05	0.407462
Mitd1	2.89993e-10	-1.29276	0.088	0.35	6.56254e-06	0.408169
Sdhd	6.88824e-13	-1.28608	0.083	0.393	1.55881e-08	0.410064
Hist1h1e	1.15491e-12	-1.28523	0.197	0.542	2.61355e-08	0.410304
Tdo2	2.74241e-12	-1.28505	0.197	0.53	6.20607e-08	0.410356
Ddi2	8.78157e-10	-1.27909	0.083	0.335	1.98727e-05	0.412057
Lsm8	9.33537e-11	-1.27738	0.135	0.43	2.11259e-06	0.412543
Mrs2	4.49517e-07	-1.27701	0.031	0.189	0.0101726	0.412651
Trmt6	6.96028e-12	-1.27226	0.104	0.415	1.57511e-07	0.414009
Spdl1	1.55342e-07	-1.2676	0.067	0.261	0.0035154	0.415349
Cep68	4.22645e-07	-1.26522	0.073	0.261	0.00956447	0.416035
4931406P16Rik	2.03886e-14	-1.26376	0.171	0.547	4.61394e-10	0.416458
E2f7	7.88125e-07	-1.26104	0.093	0.287	0.0178353	0.417242
Kif20a	1.31495e-06	-1.25587	0.093	0.281	0.0297572	0.418741
Lnpk	3.8503e-10	-1.25259	0.078	0.33	8.71322e-06	0.419694
Lig3	1.81612e-08	-1.24582	0.067	0.284	0.000410987	0.421668
Tbk1	3.63166e-07	-1.24566	0.057	0.241	0.00821845	0.421715
Plxdc2	2.27882e-09	-1.24168	0.135	0.401	5.15696e-05	0.42288
Mtfr1	2.04122e-07	-1.24069	0.062	0.246	0.00461929	0.423172
Cep85l	3.92086e-07	-1.23682	0.088	0.289	0.00887291	0.424307
Zfp407	3.83834e-12	-1.23164	0.181	0.507	8.68617e-08	0.425834
Pecr	2.07069e-08	-1.22319	0.047	0.246	0.000468597	0.428333
Pdcd11	1.62405e-09	-1.22268	0.15	0.418	3.67522e-05	0.428486
Herpud2	1.85683e-08	-1.22069	0.067	0.281	0.0004202	0.429078
Rxylt1	9.53287e-16	-1.21905	0.088	0.456	2.15729e-11	0.429565
Pcf11	1.09656e-07	-1.21651	0.073	0.269	0.00248152	0.430322
Ncbp1	3.2199e-09	-1.21603	0.067	0.295	7.28663e-05	0.430465
Kirrel3	1.37609e-06	-1.20718	0.093	0.278	0.0311409	0.433115
Cdk1	2.54736e-17	-1.20328	0.228	0.668	5.76467e-13	0.434286
Rpf1	2.07176e-08	-1.20233	0.078	0.295	0.000468838	0.434574
Hoxc8	3.17765e-11	-1.20176	0.269	0.573	7.19101e-07	0.434746
Dnajc2	3.64587e-15	-1.19608	0.197	0.593	8.2506e-11	0.43646
Sept2	2.55717e-07	-1.19546	0.062	0.249	0.00578687	0.436646
Fam204a	1.52753e-06	-1.19526	0.083	0.266	0.0345679	0.436707
Lias	7.88979e-09	-1.19159	0.093	0.335	0.000178546	0.43782
Ska3	4.72363e-07	-1.19118	0.026	0.178	0.0106896	0.437946
Eapp	9.53598e-08	-1.19017	0.098	0.321	0.00215799	0.438251
Plac8	7.6187e-07	-1.18913	0.041	0.201	0.0172411	0.438569
Kmt2d	3.54891e-08	-1.18852	0.021	0.189	0.000803119	0.438753
Pakap	5.43031e-09	-1.18624	0.088	0.327	0.000122888	0.439448
Nmd3	3.90718e-09	-1.1859	0.104	0.35	8.84196e-05	0.43955
Alyref	2.77378e-17	-1.18319	0.187	0.613	6.27706e-13	0.440376
Thap12	2.79966e-08	-1.17331	0.135	0.375	0.000633563	0.443402
Yrdc	8.61038e-08	-1.17172	0.041	0.223	0.00194853	0.443891
Mab21l2	8.29746e-10	-1.17139	0.135	0.415	1.87771e-05	0.443994
Zfp318	2.05133e-08	-1.16821	0.067	0.284	0.000464217	0.444975
Hdhd2	4.85999e-08	-1.16541	0.114	0.341	0.00109982	0.445838
Snrpf	7.82664e-24	-1.16529	0.43	0.897	1.77117e-19	0.445875
Nabp1	1.85663e-06	-1.16236	0.031	0.178	0.0420154	0.446781
Tpgs2	2.45736e-07	-1.1608	0.067	0.255	0.00556101	0.447263
Rrs1	2.61567e-12	-1.15898	0.057	0.341	5.91927e-08	0.447828
Cops2	1.69925e-12	-1.14919	0.171	0.521	3.84539e-08	0.450879
Mknk2	4.72686e-07	-1.14838	0.026	0.175	0.0106969	0.45113
Socs6	5.43679e-07	-1.14791	0.093	0.295	0.0123034	0.451278
Gucy1b1	3.90138e-08	-1.14413	0.098	0.327	0.000882882	0.452462
Snx7	5.58031e-10	-1.14386	0.047	0.275	1.26282e-05	0.452548
Rprd1a	1.31211e-07	-1.1429	0.078	0.287	0.00296931	0.452849
Ppa1	2.16796e-22	-1.14016	0.264	0.782	4.9061e-18	0.453708
Ccdc90b	4.18696e-07	-1.13927	0.078	0.272	0.00947509	0.453989
F2r	1.00917e-07	-1.13445	0.052	0.241	0.00228376	0.455507
Zfp654	2.41175e-07	-1.13287	0.067	0.261	0.0054578	0.456009
Rmdn1	6.06187e-07	-1.13101	0.078	0.269	0.013718	0.456596
Bach1	1.66167e-07	-1.13092	0.098	0.307	0.00376035	0.456624
mt-Nd2	3.76541e-20	-1.12937	0.28	0.759	8.52112e-16	0.457114
Rnpc3	4.70107e-10	-1.1255	0.052	0.284	1.06385e-05	0.458342
Esf1	1.23318e-14	-1.12293	0.202	0.587	2.79069e-10	0.45916
Polr3k	9.37367e-07	-1.11144	0.13	0.341	0.0212126	0.462832
B230312C02Rik	6.23704e-09	-1.10842	0.036	0.238	0.000141144	0.463803
Pdss1	5.32517e-09	-1.10622	0.078	0.307	0.000120509	0.464509
Bccip	1.75881e-13	-1.10578	0.098	0.43	3.98019e-09	0.46465
Dcaf13	4.00231e-10	-1.10557	0.104	0.378	9.05722e-06	0.464718
5330438D12Rik	1.20473e-06	-1.10448	0.057	0.226	0.027263	0.46507
Tacc1	3.32505e-08	-1.10389	0.13	0.372	0.000752459	0.46526
Wdr36	4.30169e-07	-1.10268	0.088	0.284	0.00973472	0.465651
Sass6	3.39128e-08	-1.10239	0.098	0.321	0.000767447	0.465744
Usp16	6.42599e-11	-1.10004	0.145	0.447	1.4542e-06	0.466503
Orc6	1.82048e-17	-1.09621	0.233	0.668	4.11975e-13	0.467743
Gng10	2.77965e-09	-1.09022	0.14	0.41	6.29035e-05	0.469691
Bbip1	1.85974e-12	-1.08942	0.124	0.45	4.20859e-08	0.469949
Mest	9.63643e-25	-1.08673	0.606	0.951	2.18072e-20	0.470828
Mrpl50	4.85016e-10	-1.08633	0.124	0.415	1.09759e-05	0.470959
Tma16	1.30863e-13	-1.08632	0.067	0.372	2.96143e-09	0.470962
Cldn2	1.53705e-08	-1.08606	0.083	0.315	0.000347835	0.471046
Sdcbp	1.32875e-09	-1.08244	0.083	0.332	3.00697e-05	0.472231
Dnajc24	2.86501e-07	-1.08151	0.083	0.284	0.00648353	0.472533
Pfn1	3.44241e-24	-1.08132	0.565	0.948	7.79018e-20	0.472595
mt-Atp6	7.03193e-16	-1.0807	0.342	0.734	1.59133e-11	0.472799
Ubac1	3.15912e-09	-1.08051	0.114	0.372	7.14908e-05	0.472861
Gpatch4	3.86482e-10	-1.08037	0.098	0.361	8.74609e-06	0.472907
Pelo	1.34214e-07	-1.07508	0.073	0.269	0.00303726	0.474645
Snhg8	9.52635e-08	-1.07272	0.104	0.33	0.00215581	0.475421
Pin4	1.67164e-10	-1.07133	0.161	0.484	3.78292e-06	0.475879
Ost4	2.93819e-15	-1.06585	0.285	0.705	6.64911e-11	0.477692
Taf1d	6.99364e-21	-1.06562	0.233	0.713	1.58266e-16	0.477766
9130401M01Rik	2.71368e-08	-1.06543	0.093	0.33	0.000614106	0.477829
Aars	5.42013e-09	-1.06437	0.073	0.307	0.000122657	0.47818
Fuca2	4.36752e-08	-1.06428	0.073	0.284	0.00098837	0.47821
Ube2q2	2.2628e-08	-1.06154	0.119	0.358	0.000512072	0.47912
Dpm1	1.43693e-12	-1.06143	0.145	0.496	3.25178e-08	0.479158
Dse	1.1368e-11	-1.05999	0.15	0.473	2.57258e-07	0.479635
Rad18	9.44633e-08	-1.05907	0.135	0.372	0.0021377	0.479943
Acadm	6.21878e-07	-1.05849	0.088	0.287	0.0140731	0.480133
Nkapd1	5.64335e-09	-1.05427	0.062	0.281	0.000127709	0.481542
Kin	1.67722e-08	-1.05382	0.145	0.404	0.000379555	0.48169
Nob1	2.01072e-07	-1.05376	0.078	0.275	0.00455025	0.481711
Bmp5	1.34546e-08	-1.0495	0.114	0.355	0.000304477	0.483137
Brca1	5.69547e-09	-1.04622	0.114	0.37	0.000128888	0.484236
Tfrc	3.71181e-07	-1.04291	0.109	0.312	0.00839982	0.485347
Sdf2l1	2.72302e-08	-1.04049	0.067	0.278	0.000616219	0.486162
mt-Co2	4.04781e-17	-1.04029	0.264	0.685	9.16019e-13	0.486231
Vps13c	4.52388e-08	-1.03597	0.062	0.264	0.00102375	0.487687
Rexo4	2.08267e-06	-1.03533	0.109	0.304	0.0471307	0.487905
Tpst1	5.11567e-07	-1.03508	0.083	0.278	0.0115768	0.487989
Alkbh5	1.81313e-08	-1.03165	0.135	0.387	0.000410311	0.489151
Gucy1a2	4.68208e-11	-1.03103	0.161	0.476	1.05956e-06	0.489362
Ccne2	3.85154e-09	-1.02801	0.135	0.404	8.71604e-05	0.490385
Nit2	2.2406e-07	-1.02579	0.036	0.206	0.00507047	0.49114
Gar1	3.40513e-14	-1.02421	0.114	0.473	7.70582e-10	0.491679
Tmed5	6.10321e-11	-1.01687	0.098	0.378	1.38116e-06	0.494189
Ccng1	7.29048e-09	-1.01511	0.109	0.355	0.000164984	0.494792
Aebp2	4.70944e-13	-1.01194	0.078	0.387	1.06575e-08	0.49588
Casc4	4.21937e-10	-1.01155	0.197	0.504	9.54842e-06	0.496014
Rnf138	1.61704e-07	-1.01004	0.057	0.244	0.00365936	0.496533
Aifm1	3.97706e-09	-1.00893	0.114	0.372	9.00008e-05	0.496916
Ubr7	1.42559e-08	-1.00754	0.083	0.301	0.00032261	0.497393
Cenpa	2.81615e-14	-1.00302	0.197	0.582	6.37295e-10	0.498953
Rexo2	1.07433e-13	-1.00251	0.223	0.616	2.43121e-09	0.499132
Chpt1	2.97895e-09	-0.993749	0.057	0.275	6.74137e-05	0.502171
Fam13b	1.68852e-08	-0.991451	0.145	0.413	0.000382112	0.502972
Jdp2	5.89903e-07	-0.991392	0.083	0.278	0.0133495	0.502992
1810037I17Rik	5.39938e-14	-0.987289	0.187	0.576	1.22188e-09	0.504425
Galnt1	1.19244e-14	-0.986251	0.254	0.67	2.6985e-10	0.504788
Ube2v2	2.8056e-12	-0.985545	0.244	0.613	6.34908e-08	0.505035
Dcp2	2.16011e-10	-0.98539	0.088	0.361	4.88833e-06	0.505089
Gnl3l	1.7396e-07	-0.982978	0.052	0.232	0.00393671	0.505934
Slc25a5	1.68813e-15	-0.982386	0.326	0.748	3.82024e-11	0.506142
Larp7	1.74876e-11	-0.982333	0.223	0.587	3.95744e-07	0.50616
Sac3d1	4.48379e-07	-0.982151	0.041	0.206	0.0101468	0.506224
Mex3c	4.06698e-07	-0.981805	0.119	0.327	0.00920359	0.506346
Ctps	1.60734e-11	-0.980188	0.15	0.476	3.6374e-07	0.506914
Gas6	9.22406e-10	-0.978315	0.187	0.481	2.08741e-05	0.507572
Uggt2	5.76639e-07	-0.976927	0.093	0.292	0.0130493	0.508061
Rbis	2.06676e-17	-0.972722	0.181	0.63	4.67708e-13	0.509544
Hist1h2ae	2.19755e-10	-0.972213	0.202	0.513	4.97306e-06	0.509723
Arhgef10	8.9437e-07	-0.966426	0.062	0.238	0.0202396	0.511772
Rasa2	2.811e-09	-0.965882	0.114	0.372	6.36129e-05	0.511965
Fam126a	4.77984e-10	-0.964446	0.083	0.347	1.08168e-05	0.512475
Cdk8	1.08222e-14	-0.963316	0.311	0.734	2.44907e-10	0.512877
Sh3bp1	2.67483e-07	-0.96087	0.067	0.258	0.00605315	0.513747
Tmed7	5.445e-10	-0.960427	0.124	0.407	1.2322e-05	0.513905
Hist2h2ac	1.08697e-08	-0.955227	0.119	0.364	0.000245982	0.51576
Rbmx	5.40477e-09	-0.954851	0.124	0.381	0.00012231	0.515895
Rap1a	4.1935e-12	-0.952148	0.259	0.633	9.48989e-08	0.516862
Heatr3	1.60469e-06	-0.95008	0.078	0.258	0.0363141	0.517604
Slc39a8	6.01567e-09	-0.948693	0.078	0.309	0.000136135	0.518102
Cwc15	4.31263e-11	-0.947503	0.181	0.516	9.75947e-07	0.518529
Noc2l	1.57728e-09	-0.942958	0.14	0.415	3.56939e-05	0.520165
Igfbp3	8.9437e-07	-0.941874	0.062	0.238	0.0202396	0.520556
Ifrd2	1.22773e-06	-0.940472	0.067	0.244	0.0277835	0.521062
Ebna1bp2	1.31222e-15	-0.940352	0.14	0.536	2.96956e-11	0.521106
Hnrnpa2b1	1.9707e-19	-0.937933	0.549	0.934	4.4597e-15	0.52198
Cnpy4	1.23907e-06	-0.937711	0.047	0.209	0.0280402	0.522061
Tut7	2.94247e-09	-0.934388	0.124	0.387	6.65881e-05	0.523265
Usp25	7.46245e-09	-0.932675	0.14	0.413	0.000168875	0.523886
Dnm2	2.71196e-10	-0.932519	0.088	0.361	6.13716e-06	0.523943
Fbxo28	1.19536e-07	-0.93163	0.078	0.275	0.00270511	0.524266
Gucy1a1	1.51223e-07	-0.931338	0.135	0.372	0.00342218	0.524372
Rpf2	1.03201e-10	-0.931313	0.098	0.378	2.33544e-06	0.524381
Mycbp	8.85836e-09	-0.929838	0.135	0.398	0.000200465	0.524917
Arcn1	4.06923e-13	-0.927858	0.269	0.665	9.20868e-09	0.525638
Wdr12	2.01901e-10	-0.924838	0.124	0.404	4.56902e-06	0.52674
Irak1	3.34464e-07	-0.924808	0.052	0.232	0.00756892	0.52675
Pno1	5.15244e-10	-0.923089	0.119	0.398	1.166e-05	0.527379
Tmem209	5.4271e-07	-0.922008	0.067	0.255	0.0122815	0.527774
Pdcd10	4.69683e-12	-0.921697	0.166	0.513	1.06289e-07	0.527888
Ror1	2.00278e-07	-0.920399	0.104	0.321	0.00453229	0.528363
2210408I21Rik	2.7547e-07	-0.917543	0.114	0.327	0.00623388	0.52941
Man1a2	2.78635e-14	-0.915416	0.218	0.633	6.30551e-10	0.530191
Prkar2a	2.0954e-06	-0.914526	0.067	0.241	0.0474188	0.530518
Orc2	4.39637e-11	-0.913666	0.104	0.401	9.94897e-07	0.530834
Rngtt	7.5668e-11	-0.913645	0.114	0.41	1.71237e-06	0.530842
A430005L14Rik	2.09361e-08	-0.911119	0.083	0.312	0.000473784	0.531773
Chmp5	3.65349e-12	-0.909815	0.13	0.45	8.26785e-08	0.532253
Rchy1	1.65291e-06	-0.908427	0.104	0.301	0.0374053	0.532766
Fam149b	2.31017e-08	-0.905636	0.083	0.312	0.000522792	0.533797
Mogs	1.12318e-08	-0.902851	0.109	0.352	0.000254175	0.534829
Ndufa1	1.02557e-13	-0.901609	0.181	0.562	2.32086e-09	0.535289
Pmpcb	1.83362e-09	-0.899332	0.083	0.33	4.14948e-05	0.536135
Mcm7	3.62243e-12	-0.898226	0.306	0.676	8.19755e-08	0.536546
Mthfd2	6.72505e-11	-0.898203	0.119	0.418	1.52188e-06	0.536555
Lap3	3.3648e-13	-0.897386	0.166	0.533	7.61455e-09	0.536859
Cavin1	1.80344e-06	-0.897259	0.083	0.272	0.0408119	0.536906
Uba6	1.03343e-08	-0.895896	0.14	0.401	0.000233864	0.537413
Dis3	4.88505e-09	-0.894521	0.104	0.35	0.000110549	0.537926
G3bp2	2.12568e-11	-0.894394	0.264	0.648	4.81041e-07	0.537973
Scarf2	3.10879e-09	-0.887816	0.052	0.278	7.03519e-05	0.540431
Magohb	3.4687e-09	-0.887612	0.078	0.318	7.84967e-05	0.540508
Osbpl9	4.38592e-09	-0.885698	0.15	0.43	9.92533e-05	0.541226
Ncapg2	5.9859e-08	-0.885697	0.114	0.344	0.00135461	0.541226
Igf2os	2.72611e-08	-0.884976	0.047	0.244	0.000616918	0.541496
Ubxn7	6.93564e-07	-0.880523	0.155	0.384	0.0156954	0.54317
Snx8	1.55172e-06	-0.880403	0.052	0.218	0.0351154	0.543216
Ppp1r35	1.85839e-06	-0.87741	0.057	0.226	0.0420554	0.544344
Kti12	1.20005e-06	-0.877275	0.036	0.189	0.0271571	0.544395
Slc30a9	4.39395e-07	-0.876184	0.104	0.315	0.0099435	0.544807
Spcs3	3.09888e-09	-0.875983	0.062	0.289	7.01276e-05	0.544883
Hnrnpf	2.68624e-17	-0.875502	0.42	0.854	6.07895e-13	0.545064
Cemip2	1.23329e-06	-0.873252	0.078	0.264	0.0279094	0.545915
Cgrrf1	6.80525e-08	-0.872981	0.047	0.238	0.00154003	0.546018
Top2b	6.9418e-11	-0.872182	0.233	0.59	1.57093e-06	0.54632
Mrps31	2.9322e-07	-0.871574	0.067	0.261	0.00663557	0.54655
Snrpb2	3.94643e-13	-0.868284	0.233	0.633	8.93078e-09	0.547798
mt-Atp8	4.13055e-15	-0.867106	0.187	0.607	9.34744e-11	0.548246
Aph1a	6.12677e-07	-0.864157	0.104	0.315	0.0138649	0.549367
Tars	1.38287e-11	-0.864136	0.192	0.53	3.12943e-07	0.549376
Carnmt1	3.27915e-08	-0.863903	0.14	0.39	0.000742072	0.549464
mt-Cytb	8.52181e-14	-0.863258	0.575	0.883	1.92849e-09	0.54971
Nln	1.88592e-06	-0.8613	0.067	0.238	0.0426783	0.550456
Ogfr	1.87741e-06	-0.860567	0.14	0.347	0.0424857	0.550736
Lypla1	2.16777e-08	-0.860304	0.098	0.332	0.000490567	0.550837
Unc50	3.47788e-11	-0.858108	0.062	0.324	7.87044e-07	0.551676
Vps36	1.23196e-08	-0.858029	0.161	0.441	0.000278792	0.551706
Sf3b4	3.0661e-09	-0.857924	0.109	0.372	6.93859e-05	0.551746
Nup155	3.34813e-08	-0.857795	0.088	0.307	0.000757681	0.551795
Pinx1	7.6509e-09	-0.856059	0.098	0.338	0.00017314	0.55246
mt-Nd4l	9.00469e-16	-0.854651	0.29	0.734	2.03776e-11	0.552999
Wdr45b	2.52633e-10	-0.85399	0.228	0.562	5.71708e-06	0.553252
Pigk	8.35111e-08	-0.853186	0.135	0.375	0.00188986	0.553561
Ecpas	9.04097e-13	-0.851399	0.176	0.539	2.04597e-08	0.554247
Nudt21	1.93347e-11	-0.848565	0.259	0.628	4.37544e-07	0.555337
Tm2d1	1.40833e-08	-0.848471	0.14	0.407	0.000318705	0.555373
Fen1	4.63738e-08	-0.847588	0.093	0.309	0.00104944	0.555713
Pdzd8	4.66829e-09	-0.845602	0.124	0.39	0.000105643	0.556479
Stim1	9.63541e-10	-0.844667	0.202	0.527	2.18049e-05	0.556839
Comt	3.25434e-07	-0.844648	0.161	0.387	0.00736458	0.556847
Slc25a46	6.41006e-07	-0.844167	0.062	0.244	0.014506	0.557032
Ncl	7.47744e-16	-0.841373	0.751	0.951	1.69214e-11	0.558112
Pigf	1.1653e-06	-0.84123	0.062	0.235	0.0263706	0.558167
Pdcl3	3.35653e-10	-0.839046	0.088	0.355	7.59583e-06	0.559013
Mfsd14a	3.56865e-07	-0.835221	0.083	0.287	0.00807585	0.560497
Cdc26	6.44216e-12	-0.832859	0.249	0.61	1.45786e-07	0.561416
Mrps17	4.2358e-07	-0.831742	0.192	0.441	0.00958563	0.56185
Uba52	4.20505e-11	-0.831539	0.145	0.461	9.51603e-07	0.56193
Hmmr	1.98601e-11	-0.830649	0.218	0.57	4.49434e-07	0.562276
Snx14	3.58982e-07	-0.829208	0.052	0.229	0.00812376	0.562838
Rfwd3	8.4395e-08	-0.829094	0.155	0.41	0.00190986	0.562883
Bloc1s2	1.69288e-07	-0.828985	0.088	0.298	0.00383099	0.562925
Nde1	9.05345e-07	-0.828015	0.119	0.324	0.020488	0.563304
Ybx3	1.47015e-13	-0.827032	0.347	0.748	3.32695e-09	0.563688
Ltn1	1.1173e-06	-0.826973	0.093	0.289	0.0252845	0.563711
Slbp	8.38561e-10	-0.826279	0.223	0.547	1.89766e-05	0.563982
Idh3a	4.0358e-10	-0.823811	0.073	0.33	9.13302e-06	0.564947
Atg16l1	3.81e-08	-0.823437	0.057	0.261	0.000862202	0.565094
Nomo1	2.43098e-07	-0.823164	0.119	0.344	0.0055013	0.565201
Kansl2	2.32917e-07	-0.821838	0.14	0.372	0.0052709	0.565721
Ubqln4	9.2561e-10	-0.82167	0.073	0.324	2.09466e-05	0.565787
Gja1	2.25773e-08	-0.820723	0.119	0.367	0.000510924	0.566158
Lactb	9.58053e-08	-0.819084	0.067	0.275	0.00216807	0.566802
Togaram1	2.15715e-06	-0.819041	0.13	0.338	0.0488163	0.566819
Fer	2.02223e-09	-0.818406	0.114	0.381	4.5763e-05	0.567068
Tcea1	5.9459e-16	-0.816429	0.306	0.754	1.34556e-11	0.567846
Smc2	3.29707e-13	-0.816076	0.306	0.705	7.46127e-09	0.567985
Rictor	1.22167e-07	-0.814857	0.155	0.407	0.00276463	0.568465
Dnajc10	5.43923e-10	-0.814518	0.166	0.464	1.2309e-05	0.568598
Ccdc88a	1.48661e-11	-0.812899	0.233	0.593	3.36421e-07	0.569237
Gls	8.7022e-10	-0.812044	0.14	0.424	1.96931e-05	0.569574
Ublcp1	1.21958e-09	-0.810681	0.083	0.344	2.75991e-05	0.570113
Lifr	7.5782e-09	-0.810367	0.197	0.481	0.000171495	0.570237
Zfp469	3.17244e-07	-0.809943	0.124	0.35	0.00717922	0.570405
Uspl1	1.32229e-08	-0.808966	0.088	0.327	0.000299234	0.570791
E2f5	1.19944e-07	-0.80783	0.161	0.41	0.00271432	0.57124
Rrp15	2.52148e-10	-0.807532	0.15	0.458	5.70611e-06	0.571358
Ptprj	1.72931e-07	-0.807412	0.145	0.375	0.00391342	0.571406
Cyp20a1	1.5327e-07	-0.807366	0.14	0.387	0.00346849	0.571424
Sec23b	2.36416e-07	-0.80651	0.093	0.301	0.0053501	0.571763
Poglut2	5.38438e-08	-0.80485	0.098	0.332	0.00121848	0.572422
Vta1	6.98922e-07	-0.80379	0.088	0.284	0.0158166	0.572842
Cebpz	4.9401e-12	-0.803392	0.259	0.625	1.11795e-07	0.573
Tpp2	1.06806e-10	-0.801454	0.187	0.521	2.41703e-06	0.573771
Fbxo3	1.68041e-06	-0.800999	0.093	0.284	0.0380277	0.573952
Cacybp	3.34752e-17	-0.800979	0.337	0.805	7.57545e-13	0.573959
Smndc1	4.74277e-11	-0.800629	0.15	0.476	1.07329e-06	0.574099
Pcnp	3.30872e-12	-0.80058	0.228	0.596	7.48763e-08	0.574118
Gnl3	2.0006e-13	-0.800419	0.337	0.731	4.52735e-09	0.574182
Ppp4r3b	5.5835e-11	-0.798022	0.14	0.461	1.26355e-06	0.575137
Hspb11	7.27971e-08	-0.79613	0.155	0.41	0.0016474	0.575892
Otud6b	4.10996e-08	-0.795452	0.109	0.344	0.000930084	0.576163
Diaph1	1.88921e-08	-0.795354	0.088	0.318	0.000427527	0.576202
Kif18a	4.32489e-07	-0.793993	0.062	0.241	0.00978723	0.576746
Nip7	7.214e-12	-0.792143	0.155	0.493	1.63253e-07	0.577486
Adk	2.14225e-13	-0.790214	0.399	0.805	4.84792e-09	0.578258
Itpa	7.72574e-07	-0.789178	0.098	0.301	0.0174833	0.578674
Upk1b	3.20278e-07	-0.787999	0.104	0.318	0.0072479	0.579147
Pard6g	6.95748e-09	-0.78638	0.098	0.347	0.000157448	0.579797
Smim4	3.37103e-08	-0.785589	0.083	0.301	0.000762864	0.580115
Zfp322a	2.10826e-08	-0.784003	0.13	0.381	0.0004771	0.580753
Ppfibp1	1.07835e-09	-0.783449	0.207	0.524	2.44029e-05	0.580976
Zc3h7a	6.89974e-10	-0.782518	0.114	0.39	1.56141e-05	0.581351
Adgra2	1.69133e-08	-0.782314	0.135	0.393	0.000382748	0.581433
Mrpl47	2.79105e-08	-0.781906	0.052	0.252	0.000631614	0.581598
Tmem39a	7.37833e-09	-0.781331	0.13	0.393	0.000166972	0.58183
Dbf4	1.13041e-10	-0.780237	0.176	0.487	2.55813e-06	0.582271
Fyn	1.0353e-11	-0.779962	0.104	0.415	2.34288e-07	0.582382
Trnau1ap	1.02044e-08	-0.777736	0.124	0.381	0.000230926	0.583281
Tm9sf3	9.37697e-12	-0.777439	0.425	0.774	2.12201e-07	0.583401
Mphosph8	7.46389e-10	-0.775445	0.181	0.49	1.68908e-05	0.584209
Dnajc9	6.6383e-13	-0.774232	0.223	0.596	1.50225e-08	0.5847
Ndufb6	8.3994e-11	-0.773645	0.254	0.605	1.90078e-06	0.584938
Zcchc9	7.47327e-10	-0.772751	0.171	0.481	1.6912e-05	0.5853
Nudt3	7.86341e-07	-0.772242	0.109	0.315	0.0177949	0.585507
Sec62	3.6621e-12	-0.771412	0.425	0.779	8.28734e-08	0.585844
St7	2.36107e-09	-0.769446	0.166	0.447	5.34309e-05	0.586643
Psmd6	5.92734e-16	-0.767508	0.259	0.725	1.34136e-11	0.587431
Lsm5	1.33936e-14	-0.767331	0.29	0.713	3.03097e-10	0.587503
Nid2	1.52996e-10	-0.767243	0.197	0.55	3.46231e-06	0.587539
Oxr1	1.59749e-07	-0.766741	0.083	0.292	0.00361512	0.587744
Psmd11	3.4641e-13	-0.76648	0.249	0.659	7.83926e-09	0.58785
Pwp1	2.05764e-07	-0.766047	0.114	0.344	0.00465643	0.588026
Etf1	3.32211e-11	-0.765878	0.264	0.625	7.51795e-07	0.588095
Mdn1	5.40467e-10	-0.764626	0.166	0.464	1.22308e-05	0.588606
Ets1	3.71205e-09	-0.763457	0.145	0.418	8.40038e-05	0.589083
Wdr3	2.2571e-07	-0.761561	0.067	0.266	0.00510782	0.589858
Ncoa4	7.04807e-10	-0.760485	0.078	0.338	1.59498e-05	0.590298
Zfp131	7.35602e-08	-0.760252	0.093	0.321	0.00166467	0.590393
Pfdn2	6.31149e-13	-0.758951	0.301	0.696	1.42829e-08	0.590926
Dusp11	2.44085e-09	-0.758876	0.176	0.479	5.52365e-05	0.590957
Ube2a	6.91933e-12	-0.758134	0.093	0.398	1.56584e-07	0.59126
Hspa12a	4.21199e-08	-0.757103	0.14	0.387	0.000953174	0.591683
Exoc5	2.10417e-08	-0.755844	0.171	0.447	0.000476174	0.5922
Depdc1a	1.51974e-07	-0.755631	0.093	0.301	0.00343917	0.592287
Eif2s1	5.61146e-14	-0.755258	0.295	0.719	1.26987e-09	0.592441
Bcl10	1.66897e-06	-0.755074	0.104	0.301	0.0377688	0.592516
Adss	3.71057e-10	-0.75461	0.202	0.53	8.39703e-06	0.592707
Iars	1.56191e-11	-0.754192	0.119	0.424	3.53461e-07	0.592878
Pdha1	7.18996e-09	-0.753215	0.14	0.413	0.000162709	0.59328
Cramp1l	1.46344e-07	-0.752832	0.062	0.258	0.00331176	0.593437
Ipo7	2.49683e-10	-0.751829	0.181	0.501	5.65033e-06	0.59385
R3hdm2	1.18145e-08	-0.751179	0.197	0.487	0.000267363	0.594118
Scp2	3.32064e-11	-0.750729	0.212	0.562	7.5146e-07	0.594303
Tmem33	6.13943e-07	-0.750306	0.114	0.327	0.0138935	0.594477
Gtf2b	4.77579e-07	-0.749876	0.15	0.384	0.0108076	0.594654
Plin3	4.4472e-12	-0.749229	0.067	0.358	1.0064e-07	0.594921
Serinc3	1.01611e-07	-0.748798	0.161	0.424	0.00229945	0.595099
Thoc7	5.54505e-15	-0.747262	0.295	0.728	1.25484e-10	0.595733
Cse1l	1.84027e-15	-0.747183	0.161	0.567	4.16454e-11	0.595766
Nxf1	1.13418e-08	-0.746989	0.078	0.309	0.000256666	0.595846
Slc1a3	3.02115e-11	-0.74668	0.197	0.559	6.83686e-07	0.595974
Ube2n	2.69782e-11	-0.74618	0.316	0.688	6.10517e-07	0.59618
Eif2s3x	1.08325e-09	-0.745824	0.171	0.484	2.4514e-05	0.596327
Arxes2	1.96882e-08	-0.744902	0.171	0.464	0.000445545	0.596708
Stard13	9.67594e-07	-0.74451	0.114	0.321	0.0218966	0.596871
Popdc2	2.1106e-09	-0.744501	0.093	0.347	4.77628e-05	0.596874
Svbp	2.52413e-12	-0.741581	0.218	0.599	5.7121e-08	0.598084
Slc25a24	1.19166e-06	-0.741331	0.145	0.358	0.0269673	0.598187
Atf1	1.68709e-06	-0.741283	0.093	0.284	0.0381788	0.598207
Dnm1l	6.75634e-10	-0.740952	0.223	0.559	1.52896e-05	0.598344
Kif4	1.17899e-08	-0.740627	0.135	0.404	0.000266806	0.598479
Ttc14	1.44375e-10	-0.739758	0.161	0.481	3.26721e-06	0.59884
Slc39a10	3.82177e-09	-0.738404	0.202	0.496	8.64866e-05	0.599402
Ifnar2	5.12589e-08	-0.735745	0.104	0.344	0.00115999	0.600508
Nrbf2	4.40232e-08	-0.735277	0.073	0.287	0.000996245	0.600703
Eif2s2	1.13565e-13	-0.733867	0.694	0.937	2.56998e-09	0.60129
Cfap20	3.44054e-08	-0.732279	0.15	0.41	0.000778594	0.601952
Strap	4.22876e-16	-0.730412	0.161	0.593	9.56968e-12	0.602732
Mrpl33	1.07432e-11	-0.730409	0.342	0.722	2.43119e-07	0.602733
Prrc2a	1.505e-08	-0.726354	0.114	0.367	0.00034058	0.60443
Tulp4	1.46196e-07	-0.725245	0.228	0.51	0.00330842	0.604895
Arid4a	2.10826e-07	-0.72508	0.109	0.33	0.00477098	0.604964
Acbd5	1.22331e-07	-0.724524	0.088	0.304	0.00276834	0.605197
Kat7	7.12339e-08	-0.724387	0.155	0.407	0.00161202	0.605254
Spon1	5.89183e-10	-0.724041	0.166	0.467	1.33332e-05	0.605399
Pitrm1	1.44901e-07	-0.723274	0.104	0.327	0.00327911	0.605721
Kpna4	2.56902e-11	-0.722978	0.233	0.61	5.81369e-07	0.605846
Usp14	6.1934e-13	-0.722773	0.249	0.636	1.40157e-08	0.605932
Cul2	1.50357e-09	-0.722742	0.098	0.361	3.40257e-05	0.605945
Oaz2	1.36174e-06	-0.720384	0.161	0.387	0.0308162	0.606936
Nsmce3	1.05083e-08	-0.718457	0.031	0.223	0.000237803	0.607747
Smc6	1.13931e-11	-0.717619	0.337	0.711	2.57825e-07	0.6081
Rsl24d1	3.5753e-10	-0.716539	0.13	0.418	8.0909e-06	0.608555
Lima1	2.39474e-09	-0.715814	0.135	0.413	5.41931e-05	0.608861
Nup50	8.70639e-09	-0.714543	0.145	0.418	0.000197026	0.609398
Nop56	1.10874e-10	-0.714045	0.28	0.628	2.50909e-06	0.609609
Frmd4b	9.03123e-07	-0.712928	0.223	0.461	0.0204377	0.610081
Gtf3c3	2.21944e-07	-0.712927	0.088	0.298	0.00502259	0.610081
Pabpc1	7.6588e-14	-0.712902	0.523	0.908	1.73319e-09	0.610092
Zfp281	4.39409e-07	-0.711161	0.047	0.218	0.00994383	0.610828
Pex14	4.08671e-08	-0.710549	0.145	0.395	0.000924823	0.611088
Map3k4	5.41868e-08	-0.709396	0.176	0.453	0.00122625	0.611576
Mak16	1.85814e-09	-0.704905	0.155	0.438	4.20496e-05	0.613483
Brix1	2.54247e-12	-0.70228	0.192	0.556	5.75361e-08	0.6146
Srsf7	1.9342e-12	-0.701867	0.456	0.84	4.3771e-08	0.614776
Rnd3	2.04468e-11	-0.700951	0.311	0.696	4.6271e-07	0.615167
Azin1	1.2234e-08	-0.698309	0.135	0.404	0.000276856	0.616294
Atp6v1h	1.15395e-06	-0.696766	0.104	0.304	0.0261139	0.616954
Zfp260	1.34297e-10	-0.695698	0.155	0.476	3.03914e-06	0.617411
Aasdhppt	1.1797e-08	-0.69547	0.067	0.289	0.000266965	0.617508
Utp20	9.18086e-08	-0.69508	0.161	0.418	0.00207763	0.617675
Arf4	2.44483e-13	-0.694709	0.409	0.84	5.53266e-09	0.617834
Gtf2e2	2.09987e-09	-0.694688	0.171	0.473	4.752e-05	0.617843
Rps6ka2	1.12488e-06	-0.693331	0.057	0.223	0.025456	0.618424
Dennd6a	3.07805e-08	-0.692103	0.192	0.481	0.000696563	0.618951
Srsf9	9.04296e-11	-0.692001	0.321	0.693	2.04642e-06	0.618995
Pitpnb	2.91182e-10	-0.688743	0.15	0.467	6.58946e-06	0.620394
Itga5	2.66878e-08	-0.687006	0.093	0.324	0.000603944	0.621142
Ptpn1	5.96144e-09	-0.686826	0.135	0.41	0.000134907	0.621219
Esrrg	5.05949e-07	-0.6867	0.124	0.341	0.0114496	0.621273
Mrto4	1.45577e-06	-0.686269	0.223	0.473	0.0329441	0.621459
Timm17a	9.98023e-08	-0.684511	0.244	0.516	0.00225853	0.622217
Eif3j1	3.33347e-13	-0.684323	0.415	0.808	7.54365e-09	0.622298
Pycr2	7.78974e-07	-0.68419	0.083	0.275	0.0176282	0.622355
Gtf2f2	1.99606e-07	-0.68199	0.155	0.398	0.00451709	0.623305
Tamm41	6.38842e-07	-0.680806	0.036	0.195	0.014457	0.623817
Upf2	1.34868e-06	-0.679315	0.176	0.407	0.0305205	0.624462
Col9a1	4.33474e-07	-0.678592	0.238	0.49	0.00980953	0.624775
Krcc1	7.25426e-11	-0.677708	0.161	0.487	1.64164e-06	0.625158
Twf1	8.23679e-10	-0.677702	0.093	0.361	1.86399e-05	0.62516
Ptges3	4.49422e-12	-0.677066	0.518	0.868	1.01704e-07	0.625436
Ddx50	8.78598e-12	-0.67642	0.264	0.639	1.98827e-07	0.625716
Ppp2cb	8.78593e-07	-0.675699	0.083	0.278	0.0198826	0.626029
Btf3	1.72274e-13	-0.675572	0.653	0.928	3.89857e-09	0.626084
Pa2g4	3.15768e-11	-0.675404	0.332	0.728	7.14583e-07	0.626157
Dcun1d5	4.15306e-13	-0.674872	0.28	0.688	9.39838e-09	0.626388
Emc7	3.91767e-09	-0.673589	0.187	0.51	8.86568e-05	0.626945
Myl12a	3.05126e-12	-0.673573	0.508	0.86	6.90501e-08	0.626952
Pdgfrb	4.04696e-07	-0.673352	0.104	0.321	0.00915828	0.627048
Naa15	1.15556e-10	-0.67309	0.332	0.693	2.61503e-06	0.627162
Ensa	2.30491e-07	-0.670644	0.078	0.278	0.00521602	0.628226
Suz12	7.9314e-08	-0.668809	0.264	0.553	0.00179488	0.629026
Ndufab1	5.75604e-11	-0.668177	0.409	0.777	1.30259e-06	0.629301
Memo1	3.33941e-08	-0.665966	0.202	0.496	0.000755709	0.630267
Ece1	5.80135e-09	-0.665886	0.275	0.61	0.000131285	0.630302
Clptm1l	1.40037e-06	-0.664859	0.124	0.327	0.0316903	0.63075
Cggbp1	1.35276e-06	-0.664772	0.207	0.441	0.030613	0.630788
Apex1	2.10167e-07	-0.663696	0.28	0.57	0.00475609	0.631259
Ola1	1.21292e-09	-0.663519	0.228	0.547	2.74485e-05	0.631336
Nol7	2.45487e-12	-0.662915	0.301	0.696	5.55538e-08	0.631601
Ly75	1.39577e-10	-0.662611	0.269	0.602	3.15864e-06	0.631734
Cab39	2.35871e-07	-0.662591	0.155	0.404	0.00533776	0.631743
Med1	9.59207e-07	-0.662121	0.109	0.315	0.0217069	0.631948
Timm9	1.59421e-11	-0.661796	0.088	0.384	3.6077e-07	0.632091
Sem1	5.63204e-15	-0.661773	0.658	0.931	1.27453e-10	0.632101
Gna13	7.77725e-09	-0.661733	0.104	0.352	0.000175999	0.632118
Iqcb1	6.32614e-08	-0.661437	0.124	0.367	0.00143161	0.632248
Hp1bp3	4.47366e-10	-0.661312	0.218	0.547	1.01239e-05	0.632303
M6pr	5.40663e-07	-0.660508	0.114	0.332	0.0122352	0.632655
Zswim6	4.71656e-08	-0.660049	0.145	0.404	0.00106736	0.632857
Pmm2	9.59944e-07	-0.6595	0.057	0.229	0.0217235	0.633098
Exosc3	2.40279e-08	-0.658873	0.073	0.292	0.00054375	0.633373
Rwdd1	8.17535e-12	-0.658507	0.389	0.759	1.85008e-07	0.633533
Ythdf3	6.66367e-11	-0.6583	0.218	0.57	1.50799e-06	0.633624
Med30	1.27296e-07	-0.656752	0.067	0.266	0.00288071	0.634305
Nacc1	3.31415e-07	-0.654881	0.093	0.298	0.00749991	0.635128
Bnip2	2.85172e-10	-0.654569	0.176	0.507	6.45343e-06	0.635265
Arhgdib	3.39276e-09	-0.65345	0.244	0.579	7.67782e-05	0.635758
Fndc3c1	9.02844e-09	-0.653421	0.249	0.567	0.000204314	0.635771
N4bp1	1.51021e-08	-0.652705	0.15	0.421	0.00034176	0.636087
Ngdn	1.30181e-06	-0.652019	0.088	0.284	0.0294599	0.636389
Sept11	4.72016e-13	-0.651177	0.352	0.774	1.06817e-08	0.636761
Ssbp1	2.55359e-10	-0.651099	0.218	0.556	5.77877e-06	0.636795
Pet100	6.25078e-08	-0.646961	0.15	0.413	0.00141455	0.638624
Map4k3	1.93181e-10	-0.646233	0.176	0.499	4.37168e-06	0.638947
Asf1a	4.06494e-09	-0.645613	0.114	0.372	9.19896e-05	0.639221
Rnaseh2b	8.17627e-07	-0.644977	0.114	0.33	0.0185029	0.639503
Wdr61	4.55259e-11	-0.643967	0.244	0.613	1.03025e-06	0.639951
Ddx39	7.89379e-11	-0.642881	0.228	0.582	1.78636e-06	0.640433
Hist1h1c	1.82503e-06	-0.642274	0.047	0.206	0.0413004	0.640702
Trf	1.14438e-06	-0.641707	0.088	0.284	0.0258973	0.640954
Polr1d	1.0586e-10	-0.639671	0.342	0.685	2.39561e-06	0.641859
Rsl1d1	1.02805e-12	-0.639619	0.311	0.702	2.32647e-08	0.641882
Mrpl16	3.52374e-11	-0.639206	0.083	0.361	7.97422e-07	0.642066
Pja1	1.31786e-08	-0.639138	0.202	0.499	0.000298231	0.642097
Tubb2a	1.3075e-09	-0.637741	0.254	0.579	2.95888e-05	0.642718
Dop1a	9.67354e-07	-0.637228	0.057	0.226	0.0218912	0.642947
Nars	4.84894e-11	-0.636718	0.285	0.642	1.09732e-06	0.643174
Ppm1g	1.0514e-10	-0.636346	0.197	0.547	2.37931e-06	0.64334
Hells	1.98041e-11	-0.635593	0.254	0.619	4.48166e-07	0.643676
Pbk	5.44981e-09	-0.635428	0.078	0.312	0.000123329	0.64375
Cbx3	6.63815e-12	-0.63459	0.565	0.903	1.50221e-07	0.644124
Hspa5	9.62601e-12	-0.634513	0.71	0.951	2.17837e-07	0.644158
Rer1	1.04117e-09	-0.634387	0.316	0.665	2.35618e-05	0.644215
Hspd1	2.42659e-12	-0.63429	0.674	0.931	5.49138e-08	0.644258
Tinagl1	4.09712e-08	-0.633798	0.254	0.559	0.000927179	0.644477
Minpp1	1.46265e-08	-0.633542	0.083	0.315	0.000330998	0.644592
Cd164	1.15107e-11	-0.633393	0.244	0.625	2.60487e-07	0.644658
Impdh1	2.03219e-07	-0.632784	0.083	0.295	0.00459885	0.644931
Impact	1.27581e-09	-0.63259	0.187	0.504	2.88716e-05	0.645017
Hapln1	1.54038e-10	-0.632134	0.249	0.596	3.48587e-06	0.645221
Psmd2	5.26049e-10	-0.631872	0.378	0.759	1.19045e-05	0.645338
Tmf1	1.37507e-06	-0.631674	0.145	0.367	0.0311177	0.645427
Mrpl20	2.43597e-10	-0.631074	0.275	0.639	5.51259e-06	0.645695
Tomm40	7.43341e-13	-0.630894	0.197	0.587	1.68218e-08	0.645776
Fam120a	4.45631e-10	-0.630098	0.264	0.605	1.00846e-05	0.646132
Hes1	9.28887e-07	-0.629618	0.155	0.378	0.0210207	0.646348
Smu1	4.21615e-12	-0.629043	0.15	0.493	9.54114e-08	0.646605
Rpl22l1	1.11197e-10	-0.62808	0.684	0.946	2.51638e-06	0.647037
Ptpn4	1.69192e-07	-0.627872	0.114	0.344	0.00382881	0.64713
Psmc2	1.90729e-12	-0.626082	0.244	0.633	4.3162e-08	0.647934
Cers2	2.14603e-06	-0.625828	0.088	0.275	0.0485647	0.648048
Nup54	5.73313e-07	-0.625577	0.124	0.352	0.0129741	0.64816
Asl	8.02999e-07	-0.624209	0.057	0.235	0.0181719	0.648775
Dars	6.35041e-08	-0.623992	0.187	0.453	0.0014371	0.648873
Ralgapb	2.77517e-07	-0.623346	0.098	0.307	0.00628021	0.649164
Nectin3	6.58906e-10	-0.623129	0.207	0.527	1.4911e-05	0.649261
Nop16	3.90885e-10	-0.621049	0.13	0.418	8.84574e-06	0.650198
Pum3	1.88691e-08	-0.620074	0.176	0.458	0.000427007	0.650638
2610507B11Rik	1.72575e-06	-0.620037	0.197	0.436	0.0390538	0.650654
Denr	1.54997e-12	-0.619992	0.316	0.713	3.50759e-08	0.650674
Sel1l	3.29926e-08	-0.619462	0.145	0.41	0.000746622	0.650914
Dnajc21	1.35733e-07	-0.619159	0.202	0.479	0.00307163	0.65105
Eif2b1	1.56071e-06	-0.618999	0.083	0.264	0.035319	0.651123
Adarb1	1.06155e-08	-0.618124	0.181	0.456	0.000240229	0.651518
Bag2	2.30032e-08	-0.617429	0.052	0.258	0.000520563	0.651832
Mphosph10	8.57593e-10	-0.617421	0.171	0.47	1.94073e-05	0.651835
Nop58	9.31265e-13	-0.616644	0.383	0.791	2.10745e-08	0.652186
Eif3e	2.03148e-11	-0.615914	0.404	0.799	4.59725e-07	0.652516
Cdc20	2.47422e-07	-0.614733	0.166	0.41	0.00559915	0.653051
Gmps	2.17462e-09	-0.613497	0.316	0.659	4.92117e-05	0.65361
Mrpl10	1.52497e-06	-0.61332	0.083	0.269	0.0345101	0.653691
Slf1	6.64493e-09	-0.613169	0.202	0.501	0.000150375	0.653759
Psmc1	2.61148e-12	-0.612741	0.285	0.679	5.90979e-08	0.653953
Fam133b	6.16704e-09	-0.612635	0.181	0.479	0.00013956	0.654001
Eif5b	1.52471e-10	-0.611576	0.528	0.848	3.45041e-06	0.654481
Pcna	4.31205e-10	-0.611144	0.202	0.536	9.75818e-06	0.654677
Myo18a	1.16955e-06	-0.610322	0.275	0.53	0.026467	0.655051
Btbd7	7.04867e-10	-0.609458	0.275	0.613	1.59511e-05	0.655443
Rfx7	5.29364e-08	-0.609369	0.13	0.387	0.00119795	0.655483
Rsu1	7.47792e-09	-0.609243	0.181	0.479	0.000169225	0.655541
E2f8	2.3321e-07	-0.609188	0.057	0.244	0.00527753	0.655566
Selenos	4.12403e-09	-0.608507	0.352	0.713	9.33269e-05	0.655875
Galnt2	1.20361e-08	-0.60715	0.176	0.458	0.000272376	0.656492
Sri	9.13871e-11	-0.606938	0.264	0.639	2.06809e-06	0.656589
Ddt	1.38874e-12	-0.605969	0.352	0.765	3.14271e-08	0.65703
Hprt	5.13514e-08	-0.604592	0.073	0.287	0.00116208	0.657658
Sod2	1.9277e-06	-0.603705	0.145	0.367	0.0436239	0.658062
Uqcrfs1	2.9832e-09	-0.603356	0.166	0.467	6.75097e-05	0.658221
Nvl	1.53967e-07	-0.603103	0.145	0.393	0.00348427	0.658336
Tm9sf2	4.3104e-10	-0.603053	0.197	0.542	9.75444e-06	0.658359
Ncaph	1.72065e-06	-0.602991	0.104	0.298	0.0389382	0.658387
Mrpl27	1.27861e-06	-0.602185	0.135	0.352	0.0289349	0.658755
Gspt1	3.33685e-11	-0.601257	0.394	0.782	7.5513e-07	0.659179
Peg10	4.12298e-09	-0.600906	0.301	0.659	9.3303e-05	0.65934
Hspa13	2.37741e-08	-0.600514	0.109	0.352	0.000538007	0.659519
Dicer1	6.66644e-09	-0.600364	0.233	0.559	0.000150862	0.659587
Tcerg1	2.02497e-10	-0.597494	0.269	0.613	4.58251e-06	0.660901
Pdcd5	8.88519e-11	-0.596943	0.477	0.834	2.01072e-06	0.661153
Arxes1	3.80874e-07	-0.596195	0.155	0.387	0.00861918	0.661497
Bud23	8.51107e-08	-0.596062	0.124	0.355	0.00192606	0.661557
mt-Nd3	2.93194e-08	-0.595848	0.409	0.708	0.000663497	0.661655
Atp1b3	2.11505e-09	-0.594596	0.155	0.444	4.78635e-05	0.66223
Sub1	1.53763e-11	-0.594489	0.668	0.934	3.47966e-07	0.662279
Rad23b	2.86352e-10	-0.594261	0.301	0.653	6.48014e-06	0.662384
Caml	1.30734e-06	-0.593382	0.093	0.284	0.029585	0.662787
Gpr180	2.6007e-09	-0.593225	0.15	0.441	5.88538e-05	0.662859
Exosc1	6.08416e-09	-0.592964	0.109	0.367	0.000137684	0.66298
Casc3	2.4759e-07	-0.591851	0.161	0.41	0.00560297	0.663491
Lamp2	5.57282e-09	-0.591786	0.249	0.582	0.000126113	0.663521
Nhp2	1.60126e-10	-0.591737	0.264	0.616	3.62364e-06	0.663543
Ppwd1	3.85828e-09	-0.591439	0.104	0.37	8.73129e-05	0.663681
Dlgap5	6.58126e-07	-0.591389	0.124	0.338	0.0148934	0.663703
Lrrfip1	2.22534e-09	-0.590392	0.285	0.602	5.03593e-05	0.664162
Gpc4	1.97414e-07	-0.590329	0.036	0.209	0.00446747	0.664191
Txnrd1	2.33679e-09	-0.588294	0.249	0.567	5.28815e-05	0.665129
Apob	1.31841e-06	-0.588051	0.472	0.779	0.0298356	0.665241
Ube2g1	3.65479e-09	-0.587418	0.202	0.536	8.27078e-05	0.665533
Ptn	3.41549e-07	-0.587312	0.259	0.556	0.00772926	0.665582
Mtrex	1.26604e-08	-0.586989	0.202	0.496	0.000286506	0.665731
Gcn1	1.23015e-08	-0.586758	0.145	0.427	0.000278382	0.665837
Nudcd2	1.05059e-11	-0.586489	0.29	0.688	2.3775e-07	0.665961
Zcchc8	7.3961e-07	-0.585493	0.109	0.321	0.0167374	0.666421
Anapc1	1.90686e-08	-0.585308	0.192	0.49	0.000431523	0.666507
Xbp1	2.1232e-09	-0.584222	0.212	0.55	4.8048e-05	0.667009
Mpp6	1.9797e-09	-0.584143	0.29	0.63	4.48007e-05	0.667045
Lsm3	1.14943e-09	-0.583265	0.218	0.556	2.60117e-05	0.667451
Fkbp3	7.50267e-12	-0.582562	0.565	0.923	1.69785e-07	0.667777
Adamts18	8.44574e-08	-0.580926	0.228	0.507	0.00191127	0.668535
Schip1	4.79338e-08	-0.580367	0.202	0.501	0.00108474	0.668794
Dnajb1	1.66405e-07	-0.57986	0.083	0.292	0.00376576	0.669029
Zfp568	5.1722e-09	-0.579497	0.176	0.481	0.000117047	0.669197
Sept7	1.13426e-11	-0.578953	0.601	0.894	2.56683e-07	0.66945
Hddc2	2.32941e-09	-0.578771	0.14	0.427	5.27145e-05	0.669534
Rbm26	1.71872e-09	-0.578673	0.285	0.636	3.88946e-05	0.669579
Ghitm	5.05047e-12	-0.578003	0.166	0.524	1.14292e-07	0.669891
Ccnt2	2.61307e-07	-0.577824	0.161	0.404	0.00591337	0.669974
Eny2	5.23202e-10	-0.577806	0.425	0.782	1.18401e-05	0.669982
Lasp1	1.82157e-06	-0.577798	0.161	0.387	0.0412221	0.669986
Ckap5	8.87478e-09	-0.575408	0.28	0.61	0.000200836	0.671097
Fam98b	3.97776e-08	-0.574802	0.093	0.315	0.000900168	0.671378
Rab9	1.33986e-07	-0.57401	0.078	0.284	0.0030321	0.671747
Wbp11	5.24177e-10	-0.572531	0.29	0.653	1.18621e-05	0.672436
Prpf38a	7.46872e-09	-0.572168	0.13	0.395	0.000169017	0.672605
Naa20	2.26255e-09	-0.571841	0.14	0.421	5.12016e-05	0.672758
Agfg1	6.75304e-08	-0.571797	0.155	0.415	0.00152821	0.672778
2610318N02Rik	1.02967e-06	-0.571703	0.124	0.341	0.0233015	0.672822
St7l	5.34693e-07	-0.570797	0.109	0.327	0.0121001	0.673245
Tomm7	4.11688e-12	-0.57053	0.399	0.819	9.3165e-08	0.673369
Psmg1	2.09441e-07	-0.57044	0.145	0.39	0.00473965	0.673411
Yeats4	7.41325e-11	-0.56967	0.233	0.593	1.67762e-06	0.673771
Ccdc174	4.04821e-07	-0.569496	0.088	0.292	0.00916109	0.673852
Snap23	9.90174e-12	-0.5687	0.192	0.559	2.24076e-07	0.674224
Gjc1	1.41333e-07	-0.568065	0.223	0.504	0.00319836	0.674521
Tmem179b	1.72217e-06	-0.566769	0.073	0.255	0.0389726	0.675127
Mapk6	8.46616e-09	-0.56653	0.124	0.387	0.000191589	0.675239
Srpr	3.08615e-07	-0.566062	0.254	0.536	0.00698396	0.675458
Akr1b3	1.03826e-08	-0.566044	0.238	0.567	0.000234959	0.675467
Uxs1	4.21721e-08	-0.565374	0.052	0.252	0.000954355	0.67578
Fam136a	7.84205e-09	-0.564472	0.197	0.496	0.000177466	0.676203
Dnajc3	1.50936e-08	-0.563629	0.306	0.642	0.000341568	0.676598
Gtf2a2	9.49056e-09	-0.562979	0.218	0.513	0.000214771	0.676903
Marcks	3.22179e-10	-0.562539	0.601	0.903	7.2909e-06	0.677109
Atf4	3.53055e-08	-0.56176	0.202	0.473	0.000798963	0.677475
Trip11	6.73744e-07	-0.560601	0.212	0.487	0.0152468	0.678019
[truncated: 464 more rows]

## Sheet: Endothel_up
gene	p_val	avg_log2FC	pct.1	pct.2	p_val_adj	FC
[truncated: 47 more rows]

## Sheet: Endothel_down
gene	p_val	avg_log2FC	pct.1	pct.2	p_val_adj	FC
[truncated: 430 more rows]

[truncated: 8 more sheets: Megakary_up, Megakary_down, pMac_up, pMac_down, EMP_up, EMP_down, Macropha_up, Macropha_down]
