# Supplementary material for: Impaired primitive erythropoiesis and defective vascular development in Trim71-KO embryos
Source: Life Sci Alliance. 2025 Feb 5;8(4):e202402956. doi: 10.26508/lsa.202402956 (PMC11799773; doi:10.26508/lsa.202402956)
Supplement: Supplementary file 6 [file LSA-2024-02956_Supplemental_Data_2.xlsx]

## Sheet: Mesenchy_up
gene	p_val	avg_log2FC	pct.1	pct.2	p_val_adj	FC
Gm42418	1.07894e-08	10.5341	0.182	0	0.000202678	1482.82
Gphn	1.84846e-09	7.67589	0.2	0	3.47232e-05	204.49
Gm19951	1.84846e-09	6.97848	0.2	0	3.47232e-05	126.105
Lars2	2.18374e-11	4.57764	0.273	0.006	4.10215e-07	23.8785
Pfkm	8.58735e-07	4.04528	0.182	0.012	0.0161313	16.5101
Uba52	2.51716e-06	0.912285	0.873	0.734	0.0472849	1.88202
Pabpc1	2.5014e-08	0.880915	0.982	0.919	0.000469889	1.84154
Sub1	7.61209e-08	0.86724	0.927	0.855	0.00142993	1.82417
Psmc1	9.85049e-07	0.828074	0.873	0.723	0.0185041	1.77531
Cbx3	7.82323e-14	0.743918	1	1	1.46959e-09	1.67472
Pabpc4	7.87713e-11	0.725966	0.982	0.971	1.47972e-06	1.65401
Top2a	5.70366e-07	0.66316	1	0.965	0.0107143	1.58355
Rps29	6.08378e-08	0.346543	1	1	0.00114284	1.27151
Rps28	8.93788e-08	0.334721	1	1	0.00167898	1.26113
mt-Nd2	1.34088e-07	0.314708	0.964	1	0.00251885	1.24376

## Sheet: Mesenchy_down
gene	p_val	avg_log2FC	pct.1	pct.2	p_val_adj	FC
Pfn1	6.85321e-07	-1.73305	0.273	0.636	0.0128737	0.300814
Trim71	1.69925e-07	-1.2692	0.527	0.815	0.00319204	0.414889
Arpp19	1.87591e-09	-1.26655	0.6	0.873	3.5239e-05	0.415653
Srm	4.67205e-07	-0.969321	0.564	0.85	0.00877645	0.510747
Ybx1	3.49624e-07	-0.72289	0.855	0.954	0.00656768	0.605883
Actb	4.71921e-07	-0.688214	0.891	0.994	0.00886503	0.620621
Hsp90ab1	6.72137e-14	-0.678439	1	1	1.26261e-09	0.624841
Son	2.95115e-07	-0.667312	0.945	0.983	0.00554373	0.629679

## Sheet: ExE ecto_up
gene	p_val	avg_log2FC	pct.1	pct.2	p_val_adj	FC
Gphn	2.83128e-12	7.16999	0.112	0	5.31857e-08	144.007
Lars2	1.14593e-25	3.36179	0.308	0.026	2.15263e-21	10.2801
Gm19951	2.50428e-09	3.35737	0.115	0.012	4.70429e-05	10.2487
Olfr1459	2.06214e-07	2.31489	0.166	0.05	0.00387373	4.97567
Gm45847	9.0638e-07	2.13542	0.139	0.038	0.0170263	4.39364
Upp1	2.93642e-23	1.46811	0.749	0.501	5.51606e-19	2.76658
Fancl	1.01164e-06	1.31278	0.258	0.12	0.0190037	2.4842
Gstp1	2.57705e-08	1.20717	0.353	0.173	0.000484098	2.30885
Prr11	3.18026e-07	1.09048	0.536	0.393	0.00597412	2.12945
Gsto1	1.53011e-20	0.976872	0.837	0.659	2.87431e-16	1.96819
Snhg9	3.09183e-08	0.952467	0.566	0.422	0.000580799	1.93518
Pabpc4	1.58698e-52	0.871809	1	1	2.98113e-48	1.82996
Taldo1	3.27159e-07	0.847622	0.573	0.422	0.00614568	1.79953
Ube2c	1.05076e-06	0.79121	0.644	0.53	0.0197386	1.73053
Slc25a5	2.03348e-09	0.710073	0.695	0.53	3.81989e-05	1.63589
Cyc1	4.8747e-08	0.685742	0.729	0.638	0.000915712	1.60853
AC160336.1	3.88691e-07	0.677691	0.729	0.635	0.00730157	1.59958
2810403D21Rik	3.67722e-08	0.655347	0.797	0.686	0.000690766	1.575
Mdh2	1.42797e-08	0.646024	0.702	0.532	0.000268244	1.56485
Ddah1	2.18808e-08	0.549416	0.858	0.787	0.000411031	1.46349
Rpl7a	6.20743e-27	0.53957	0.997	0.986	1.16607e-22	1.45354
Tuba1c	1.26341e-07	0.520176	0.763	0.638	0.00237332	1.43413
Fth1	1.44491e-07	0.516338	0.847	0.748	0.00271426	1.43032
Btf3	1.68889e-07	0.50387	0.841	0.787	0.00317258	1.41801
Rack1	1.67845e-18	0.502954	0.983	0.95	3.15297e-14	1.41711
mt-Nd3	6.33565e-11	0.498313	0.925	0.882	1.19015e-06	1.41256
Srm	1.90282e-10	0.497894	0.905	0.854	3.57445e-06	1.41215
Rpl3	6.83859e-15	0.491967	0.959	0.947	1.28463e-10	1.40636
Pgk1	4.57022e-09	0.491157	0.878	0.878	8.58516e-05	1.40557
Eef1a1	5.92912e-18	0.479559	0.99	0.969	1.11378e-13	1.39432
Uba52	4.06192e-09	0.479189	0.912	0.882	7.63032e-05	1.39396
mt-Atp6	6.37436e-22	0.478685	0.98	0.99	1.19742e-17	1.39347
mt-Co1	5.89597e-24	0.462351	0.99	0.995	1.10756e-19	1.37779
Tnrc6a	9.4332e-13	0.460063	0.98	0.959	1.77203e-08	1.3756
Rps3a1	8.73269e-19	0.447268	0.986	0.993	1.64044e-14	1.36346
Gapdh	2.29017e-20	0.44022	1	0.998	4.30208e-16	1.35681
Clta	1.52117e-07	0.436873	0.915	0.89	0.00285752	1.35367
Cdk8	9.04748e-07	0.426199	0.502	0.3	0.0169957	1.34369
H2afz	5.39342e-08	0.41533	0.956	0.914	0.00101315	1.3336
mt-Co3	1.16863e-19	0.414033	0.986	0.995	2.19528e-15	1.33241
Lmo4	4.62857e-08	0.408333	0.956	0.933	0.000869478	1.32715
Rpsa	4.3189e-25	0.401282	1	1	8.11305e-21	1.32068
Rpl10a	8.40321e-09	0.399358	0.959	0.947	0.000157854	1.31892
mt-Co2	2.13004e-21	0.393198	0.99	0.995	4.00128e-17	1.3133
Rps4x	2.89305e-11	0.389534	0.976	0.966	5.4346e-07	1.30997
mt-Nd1	2.82761e-14	0.380191	0.983	0.978	5.31167e-10	1.30151
Rpl7	4.66051e-10	0.378089	0.969	0.94	8.75477e-06	1.29962
Hk2	5.56325e-12	0.358984	0.986	0.993	1.04506e-07	1.28252
Ldha	1.01314e-11	0.343317	0.983	0.976	1.90319e-07	1.26867
Ubb	6.64285e-07	0.332931	0.969	0.966	0.0124786	1.25957
Rpl9	4.20261e-08	0.317483	0.976	0.971	0.00078946	1.24615
Rps6	6.78473e-10	0.313475	0.969	0.978	1.27451e-05	1.2427
Nmt1	2.53782e-10	0.312171	0.997	0.998	4.76729e-06	1.24157
Rpl27	6.42598e-11	0.311026	0.99	0.981	1.20712e-06	1.24059
Rps3	3.31455e-09	0.304444	0.993	0.983	6.22639e-05	1.23494
Rps27	3.72216e-16	0.300559	0.993	0.995	6.99208e-12	1.23162
Rps16	1.1787e-16	0.296887	1	0.998	2.21418e-12	1.22849
Atp5k	1.37989e-06	0.294746	0.963	0.959	0.0259213	1.22667
Rps7	2.51135e-12	0.291347	0.99	0.993	4.71757e-08	1.22378
Rpl5	1.15844e-07	0.272403	0.976	0.976	0.00217613	1.20782
Rpl19	1.90427e-13	0.271645	1	1	3.57717e-09	1.20718
mt-Nd4	6.58374e-08	0.269759	0.986	0.99	0.00123676	1.20561
Rps10	1.31953e-10	0.265522	1	0.995	2.47873e-06	1.20207

## Sheet: ExE ecto_down
gene	p_val	avg_log2FC	pct.1	pct.2	p_val_adj	FC
Slc25a24	2.42296e-07	-2.19707	0.024	0.137	0.00455153	0.21808
Epb41l2	5.57923e-07	-1.46566	0.098	0.242	0.0104806	0.36207
Ap1g1	1.74069e-07	-1.4629	0.112	0.269	0.00326988	0.362763
Trim71	3.6764e-22	-1.41473	0.414	0.719	6.90613e-18	0.375079
Cmpk1	4.84057e-07	-1.40408	0.108	0.259	0.00909302	0.377858
Soat1	1.05244e-09	-1.3667	0.207	0.41	1.977e-05	0.387777
Wnk3	1.36347e-07	-1.29745	0.102	0.259	0.00256128	0.406845
Kpna1	5.28239e-12	-1.18993	0.336	0.58	9.92296e-08	0.438323
Tcea3	1.48115e-06	-1.17595	0.166	0.319	0.0278235	0.442591
Tpm4	8.41152e-10	-1.15255	0.295	0.501	1.5801e-05	0.449828
Tpm1	1.17669e-11	-1.13102	0.359	0.583	2.21042e-07	0.456593
Utp18	9.43239e-10	-1.12001	0.336	0.532	1.77187e-05	0.46009
Arid3a	9.77388e-08	-1.10619	0.136	0.307	0.00183602	0.464519
Hist1h1a	5.87689e-08	-1.08975	0.261	0.453	0.00110397	0.469844
Arpp19	1.04528e-35	-1.08498	0.756	0.935	1.96356e-31	0.4714
Vps4b	9.07533e-10	-1.08271	0.281	0.506	1.7048e-05	0.472141
Gm47283	2.98982e-34	-1.0757	0.956	0.988	5.61638e-30	0.47444
Cdc37l1	3.75126e-10	-1.0743	0.292	0.516	7.04674e-06	0.474901
Cnn2	4.76296e-08	-1.06648	0.207	0.396	0.000894723	0.477483
Rab18	2.2712e-08	-1.04597	0.176	0.376	0.000426644	0.484318
Tm9sf3	1.58149e-10	-1.03021	0.356	0.576	2.97083e-06	0.489638
Nrd1	1.83065e-09	-1.01775	0.261	0.472	3.43887e-05	0.493887
Zfp948	2.35266e-07	-0.997536	0.217	0.4	0.00441948	0.500855
Casc4	1.64463e-06	-0.992375	0.153	0.309	0.0308943	0.50265
Hif1a	1.88675e-10	-0.991587	0.366	0.571	3.54426e-06	0.502924
Nsd2	4.96361e-09	-0.984526	0.193	0.408	9.32414e-05	0.505392
Msh6	1.46539e-07	-0.965323	0.254	0.441	0.00275274	0.512164
Dsp	6.25309e-07	-0.961624	0.207	0.384	0.0117464	0.513479
Glyr1	1.96206e-06	-0.958573	0.22	0.388	0.0368572	0.514566
Ube3a	2.62144e-07	-0.955268	0.227	0.417	0.00492437	0.515746
Rsrc1	3.19841e-09	-0.953101	0.254	0.472	6.00821e-05	0.516521
Fbxo21	8.5705e-16	-0.947076	0.597	0.803	1.60997e-11	0.518683
Dhx36	1.28336e-16	-0.934418	0.522	0.758	2.41079e-12	0.523253
Me2	1.51548e-08	-0.932274	0.353	0.544	0.000284684	0.524032
Cd2ap	1.59855e-09	-0.928436	0.393	0.595	3.00288e-05	0.525428
Thumpd1	2.55417e-10	-0.928043	0.366	0.588	4.79801e-06	0.525571
Mbtps1	1.44579e-06	-0.921275	0.173	0.341	0.0271591	0.528042
Peg3	6.22457e-08	-0.904442	0.278	0.472	0.00116929	0.534239
Elf2	1.27167e-06	-0.901004	0.285	0.448	0.0238883	0.535514
Phactr4	3.28852e-07	-0.893326	0.183	0.362	0.00617748	0.538372
Fnbp1l	1.20302e-06	-0.887141	0.159	0.329	0.0225987	0.540685
Srpr	7.3116e-10	-0.875151	0.403	0.628	1.37348e-05	0.545197
Taf7	9.49955e-08	-0.861048	0.281	0.484	0.00178449	0.550553
Hist1h1e	4.46388e-08	-0.85467	0.529	0.671	0.000838541	0.552992
Frg1	3.3883e-09	-0.850134	0.393	0.59	6.36492e-05	0.554733
Tcf25	3.24962e-14	-0.845428	0.573	0.787	6.1044e-10	0.556546
Dsg2	9.72614e-07	-0.836653	0.268	0.436	0.0182705	0.559941
Hist1h2be	1.97916e-07	-0.835408	0.183	0.372	0.00371785	0.560424
Hnrnpu	3.54972e-21	-0.822126	0.803	0.93	6.66816e-17	0.565608
Zzz3	4.74763e-07	-0.817346	0.295	0.472	0.00891843	0.567485
Kpna3	4.97543e-09	-0.816569	0.434	0.616	9.34635e-05	0.567791
Hist1h2bm	1.35914e-07	-0.816063	0.312	0.511	0.00255315	0.56799
Ywhah	3.51901e-08	-0.800225	0.359	0.552	0.000661046	0.57426
Atad2	5.84806e-07	-0.799444	0.264	0.451	0.0109856	0.574571
Ddx5	4.23795e-09	-0.798611	0.478	0.655	7.961e-05	0.574902
Caprin1	7.04893e-16	-0.790808	0.692	0.863	1.32414e-11	0.57802
Nfe2l1	3.92953e-13	-0.780324	0.566	0.794	7.38162e-09	0.582236
Hells	2.85378e-29	-0.770301	0.905	0.988	5.36082e-25	0.586295
Pcm1	3.299e-08	-0.766405	0.488	0.655	0.000619717	0.587881
Pafah1b1	2.98127e-13	-0.764084	0.59	0.806	5.60031e-09	0.588827
Paxbp1	1.65405e-08	-0.763718	0.468	0.65	0.000310714	0.588977
Fam98b	1.61748e-07	-0.756595	0.363	0.552	0.00303843	0.591892
Kpna4	4.2624e-08	-0.749194	0.407	0.602	0.000800692	0.594936
Rock2	1.9548e-09	-0.746915	0.566	0.743	3.6721e-05	0.595877
Vars	1.11084e-09	-0.745365	0.424	0.647	2.08672e-05	0.596517
Adss	5.10308e-07	-0.733743	0.315	0.511	0.00958613	0.601342
Rpn1	6.95022e-07	-0.727837	0.38	0.552	0.013056	0.603808
Ralbp1	8.64282e-08	-0.724692	0.586	0.741	0.00162355	0.605126
Mcm4	3.84162e-07	-0.723382	0.4	0.585	0.00721649	0.605676
Sept7	7.8954e-07	-0.702326	0.369	0.552	0.0148315	0.614581
Stag1	5.25998e-07	-0.700801	0.614	0.727	0.00988087	0.615231
Rbm19	3.88173e-07	-0.700251	0.298	0.492	0.00729183	0.615465
1110004F10Rik	1.38704e-17	-0.698124	0.78	0.906	2.60556e-13	0.616373
Smarcd1	1.98203e-11	-0.695654	0.603	0.801	3.72325e-07	0.617429
Clint1	1.89131e-06	-0.686967	0.417	0.604	0.0355283	0.621158
Epcam	6.49444e-11	-0.679242	0.647	0.787	1.21998e-06	0.624494
Srrm1	5.06347e-13	-0.678845	0.708	0.863	9.51174e-09	0.624665
Zc3h15	6.8891e-24	-0.677888	0.881	0.974	1.29412e-19	0.62508
Rbm26	3.59523e-09	-0.677201	0.495	0.686	6.75364e-05	0.625377
Aifm1	1.15914e-06	-0.674147	0.349	0.52	0.0217745	0.626702
Pkn2	1.7574e-18	-0.671648	0.814	0.945	3.30127e-14	0.627789
Ddx42	3.99752e-08	-0.668615	0.339	0.547	0.000750934	0.62911
Ubap2l	1.31692e-12	-0.668438	0.614	0.808	2.47383e-08	0.629187
Fam162a	1.41058e-06	-0.666694	0.468	0.619	0.0264978	0.629948
Hnrnpa3	1.99955e-09	-0.648814	0.797	0.88	3.75616e-05	0.637804
Tdg	5.81403e-07	-0.648591	0.441	0.609	0.0109217	0.637903
Smarca5	2.35554e-13	-0.644975	0.817	0.897	4.42489e-09	0.639504
Glg1	8.43867e-07	-0.642998	0.264	0.439	0.015852	0.640381
Sms	3.33549e-08	-0.636877	0.546	0.722	0.000626571	0.643103
Ubap2	9.39934e-08	-0.636612	0.461	0.643	0.00176567	0.643222
Kdm1a	1.22261e-09	-0.632015	0.62	0.77	2.29667e-05	0.645275
Thoc7	7.69076e-09	-0.625683	0.59	0.796	0.000144471	0.648113
Dnm1l	6.52398e-09	-0.625618	0.698	0.827	0.000122553	0.648142
Morf4l1	8.93716e-16	-0.622094	0.841	0.933	1.67885e-11	0.649727
Rif1	1.06669e-06	-0.621471	0.424	0.588	0.0200377	0.650008
Zranb2	5.28824e-11	-0.614795	0.759	0.868	9.93396e-07	0.653023
Dnaja1	1.5367e-11	-0.609748	0.739	0.861	2.88668e-07	0.655311
Strn3	1.76667e-07	-0.606582	0.508	0.679	0.00331869	0.656751
Ctnna1	2.23166e-07	-0.605125	0.441	0.612	0.00419217	0.657414
Nolc1	1.35645e-10	-0.600208	0.641	0.827	2.5481e-06	0.659659
Gspt1	4.76269e-10	-0.595325	0.708	0.856	8.94672e-06	0.661895
Dhx15	7.53137e-14	-0.589918	0.82	0.942	1.41477e-09	0.664381
Hsp90b1	9.87899e-11	-0.587857	0.695	0.835	1.85577e-06	0.66533
Zfp106	3.02908e-08	-0.575066	0.671	0.82	0.000569013	0.671256
Cbx5	1.73055e-06	-0.571017	0.464	0.628	0.0325084	0.673142
Eif1a	7.62639e-08	-0.558788	0.627	0.77	0.00143262	0.678872
Tbrg1	1.73933e-06	-0.543135	0.705	0.811	0.0326733	0.686278
Hnrnpd	6.55709e-11	-0.54015	0.729	0.839	1.23175e-06	0.687699
Mki67	1.78809e-07	-0.533815	0.512	0.7	0.00335893	0.690726
Ddx1	6.14457e-12	-0.524182	0.868	0.94	1.15426e-07	0.695353
Ddx27	2.51161e-08	-0.519913	0.668	0.789	0.000471806	0.697414
Hmgb2	1.08443e-18	-0.518105	0.925	0.976	2.03711e-14	0.698288
Chd4	5.33735e-16	-0.508131	0.922	0.983	1.00262e-11	0.703133
Rnps1	5.1904e-07	-0.503844	0.576	0.717	0.00975017	0.705225
Rrp8	3.64254e-08	-0.50377	0.746	0.868	0.000684251	0.705262
Nasp	2.83721e-07	-0.500679	0.715	0.839	0.0053297	0.706774
Rwdd1	2.14343e-06	-0.497704	0.614	0.741	0.0402644	0.708233
Npm1	3.95303e-18	-0.497556	0.966	0.988	7.42576e-14	0.708306
Denr	1.34795e-10	-0.487129	0.847	0.947	2.53212e-06	0.713444
Nucks1	4.43814e-09	-0.481427	0.841	0.916	8.33704e-05	0.716269
Cenpf	6.61929e-07	-0.47399	0.688	0.808	0.0124343	0.719971
Hspd1	2.6007e-14	-0.469288	0.956	0.978	4.88541e-10	0.722321
Tcof1	4.6415e-08	-0.4683	0.82	0.923	0.000871905	0.722816
Sf3b2	1.5825e-07	-0.466924	0.668	0.794	0.00297272	0.723506
Tpr	2.24023e-09	-0.453531	0.864	0.938	4.20828e-05	0.730253
Cdv3	1.68714e-18	-0.452972	0.983	0.998	3.16928e-14	0.730536
Set	2.54571e-11	-0.451177	0.969	0.993	4.78211e-07	0.731446
Timm44	2.30537e-06	-0.450714	0.631	0.763	0.0433064	0.731681
Ywhae	1.97773e-10	-0.444527	0.905	0.95	3.71516e-06	0.734825
Rfc1	7.7665e-08	-0.443752	0.722	0.851	0.00145894	0.73522
Cbx1	1.09552e-08	-0.440693	0.78	0.861	0.000205794	0.736781
Tcea1	2.58695e-08	-0.439905	0.8	0.892	0.000485958	0.737183
Csnk2a1	3.14995e-08	-0.438967	0.803	0.882	0.000591719	0.737663
Ncl	1.88765e-21	-0.43298	1	1	3.54595e-17	0.74073
Ankrd11	2.449e-06	-0.43118	0.698	0.815	0.0460046	0.741655
Ranbp1	9.76821e-07	-0.425596	0.766	0.878	0.0183496	0.744531
Atxn7l3b	2.14758e-06	-0.424993	0.627	0.751	0.0403423	0.744842
Rbm39	1.98319e-14	-0.418863	0.959	0.981	3.72543e-10	0.748014
Nap1l1	9.61135e-12	-0.415491	0.973	0.983	1.80549e-07	0.749764
Nol7	2.38122e-07	-0.410904	0.756	0.868	0.00447313	0.752152
Nars	9.00939e-09	-0.407506	0.905	0.95	0.000169241	0.753926
Cebpz	2.38277e-11	-0.403478	0.868	0.978	4.47604e-07	0.756033
Csnk2a2	2.29755e-07	-0.391785	0.847	0.899	0.00431595	0.762186
Wdr45b	1.16218e-06	-0.386085	0.742	0.871	0.0218316	0.765203
Eif1	2.56051e-06	-0.384609	0.793	0.875	0.0480991	0.765987
St13	3.0635e-16	-0.379901	0.963	0.99	5.75479e-12	0.76849
Igf2bp1	4.17178e-07	-0.364099	0.814	0.923	0.00783669	0.776954
Wdr43	7.16306e-11	-0.361952	0.973	0.993	1.34558e-06	0.778111
Dstn	8.07427e-09	-0.356274	0.973	0.986	0.000151675	0.781179
Nsa2	5.58697e-07	-0.342223	0.898	0.933	0.0104951	0.788825
Eif3a	1.52288e-06	-0.331212	0.885	0.94	0.0286073	0.794869

## Sheet: Ectoderm_up
gene	p_val	avg_log2FC	pct.1	pct.2	p_val_adj	FC
Pmepa1	7.09838e-08	2.63562	0.132	0.022	0.00133343	6.21444
Rec114	1.45728e-10	2.23586	0.281	0.084	2.73751e-06	4.71042
Pkd1l2	5.9555e-07	2.21696	0.132	0.027	0.0111874	4.64914
Slc14a2	2.83658e-10	1.78676	0.252	0.068	5.32852e-06	3.4504
Comt	5.06192e-12	1.65317	0.628	0.389	9.50882e-08	3.14524
Skida1	1.31102e-06	1.59178	0.227	0.087	0.0246275	3.01421
Gm29570	3.2448e-10	1.4338	0.483	0.247	6.09537e-06	2.70158
Ntm	8.09564e-07	1.406	0.207	0.071	0.0152077	2.65
Gm28153	1.32871e-09	1.38102	0.434	0.217	2.49598e-05	2.60452
Dlgap1	3.32888e-07	1.34543	0.55	0.372	0.0062533	2.54105
Lars2	1.82535e-08	1.28516	0.26	0.087	0.000342893	2.43708
Dock9	8.95019e-07	1.22276	0.595	0.438	0.0168129	2.33393
Mapt	1.99358e-19	1.11654	0.773	0.546	3.74494e-15	2.16827
Klhl1	2.03368e-06	1.10921	0.256	0.106	0.0382026	2.15728
B230312C02Rik	1.44135e-10	1.01163	0.835	0.742	2.70758e-06	2.01618
Dennd5b	1.33311e-08	0.992441	0.653	0.5	0.000250425	1.98955
1700034P13Rik	9.40443e-08	0.950813	0.525	0.315	0.00176662	1.93296
Wfdc8	2.73369e-07	0.943508	0.508	0.332	0.00513524	1.9232
Plk4	3.26586e-09	0.934596	0.764	0.63	6.13492e-05	1.91135
Npl	2.32261e-06	0.931862	0.624	0.524	0.0436303	1.90774
Snhg9	7.67536e-11	0.911176	0.554	0.274	1.44182e-06	1.88058
Cdk8	1.25763e-09	0.832492	0.517	0.261	2.36246e-05	1.78076
Thoc1	2.39152e-06	0.764445	0.603	0.446	0.0449247	1.69872
Larp7	3.62158e-07	0.746519	0.715	0.541	0.00680314	1.67774
AC160336.1	1.29831e-11	0.740742	0.872	0.709	2.43887e-07	1.67103
Tnrc6a	3.37054e-18	0.724116	0.934	0.875	6.33156e-14	1.65189
Pabpc4	8.96752e-30	0.715079	0.992	0.981	1.68455e-25	1.64157
Sub1	7.52884e-15	0.702857	0.926	0.793	1.41429e-10	1.62773
Naa15	6.89946e-11	0.648666	0.905	0.812	1.29606e-06	1.56772
Hist1h2ap	7.10483e-11	0.641804	0.963	0.957	1.33464e-06	1.56028
Uba52	2.75923e-10	0.638947	0.876	0.799	5.18321e-06	1.55719
Cbx3	9.91842e-32	0.573199	1	0.997	1.86317e-27	1.48782
mt-Co3	8.9676e-22	0.564855	0.971	0.938	1.68456e-17	1.47924
Nmt1	2.39171e-16	0.561862	0.992	0.976	4.49283e-12	1.47617
mt-Nd2	2.68597e-26	0.509507	0.971	0.959	5.04559e-22	1.42356
mt-Co2	9.13829e-21	0.466528	0.971	0.951	1.71663e-16	1.38178
Gphn	5.20669e-09	0.46616	0.157	0.024	9.78077e-05	1.38143
mt-Co1	1.21625e-15	0.434145	0.971	0.943	2.28473e-11	1.35111
mt-Atp6	3.47074e-14	0.420998	0.959	0.927	6.51979e-10	1.33885
Malat1	7.34966e-11	0.399131	0.988	0.962	1.38063e-06	1.31871
mt-Cytb	1.3919e-08	0.324124	0.967	0.943	0.000261468	1.2519
Pabpc1	4.38247e-07	0.321623	0.971	0.951	0.00823246	1.24974
Rpl27	1.81598e-10	0.310515	0.996	0.992	3.41132e-06	1.24015
mt-Nd1	1.50674e-06	0.285925	0.946	0.932	0.0283042	1.21919
mt-Nd4	1.95263e-08	0.285023	0.971	0.94	0.000366801	1.21843
Ankrd36	2.14801e-06	0.283549	0.285	0.128	0.0403503	1.21719
Rpl38	5.07318e-13	0.263872	1	1	9.52996e-09	1.2007

## Sheet: Ectoderm_down
gene	p_val	avg_log2FC	pct.1	pct.2	p_val_adj	FC
Trim71	1.74888e-30	-1.75144	0.463	0.785	3.28527e-26	0.297004
Gm42047	1.36604e-13	-1.59998	0.227	0.508	2.56611e-09	0.329883
Trh	2.09148e-06	-1.33264	0.169	0.334	0.0392885	0.397041
Map1b	1.0034e-07	-1.16697	0.219	0.421	0.00188489	0.445356
Arpp19	5.74717e-24	-1.16603	0.628	0.848	1.07961e-19	0.445647
Cct4	1.86966e-06	-1.10658	0.293	0.457	0.0351215	0.464394
Uqcrc1	1.77081e-07	-0.932258	0.31	0.505	0.00332647	0.524038
Eif1	5.29835e-18	-0.930168	0.64	0.864	9.95295e-14	0.524797
Hnrnpf	2.1623e-08	-0.912897	0.43	0.625	0.000406189	0.531117
Hist1h4h	9.26622e-07	-0.891478	0.343	0.503	0.0174066	0.539062
Cdca7	9.37086e-10	-0.827572	0.504	0.701	1.76032e-05	0.563477
Nop58	7.22282e-10	-0.756958	0.607	0.785	1.35681e-05	0.591743
Smn1	1.95867e-07	-0.720505	0.463	0.655	0.00367935	0.606885
Gpi1	1.01127e-06	-0.715519	0.455	0.625	0.0189967	0.608986
Psmc5	1.17573e-06	-0.673395	0.512	0.685	0.022086	0.627029
Cct2	7.762e-07	-0.669248	0.533	0.677	0.0145809	0.628834
Pabpn1	2.03405e-17	-0.641052	0.876	0.978	3.82097e-13	0.641245
Pkm	1.39105e-21	-0.619786	0.983	0.992	2.61308e-17	0.650767
Atxn7l3b	5.11717e-07	-0.606355	0.624	0.742	0.00961261	0.656854
Eno1	6.95383e-13	-0.592287	0.88	0.94	1.30628e-08	0.663291
Eif4g2	1.10979e-06	-0.575696	0.616	0.764	0.0208475	0.670963
Ybx1	7.6511e-17	-0.569987	0.917	0.976	1.43726e-12	0.673623
Dhx15	9.3402e-08	-0.560172	0.764	0.834	0.00175456	0.678221
Sinhcaf	6.85298e-09	-0.538287	0.764	0.842	0.000128733	0.688588
Hnrnpa2b1	1.94062e-08	-0.52393	0.839	0.946	0.000364545	0.695475
Nasp	1.70659e-10	-0.490033	0.855	0.943	3.20583e-06	0.712009
Set	1.0375e-12	-0.48248	0.963	0.992	1.94895e-08	0.715746
Fkbp4	3.36595e-07	-0.462455	0.822	0.889	0.00632294	0.72575
Hspd1	6.46327e-11	-0.462392	0.909	0.932	1.21413e-06	0.725782
Ubb	8.25324e-10	-0.451128	0.893	0.935	1.55037e-05	0.731471
Eef1g	2.01071e-07	-0.445011	0.826	0.894	0.00377711	0.734579
Hsp90ab1	1.3325e-35	-0.443439	1	1	2.50311e-31	0.735379
Son	1.12256e-10	-0.42911	0.942	0.965	2.10874e-06	0.74272
Anp32b	3.21265e-09	-0.425337	0.921	0.965	6.03497e-05	0.744665
Actb	6.27187e-09	-0.414647	0.934	0.97	0.000117817	0.750203
Tubb5	1.25672e-08	-0.412685	0.921	0.94	0.000236075	0.751224
Hmgb2	1.70038e-08	-0.412015	0.897	0.954	0.000319416	0.751573
Rpl3	1.07794e-11	-0.410868	0.946	0.973	2.02492e-07	0.752171
Arglu1	2.59484e-07	-0.370049	0.913	0.938	0.0048744	0.773756
Actg1	6.93656e-08	-0.3559	0.971	0.984	0.00130303	0.781382

## Sheet: Hemato_up
gene	p_val	avg_log2FC	pct.1	pct.2	p_val_adj	FC
Gphn	1.83825e-10	7.16857	0.286	0	3.45315e-06	143.865
Pabpc4	2.42253e-10	0.95767	1	0.985	4.55072e-06	1.94217
mt-Nd2	1.1162e-07	0.5125	1	0.993	0.00209678	1.42652
Cbx3	2.43824e-06	0.460905	1	0.985	0.0458023	1.3764

## Sheet: Hemato_down
gene	p_val	avg_log2FC	pct.1	pct.2	p_val_adj	FC
Trim71	1.75108e-06	-1.47204	0.543	0.807	0.0328939	0.360473

## Sheet: Def endo_up
gene	p_val	avg_log2FC	pct.1	pct.2	p_val_adj	FC
Gm42418	7.06783e-15	10.5092	0.297	0	1.32769e-10	1457.38
Gphn	2.55166e-10	7.57136	0.203	0	4.7933e-06	190.198
Eomes	2.63523e-08	2.11404	0.424	0.154	0.000495027	4.32903
Folr1	1.21288e-06	1.68137	0.339	0.11	0.0227839	3.20733
Amot	1.37647e-09	1.40979	0.788	0.61	2.5857e-05	2.65698
Mt1	3.27593e-09	1.31892	0.593	0.269	6.15384e-05	2.49479
Ttr	4.67516e-09	1.22392	0.653	0.302	8.78229e-05	2.3358
Lhx1	1.09868e-09	1.2143	0.822	0.643	2.06386e-05	2.32028
Larp7	5.36022e-07	0.983667	0.814	0.593	0.0100692	1.97749
Pabpc4	2.19152e-12	0.785824	0.975	0.956	4.11676e-08	1.72408
Tbca	8.46171e-07	0.780135	0.864	0.725	0.0158953	1.71729
Pabpc1	5.19887e-07	0.618935	0.992	0.945	0.00976609	1.53574
Cbx3	3.97603e-14	0.549123	1	1	7.46897e-10	1.4632
Rdx	2.47592e-06	0.537326	0.992	0.989	0.0465102	1.45128
mt-Co3	4.18426e-10	0.503783	0.983	0.984	7.86013e-06	1.41793
Nmt1	5.27644e-07	0.487813	0.992	0.995	0.00991178	1.40232

## Sheet: Def endo_down
gene	p_val	avg_log2FC	pct.1	pct.2	p_val_adj	FC
Apela	2.96697e-09	-1.63607	0.356	0.659	5.57345e-05	0.321732
Ccnd2	4.05204e-07	-1.6313	0.153	0.445	0.00761175	0.322797
Trim71	5.83292e-16	-1.56023	0.398	0.813	1.09571e-11	0.339098
Rbm26	1.73161e-06	-1.19024	0.314	0.588	0.0325283	0.438229
Arpp19	2.98875e-10	-1.1392	0.559	0.835	5.61437e-06	0.454012
Sinhcaf	6.64775e-09	-0.934071	0.644	0.808	0.000124878	0.523379
Eif1	1.78131e-07	-0.890586	0.542	0.797	0.0033462	0.539395
Sms	4.17786e-08	-0.744469	0.729	0.896	0.000784811	0.596887
Npm1	2.47752e-08	-0.614899	0.881	0.94	0.000465402	0.652976
Set	6.31287e-07	-0.484771	0.975	0.951	0.0118587	0.71461
Tmsb10	1.45693e-06	-0.331652	1	1	0.0273685	0.794626

[truncated: 10 more sheets: Epiblast_up, Epiblast_down, Mesoderm_up, Mesoderm_down, ExE endo_up, ExE endo_down, Notochor_up, Notochor_down, Primitiv_up, Primitiv_down]
